# Supplementary material for: Identification of New Features from Known Bacterial Protective Vaccine Antigens Enhances Rational Vaccine Design
Source: Front Immunol. 2017 Oct 26;8:1382. doi: 10.3389/fimmu.2017.01382 (PMC5662880; doi:10.3389/fimmu.2017.01382)
Supplement: Supplementary file 2 [file Table_1.xlsx]

## Sheet: Sheet1
Vaccine_Ontology_ID	Violin_Gene_ID	NCBI_Gene_ID	Gene_Name	NCBI_Protein_ID	Protein_Name	Protein_RefSeq	Protein_PI	Protein_Weight	Protein_Length	Protein_PDB_ID	Violin_Pathogen_ID	Pathogen_Name	Pathogen_Gram	Pathogen_Taxon_ID	Pathogen_Disease
VO_0010856	3	3827840	SodC from B. abortus strain 2308	83269434	Copper/Zinc superoxide dismutase	YP_418725.1	6.74	18130.6	173	2AQM	8	Brucella spp.	G- bacterium	234	Brucellosis
VO_0010857	5	1158731	Lef from B. anthracis str. A2012	40646957	lethal factor	AAR88323.1	None	None	None	1J7N	7	Bacillus anthracis	G+ bacterium	1392	Anthrax
VO_0010865	277	3430457	Tbp2	68249580	transferrin-binding protein 2 precursor	YP_248692	8.28	66447.1	630	NULL	31	Haemophilus influenzae	G- bacterium	727	Meningitis
VO_0010870	23	2767670	Caf1 from Y. pestis biovar Microtus str. 91001	45478667	F1 capsule antigen	NP_995523	4.63	16375.9	170	NULL	11	Yersinia pestis	G- bacterium	632	Plague
VO_0010872	32	2820165	PagA from B. anthracis str. 'Ames Ancestor'	47566476	Protective antigen	NC_007322.2	6.09	85810.3	764	1ACC	7	Bacillus anthracis	G+ bacterium	1392	Anthrax
VO_0010873	38	2820148	Lef from B. anthracis str. Ames Ancestor'	47566484	lethal factor	NC_007322.2	5.69	93769.6	809	1J7N	7	Bacillus anthracis	G+ bacterium	1392	Anthrax
VO_0010874	44	1172676	LcrV from y. pestis CO92	16082719	secreted effector protein	NP_395165	5.66	35651.6	326	1R6F	11	Yersinia pestis	G- bacterium	632	Plague
VO_0010875	45	1149310	LcrV from Y. pestis KIM 10	31795491	secreted effector protein	NP_857946	5.66	35651.6	326	1R6F	11	Yersinia pestis	G- bacterium	632	Plague
VO_0010876	46	4118094	V antigen	108793672	V antigen, antihost protein/regulator	None	None	None	326	None	11	Yersinia pestis	G- bacterium	632	Plague
VO_0010877	48	1172643	Pla	16082686	outer membrane protease	NP_395233	6.25	33320.1	312	2X56	11	Yersinia pestis	G- bacterium	632	Plague
VO_0010878	49	1172673	YopD from Y. pestis CO92	16082716	secreted effector protein	NP_395162	6.98	31501.6	306	NULL	11	Yersinia pestis	G- bacterium	632	Plague
NULL	50	1172651	yopE putative outer membrane virulence protei	16082697	putative outer membrane virulence protein	NP_395143	6.77	21994.2	219	NULL	11	Yersinia pestis	G- bacterium	632	Plague
VO_0012359	51	1172712	YopH from Y. pestis strain: CO92, biovar: Orientalis	16082755	putative secreted protein-tyrosine phosphatase	NP_395201	8.84	47198.1	468	NULL	11	Yersinia pestis	G- bacterium	632	Plague
VO_0010879	422	None	GatA	62184918	aspartyl/glutamyl-tRNA amidotransferase subunit A	None	5.8	49293	491	NULL	82	Chlamydophila abortus	G- bacterium	83555	Abortion and fetal death
VO_0010880	424	None	GatB	62147986	aspartyl/glutamyl-tRNA amidotransferase subunit B	None	5.4	51091.3	487	NULL	82	Chlamydophila abortus	G- bacterium	83555	Abortion and fetal death
VO_0010881	425	None	Omp1	40601	major outer membrane protein	None	7.74	39799	389	NULL	82	Chlamydophila abortus	G- bacterium	83555	Abortion and fetal death
VO_0010882	426	None	DnaK	26006347	DnaK	None	None	None	659	NULL	82	Chlamydophila abortus	G- bacterium	83555	Abortion and fetal death
VO_0010883	428	895078	LcrE	15618244	low calcium response E	NP_224529	4.72	41321.1	399	NULL	112	Chlamydophila pneumoniae	G- bacterium	83558	Pneumonia
VO_0010884	429	None	CopN	33241669	CopN	None	4.72	41321.1	399	NULL	112	Chlamydophila pneumoniae	G- bacterium	83558	Pneumonia
VO_0010885	430	1245872	TC0512 outer membrane protein, putative	15835130	outer membrane protein, putative	NP_296889	9.51	84655.3	792	NULL	113	Chlamydia muridarum	G- bacterium	83560	NULL
VO_0010886	431	1246122	TC0757 hypothetical protein	15835371	hypothetical protein	NP_297130	5.02	27979.6	264	NULL	113	Chlamydia muridarum	G- bacterium	83560	NULL
VO_0010887	432	1245792	TC0439 adherence factor	15835057	adherence factor	NP_296816	7.3	344967	3225	NULL	113	Chlamydia muridarum	G- bacterium	83560	NULL
VO_0010888	433	1246132	TC0767 hypothetical protein	15835381	hypothetical protein	NP_297140	9.14	26828.2	243	NULL	113	Chlamydia muridarum	G- bacterium	83560	NULL
VO_0010889	434	1246133	TC0768 hypothetical protein	15835382	hypothetical protein	NP_297141	3.69	5224.4	53	NULL	113	Chlamydia muridarum	G- bacterium	83560	NULL
VO_0010890	435	None	MOMP	1518659	major outer membrane protein	None	4.69	39600.9	387	NULL	113	Chlamydia muridarum	G- bacterium	83560	NULL
VO_0010891	436	1246433	PmpG-1	15834883	polymorphic membrane protein G family protein	NP_296642	5.8	98416.4	987	NULL	113	Chlamydia muridarum	G- bacterium	83560	NULL
VO_0010892	437	1246168	RplF	15835415	50S ribosomal protein L6	NP_297174	10.64	18060.8	183	NULL	113	Chlamydia muridarum	G- bacterium	83560	NULL
VO_0010893	438	1246432	PmpE/F-2	15834882	polymorphic membrane protein E/F family protein	NP_296641	8.26	107782	1025	NULL	113	Chlamydia muridarum	G- bacterium	83560	NULL
VO_0010894	439	895704	PknD	161353778	serine/threonine-protein kinase	NP_224303	6.03	102446	932	NULL	112	Chlamydophila pneumoniae	G- bacterium	83558	Pneumonia
VO_0010895	440	894994	FabD	15618217	acyl-carrier-protein S-malonyltransferase	NP_224502	4.92	31463.8	308	NULL	112	Chlamydophila pneumoniae	G- bacterium	83558	Pneumonia
VO_0010896	441	894901	Ssb	15618301	single-stranded DNA-binding protein	NP_224586	5.29	16434.2	160	NULL	112	Chlamydophila pneumoniae	G- bacterium	83558	Pneumonia
VO_0010900	445	None	BoNT/A1 from C. botulinum	241183337	Bont/A1	None	6.31	142278	1296	3NF3	14	Clostridium botulinum	G+ bacterium	1491	Botulism
VO_0010901	446	None	FHc	166236883	recombinant botulinum toxin F Hc domain	None	None	None	422	NULL	14	Clostridium botulinum	G+ bacterium	1491	Botulism
VO_0010902	447	None	BotA	733429	botulinum neurotoxin serotype A Hc fragment	None	None	None	438	NULL	14	Clostridium botulinum	G+ bacterium	1491	Botulism
VO_0010903	448	5398487	BoNT/A1 from C. botulinum A str. Hall	153936924	botulinum neurotoxin type A1	YP_001386738	6.31	142278	1296	3NF3	14	Clostridium botulinum	G+ bacterium	1491	Botulism
VO_0010904	449	6030102	BoNT/B	169834607	botulinum neurotoxin type B	YP_001693307	4.97	145340	1291	1S0F	14	Clostridium botulinum	G+ bacterium	1491	Botulism
VO_0010905	450	None	BoNT/C(Hc50)	217781	botulinum C1 neurotoxin	BAA14235.1	None	None	1291	NULL	14	Clostridium botulinum	G+ bacterium	1491	Botulism
VO_0010907	681	6326162	Bfr from B. abortus S19	189022832	Bacterioferritin	YP_001932573	4.42	17972	161	NULL	8	Brucella spp.	G- bacterium	234	Brucellosis
VO_0010908	682	3788918	RplL	82700077	50S ribosomal protein L7/L12	YP_414651	4.49	11356	124	NULL	8	Brucella spp.	G- bacterium	234	Brucellosis
VO_0010909	451	None	TTC	157829735	None	None	5.91	144426	452	1A8D	41	Clostridium tetani	G+ bacterium	1485	Tetanus
VO_0012360	843	878442	OprF	15596974	major porin and structural outer membrane porin OprF precursor	NP_250468	4.75	34266.6	350	NULL	137	Pseudomonas aeruginosa	G- bacterium	287	Pseudomonas aeruginosa infection
VO_0012361	844	882997	PcrV	15596903	type III secretion protein PcrV	NP_250397	4.77	30497	294	NULL	137	Pseudomonas aeruginosa	G- bacterium	287	Pseudomonas aeruginosa infection
VO_0012362	845	879851	OprI	15598049	Outer membrane lipoprotein OprI precursor	NP_251543	8.51	8635.98	83	NULL	137	Pseudomonas aeruginosa	G- bacterium	287	Pseudomonas aeruginosa infection
VO_0010913	54	1172700	YscF from Y. pestis CO92	16082743	needle complex major subunit	NP_395189	7.54	9092.63	87	NULL	11	Yersinia pestis	G- bacterium	632	Plague
VO_0010914	100	None	P4	None	None	None	None	None	None	3ET4	31	Haemophilus influenzae	G- bacterium	727	Meningitis
VO_0010915	101	3429820	Pal	68248984	outer membrane protein P6 precursor	YP_248096	6.52	14818.1	153	NULL	31	Haemophilus influenzae	G- bacterium	727	Meningitis
VO_0010916	102	None	Hap from H. influenzae	21686508	hap	None	None	None	523	NULL	31	Haemophilus influenzae	G- bacterium	727	Meningitis
VO_0010917	103	None	Hap from H. influenzae	NULL	NULL	NULL	NULL	NULL	NULL	NULL	31	Haemophilus influenzae	G- bacterium	727	Meningitis
VO_0010918	276	None	Omp26	4574246	outer membrane protein 26	AAD23967.1	None	None	197	NULL	31	Haemophilus influenzae	G- bacterium	727	Meningitis
VO_0010919	104	886209	EsxA (ESAT-6)	57117165	6 KDA EARLY SECRETORY ANTIGENIC TARGET ESXA (ESAT-6)	NC_000962.2	4.19	9903.8	95	NULL	29	Mycobacterium tuberculosis	G+ bacterium	1773	Tuberculosis
VO_0010921	768	3093214	LolC/E	53719887	putative lipoprotein releasing system transmembrane protein	YP_108873	9.43	41147.1	417	NULL	121	Burkholderia pseudomallei	G- bacterium	28450	Melioidosis
VO_0010922	769	3095748	PotF	53721504	putrescine ABC transport system, binding exported protein	YP_110489	6.89	37606.4	373	NULL	121	Burkholderia pseudomallei	G- bacterium	28450	Melioidosis
VO_0010924	766	None	OmpA	94467392	None	None	None	None	69	NULL	120	Chlamydophila psittaci	G- bacterium	83554	Respiratory psittacosis, avian chlamydiosis
VO_0010925	767	None	MOMP from C. psittaci	144545	major outer membrane protein	AAA17396.1	None	None	402	NULL	120	Chlamydophila psittaci	G- bacterium	83554	Respiratory psittacosis, avian chlamydiosis
VO_0010927	113	None	ORF	599654	None	CAA86936.1	None	None	158	1DI0	8	Brucella spp.	G- bacterium	234	Brucellosis
VO_0010928	114	None	B. abortus strain 19 L7/L12	304271	None	None	None	None	None	NULL	8	Brucella spp.	G- bacterium	234	Brucellosis
VO_0010930	171	None	P1	30025845	outer membrane protein P1	None	None	None	252	NULL	37	Coxiella burnetii	G- bacterium	777	Q fever
VO_0010934	175	None	HspB	197253489	heat shock protein B	None	None	None	541	NULL	37	Coxiella burnetii	G- bacterium	777	Q fever
VO_0010936	154	886132	Ag85A	15610940	secreted antigen 85-A FbpA	NP_218321	6.51	33304.7	338	None	29	Mycobacterium tuberculosis	G+ bacterium	1773	Tuberculosis
NULL	224	956702	stx1B	15802645	shiga-like toxin 1 subunit B encoded within prophage CP-933V	NP_288672	8.22	9147.68	89	NULL	25	Escherichia coli	G- bacterium	83334	Hemorrhagic colitis
VO_0010938	225	1262010	StxB2	9632507	Shiga toxin 2 subunit B	NP_049501	4.98	9278.79	89	NULL	25	Escherichia coli	G- bacterium	83334	Hemorrhagic colitis
VO_0010939	231	3788834	Omp31	82700421	OmpA-like transmembrane domain	YP_414995	4.74	25591.5	261	NULL	8	Brucella spp.	G- bacterium	234	Brucellosis
NULL	196	4207514	GuaB	110806439	inosine 5'-monophosphate dehydrogenase	YP_689959	6.37	47489.3	490	None	43	Shigella	G- bacterium	620	Shigellosis
VO_0010940	199	960860	Tir	15804222	putative translocated intimin receptor protein	NP_290261.1	4.78	58022.1	558	NULL	25	Escherichia coli	G- bacterium	83334	Hemorrhagic colitis
NULL	869	None	BipA	255961211	BibA	None	None	None	594	None	139	Streptococcus agalactiae	G+ bacterium	1311	Group B streptococcus (GBS) infection
NULL	871	None	HAP	4336671	hyaluronate-associated protein precursor	None	None	None	522	None	81	Streptococcus equi	G+ bacterium	1336	Strangles (also equine distemper)
NULL	872	1245826	Tarp	15835089	peptide ABC transporter, periplasmic peptide-binding protein, putative	NP_296848	9.01	56833	520	None	113	Chlamydia muridarum	G- bacterium	83560	NULL
NULL	873	905550	PorA	218562871	major outer membrane protein	YP_002344650	4.49	42413	424	None	24	Campylobacter jejuni	G- bacterium	197	Campylobacterosis
NULL	893	5330644	isdB	151221252	iron-regulated heme-iron binding protein IsdB	YP_001332074	9.6	67826.1	645	None	138	Staphylococcus aureus	G+ bacterium	1280	Staph infections
NULL	943	None	ompH	2745958	outer membrane protein	AAC02243.1	None	None	353	None	161	Pasteurella multocida	G- bacterium	747	Pasteurellosis, fowl cholera
VO_0010941	79	4188469	CS1	110643341	putative CS1 type fimbrial major subunit	YP_671071	8.86	15880.1	166	NULL	25	Escherichia coli	G- bacterium	83334	Hemorrhagic colitis
VO_0010942	87	905631	FlaA from C. jejuni NCTC 11168	15792662	flagellin	NP_282485.1	5.36	59038.1	572	NULL	24	Campylobacter jejuni	G- bacterium	197	Campylobacterosis
VO_0010943	92	None	EltB	157021162	LTB	None	None	None	124	1PZI	25	Escherichia coli	G- bacterium	83334	Hemorrhagic colitis
VO_0010944	93	960862	Eae	15804220	intimin adherence protein	NP_290259	8.95	95980.2	934	1E5U	25	Escherichia coli	G- bacterium	83334	Hemorrhagic colitis
VO_0010945	263	3992235	FimH from E. coli UTI89	91213965	type 1 fimbiral adhesin FimH	YP_543951	7.88	27858.4	300	1TR7	25	Escherichia coli	G- bacterium	83334	Hemorrhagic colitis
VO_0010946	264	903357	GNA2132	15677945	transferrin-binding protein-related protein	NP_275117	4.57	48171.6	488	NULL	46	Neisseria meningitidis	G- bacterium	487	Meningitis
VO_0010947	265	904124	GNA2001	15677829	hypothetical protein	NP_274993	10.78	26230	251	NULL	46	Neisseria meningitidis	G- bacterium	487	Meningitis
VO_0010948	110	None	B. melitensis M5 P39	122892474	None	ABM67295	None	None	None	NULL	8	Brucella spp.	G- bacterium	234	Brucellosis
VO_0012364	118	885785	Ag85B from M. tuberculosis H37Rv	15609023	SECRETED ANTIGEN 85-B FBPB (85B) (ANTIGEN 85 COMPLEX B) (MYCOLYL TRANSFERASE 85B) (FIBRONECTIN-BINDING PROTEIN B) (EXTRACELLULAR ALPHA-ANTIGEN)	NC_000962.2	5.72	34580.6	325	NULL	29	Mycobacterium tuberculosis	G+ bacterium	1773	Tuberculosis
VO_0010951	121	886194	EsxB	15611010	10 kDa culture filtrate antigen EsxB	NP_218391	4.31	10396.7	100	3FAV	29	Mycobacterium tuberculosis	G+ bacterium	1773	Tuberculosis
VO_0010952	122	886132	FbpA (Ag85A)	15610940	SECRETED ANTIGEN 85-A FBPA (MYCOLYL TRANSFERASE 85A) (FIBRONECTIN-BINDING PROTEIN A) (ANTIGEN 85 COMPLEX A)	NC_000962.2	6.51	35686	338	1SFR	29	Mycobacterium tuberculosis	G+ bacterium	1773	Tuberculosis
VO_0010953	123	886924	PepA	15607267	PROBABLE SERINE PROTEASE PEPA (SERINE PROTEINASE) (MTB32A)	NC_000962.2	4.91	34926	355	NULL	29	Mycobacterium tuberculosis	G+ bacterium	1773	Tuberculosis
VO_0010954	124	886073	PPE18	57116841	PPE FAMILY PROTEIN	NC_000962.2	4.81	39158.1	391	NULL	29	Mycobacterium tuberculosis	G+ bacterium	1773	Tuberculosis
VO_0010955	133	3231573	CjaA from C. jejuni RM 1221	57237809	surface antigen, CjaA	YP_179057.1	6.53	30966.3	279	NULL	24	Campylobacter jejuni	G- bacterium	197	Campylobacterosis
VO_0010956	134	None	CjaA from C. jejuni	1813949	None	None	5.79	28587.4	279	NULL	24	Campylobacter jejuni	G- bacterium	197	Campylobacterosis
NULL	223	956702	stx1B	15802645	shiga-like toxin 1 subunit B encoded within prophage CP-933V	NP_288672	8.22	9147.68	89	NULL	25	Escherichia coli	G- bacterium	83334	Hemorrhagic colitis
VO_0010962	232	1196247	Bp26	17986819	periplasmic immunogenic protein	NP_539453	6.97	24369.7	250	NULL	8	Brucella spp.	G- bacterium	234	Brucellosis
NULL	238	1197037	Brucella LPS	17987609	hypothetical protein	NP_540243	8.01	76877.9	721	NULL	8	Brucella spp.	G- bacterium	234	Brucellosis
VO_0010964	240	5616654	Iss	157418230	Iss	YP_001481302	8.5	10271.1	102	NULL	25	Escherichia coli	G- bacterium	83334	Hemorrhagic colitis
VO_0010965	247	4492541	FyuA	117624167	pesticin/yersiniabactin receptor protein	YP_853080	5.38	69187.3	673	NULL	25	Escherichia coli	G- bacterium	83334	Hemorrhagic colitis
VO_0012366	814	7562680	FbpD	224992215	secreted MPT51/MPB51 antigen protein	YP_002646905	6.63	29500.7	299	1R88	29	Mycobacterium tuberculosis	G+ bacterium	1773	Tuberculosis
VO_0012367	815	885925	MPT64	15609117	immunogenic protein MPT64 (antigen MPT64/MPB64)	NP_216496	4.6	23267.4	228	2HHI	29	Mycobacterium tuberculosis	G+ bacterium	1773	Tuberculosis
VO_0012368	816	886209	ESAT-6	57117165	6 kDa early secretory antigenic target ESXA (ESAT-6)	YP_178023	4.19	9605.81	95	NULL	29	Mycobacterium tuberculosis	G+ bacterium	1773	Tuberculosis
VO_0012369	817	885638	KatG	15609045	catalase-peroxidase-peroxynitritase T KATG	NP_216424	4.87	75544.1	740	1SJ2	29	Mycobacterium tuberculosis	G+ bacterium	1773	Tuberculosis
VO_0012370	818	885366	PstS3	57116798	periplasmic phosphate-binding lipoprotein PSTS3 (PBP-3) (PSTS3) (PHOS1)	YP_177768	5.85	35472	370	NULL	29	Mycobacterium tuberculosis	G+ bacterium	1773	Tuberculosis
VO_0012371	819	885537	PE20	57116919	PE family protein	YP_177843	4.19	8927.3	99	NULL	29	Mycobacterium tuberculosis	G+ bacterium	1773	Tuberculosis
VO_0012372	820	885072	PPE31	57116920	PPE family protein	YP_177653	4.25	36883.5	399	NULL	29	Mycobacterium tuberculosis	G+ bacterium	1773	Tuberculosis
VO_0012373	821	5211814	HBHA	148660242	iron-regulated heparin binding hemagglutinin Hbha	YP_001281765	9.84	20541.8	199	NULL	29	Mycobacterium tuberculosis	G+ bacterium	1773	Tuberculosis
VO_0012374	822	885069	PPE14	57116795	PPE family protein	YP_177765	4.31	39057.8	423	NULL	29	Mycobacterium tuberculosis	G+ bacterium	1773	Tuberculosis
VO_0012375	823	3340207	Gap	62290600	glyceraldehyde-3-phosphate dehydrogenase	YP_222393	6.44	32765.3	335	NULL	8	Brucella spp.	G- bacterium	234	Brucellosis
VO_0012376	824	None	HtrA	2935168	HtrA	None	None	None	463	NULL	31	Haemophilus influenzae	G- bacterium	727	Meningitis
VO_0012377	825	None	HspA	712830	heat shock protein	None	None	None	118	NULL	134	Helicobacter pylori	G- bacterium	210	Ulcers
VO_0012378	826	None	HspB	712831	heat shock protein	None	None	None	545	NULL	134	Helicobacter pylori	G- bacterium	210	Ulcers
VO_0012379	827	None	GltA	2493711	Citrate synthase	None	None	None	426	NULL	134	Helicobacter pylori	G- bacterium	210	Ulcers
VO_0012380	833	None	TbpA	8926211	transferrin-binding protein A	None	None	None	915	NULL	46	Neisseria meningitidis	G- bacterium	487	Meningitis
VO_0012383	836	None	phpA-79	13447096	PhpA-79	None	None	None	721	NULL	47	Streptococcus pneumoniae	G+ bacterium	1313	Pneumonia
VO_0010966	253	1196960	Omp25	17987532	25 kDa outer-membrane immunogenic protein precursor	NP_540166	9.03	21696.7	213	None	8	Brucella spp.	G- bacterium	234	Brucellosis
VO_0010967	254	1197295	IalB	17987867	invasion protein B	NP_540501	8.98	17016	173	NULL	8	Brucella spp.	G- bacterium	234	Brucellosis
VO_0010968	255	3828133	Bfr from B. melitensis biovar Abortus 2308	83269559	Ferritin:bacterioferritin	YP_418850	4.42	17972	161	3FVB	8	Brucella spp.	G- bacterium	234	Brucellosis
VO_0010969	256	1196780	Tig	17987352	trigger factor	NP_539986	4.64	50680.1	485	NULL	8	Brucella spp.	G- bacterium	234	Brucellosis
VO_0010970	257	3341115	DnaK	62290965	molecular chaperone DnaK	YP_222758	4.59	63035	637	NULL	8	Brucella spp.	G- bacterium	234	Brucellosis
VO_0010971	258	3787419	SurA	82699574	peptidyl-prolyl cis-trans isomerase, putative	YP_414148	10.47	32511.9	318	NULL	8	Brucella spp.	G- bacterium	234	Brucellosis
VO_0010972	259	3788831	Omp19	82700695	lipoprotein Omp19	YP_415269	8.86	16412.9	177	NULL	8	Brucella spp.	G- bacterium	234	Brucellosis
VO_0010973	260	3788229	Omp16	82700483	outer membrane protein MotY	YP_415057	10.24	17438.2	168	NULL	8	Brucella spp.	G- bacterium	234	Brucellosis
VO_0010974	266	904205	GNA1946	15677776	outer membrane lipoprotein	NP_274940	4.96	29236.7	287	3GXA	46	Neisseria meningitidis	G- bacterium	487	Meningitis
VO_0010975	267	903642	GNA1220	15677093	stomatin/Mec-2 family protein	NP_274245	5.52	32124.2	315	NULL	46	Neisseria meningitidis	G- bacterium	487	Meningitis
VO_0010976	268	903582	GNA1162	15677037	hypothetical protein	NP_274189	6.26	20946.7	215	NULL	46	Neisseria meningitidis	G- bacterium	487	Meningitis
VO_0010977	269	903112	GNA992 (hsf)	15676883	adhesin	NP_274028	5.98	56655.3	591	NULL	46	Neisseria meningitidis	G- bacterium	487	Meningitis
VO_0010978	270	902136	GNA33	15675973	putative membrane-bound lytic murein transglycosylase A	NP_273099	10.02	45724.7	441	NULL	46	Neisseria meningitidis	G- bacterium	487	Meningitis
VO_0010979	271	902774	NspA from N. meningitidis MC58	15676561	outer membrane protein	NP_273705	10.02	17106.9	174	1P4T	46	Neisseria meningitidis	G- bacterium	487	Meningitis
VO_0010980	272	904134	NadA	15677822	putative adhesin/invasin	NP_274986	4.54	35292.8	364	NULL	46	Neisseria meningitidis	G- bacterium	487	Meningitis
VO_0010981	273	904318	GNA1870	15677705	hypothetical protein	NP_274866	9.11	32796.6	320	1YS5	46	Neisseria meningitidis	G- bacterium	487	Meningitis
VO_0010982	274	903958	GNA2091	15677911	putative hemolysin	NP_275079	10.22	19563.7	202	NULL	46	Neisseria meningitidis	G- bacterium	487	Meningitis
VO_0010983	275	903167	GNA1030	15676917	hypothetical protein	NP_274064	8.65	19439.5	187	NULL	46	Neisseria meningitidis	G- bacterium	487	Meningitis
VO_0010984	278	1037732	Hma	26248334	putative outer membrane receptor for iron compound or colicin	NP_754374	5.31	75008.6	715	NULL	25	Escherichia coli	G- bacterium	83334	Hemorrhagic colitis
VO_0010985	279	1037614	IreA	26250982	putative iron-regulated outer membrane virulence protein	NP_757022	6.54	71236.9	682	NULL	25	Escherichia coli	G- bacterium	83334	Hemorrhagic colitis
VO_0010986	280	1039578	IutA	26249458	IutA protein	NP_755498	5.07	79683.1	759	NULL	25	Escherichia coli	G- bacterium	83334	Hemorrhagic colitis
VO_0010987	281	948847	FimH from E. coli str. K-12 substr. MG1655	16132141	minor component of type 1 fimbriae	NP_418740	7.88	27803.4	300	NULL	25	Escherichia coli	G- bacterium	83334	Hemorrhagic colitis
VO_0010988	282	7379404	IroN	222104801	outer membrane receptor FepA	YP_002539290	5.85	74767.1	725	1FEP	25	Escherichia coli	G- bacterium	83334	Hemorrhagic colitis
VO_0010989	283	1034958	C0393	26246291	haemoglobin protease	NP_752330	5.92	138492	1376	NULL	25	Escherichia coli	G- bacterium	83334	Hemorrhagic colitis
VO_0010990	284	1038067	C4424	26250246	putative adhesin	NP_756286	4.25	166959	1778	NULL	25	Escherichia coli	G- bacterium	83334	Hemorrhagic colitis
VO_0010991	285	1039252	C3389	26249224	hypothetical protein	NP_755264	8.88	55391.3	550	NULL	25	Escherichia coli	G- bacterium	83334	Hemorrhagic colitis
VO_0010992	288	876502	Spa32	13449098	invasion protein	NP_085314	5.89	31884.8	292	NULL	43	Shigella	G- bacterium	620	Shigellosis
VO_0010993	289	7003192	ECSE_P3-0034	209921909	fimbrial protein FaeG	YP_002295988	4.86	27093	279	NULL	25	Escherichia coli	G- bacterium	83334	Hemorrhagic colitis
VO_0010994	307	None	IpaB	22036246	IpaB	None	None	None	306	NULL	43	Shigella	G- bacterium	620	Shigellosis
VO_0010995	308	None	IpaC	47056	None	None	None	None	382	NULL	43	Shigella	G- bacterium	620	Shigellosis
VO_0010996	309	None	IpaD	22036352	IpaD	None	None	None	218	2J0O	43	Shigella	G- bacterium	620	Shigellosis
NULL	310	1238054	ipaC	56404015	IpaC, secreted by the Mxi-Spa secretion machinery, required for entry into epithelial cells	NP_858260	9.23	37768.4	363	NULL	43	Shigella	G- bacterium	620	Shigellosis
VO_0010997	318	None	IroN	259475459	None	None	None	None	751	NULL	42	Salmonella spp.	G- bacterium	590	Salmonellosis
VO_0010998	320	1068458	GroEL	29144631	chaperonin GroEL	NP_807973	4.57	51532.7	548	NULL	42	Salmonella spp.	G- bacterium	590	Salmonellosis
VO_0010999	321	None	SopB	54036439	Inositol phosphate phosphatase sopB	None	None	None	561	NULL	42	Salmonella spp.	G- bacterium	590	Salmonellosis
NULL	329	21812	Tgfbr1	6678323	1	NP_033396	7.45	52804.4	503	NULL	42	Salmonella spp.	G- bacterium	590	Salmonellosis
NULL	337	1253208	PspA	16765033	phage shock protein PspA	NP_460648	5.13	24828.5	222	NULL	47	Streptococcus pneumoniae	G+ bacterium	1313	Pneumonia
VO_0011001	338	1149286	YscF from Y. pestis KIM 10	31795470	needle complex major subunit	NP_857922	7.54	9092.63	87	NULL	11	Yersinia pestis	G- bacterium	632	Plague
VO_0011002	339	1149313	YopD from Y. pestis KIM 10	31795494	secreted effector protein	NP_857949	6.98	31501.6	306	NULL	11	Yersinia pestis	G- bacterium	632	Plague
VO_0011003	340	5798322	YopO	162417777	protein kinase YopO	YP_001604502	6.71	77377	729	NULL	11	Yersinia pestis	G- bacterium	632	Plague
VO_0011004	341	1172839	YPMT1.84 (F1 capsule antigen)	16082876	F1 capsule antigen	NP_395430	4.63	16375.9	170	NULL	11	Yersinia pestis	G- bacterium	632	Plague
VO_0011005	342	1173449	YapF	218927800	putative autotransporter protein	YP_002345675	4.43	74393.4	761	NULL	11	Yersinia pestis	G- bacterium	632	Plague
VO_0011006	343	1174753	Irp7	218929030	inner membrane ABC-transporter YbtQ	YP_002346905	7.2	61999.2	600	NULL	11	Yersinia pestis	G- bacterium	632	Plague
VO_0011007	344	1173455	YPO0612	218927806	putative sugar binding protein	YP_002345681	5.11	44490.7	414	NULL	11	Yersinia pestis	G- bacterium	632	Plague
VO_0011008	345	1175934	HtpG	218930152	heat shock protein 90	YP_002348027	4.79	67953.6	624	NULL	11	Yersinia pestis	G- bacterium	632	Plague
VO_0011009	346	1175868	YdeN	218930092	putative sulfatase	YP_002347967	5.8	59706.1	557	NULL	11	Yersinia pestis	G- bacterium	632	Plague
VO_0011010	347	1174218	LolA	218928525	outer-membrane lipoprotein carrier protein	YP_002346400	5.79	20852.5	202	NULL	11	Yersinia pestis	G- bacterium	632	Plague
VO_0011011	348	1172650	YerA	16082696	secretion chaperone	NP_395142	4.34	13954.8	130	NULL	11	Yersinia pestis	G- bacterium	632	Plague
VO_0011012	349	1173265	YPO0420	218927621	putative lipoprotein	YP_002345496	7.17	36537.5	360	NULL	11	Yersinia pestis	G- bacterium	632	Plague
VO_0011013	350	1176539	HpmB	218930726	hemolysin activator protein	YP_002348601	6.38	60678.5	561	NULL	11	Yersinia pestis	G- bacterium	632	Plague
VO_0011014	351	1147351	Psn	22126288	pesticin/yersiniabactin outer membrane receptor	NP_669711	5.55	69316.5	673	NULL	11	Yersinia pestis	G- bacterium	632	Plague
VO_0011015	352	1172712	YopH from Y. pestis CO92	16082755	putative secreted protein-tyrosine phosphatase	NP_395201	8.84	47198.1	468	NULL	11	Yersinia pestis	G- bacterium	632	Plague
VO_0011016	354	2952948	pYV0055	51593897	yopB; putative Yop targeting protein	YP_068464	7.3	38322.9	401	NULL	111	Yersinia pseudotuberculosis	G- bacterium	633	Yersiniosis
VO_0011017	355	None	Caf1 from Y. pestis	48621	F1 capsule antigen	None	None	None	170	NULL	11	Yersinia pestis	G- bacterium	632	Plague
VO_0011018	356	None	P145	None	None	None	None	None	None	NULL	31	Haemophilus influenzae	G- bacterium	727	Meningitis
VO_0011019	358	None	ApxIA	312899	None	None	5.34	104673	1022	NULL	86	Actinobacillus pleuropneumoniae	G- bacterium	715	porcine pleuropneumonia
VO_0011020	360	None	ApxIIA	52630374	ApxIIA	None	5.34	96054.5	956	NULL	86	Actinobacillus pleuropneumoniae	G- bacterium	715	porcine pleuropneumonia
VO_0011021	361	None	CP	None	Capsular polysaccharide	None	None	None	None	NULL	86	Actinobacillus pleuropneumoniae	G- bacterium	715	porcine pleuropneumonia
VO_0011022	362	6398034	APP7_1016	190150285	putative hemolysin activator protein	YP_001968810	7.21	23153.8	213	NULL	86	Actinobacillus pleuropneumoniae	G- bacterium	715	porcine pleuropneumonia
VO_0011023	363	None	Lipopolysaccharide	None	None	None	None	None	None	NULL	86	Actinobacillus pleuropneumoniae	G- bacterium	715	porcine pleuropneumonia
VO_0011024	366	None	AroA	512545	None	None	None	None	427	NULL	79	Aeromonas salmonicida	G- bacterium	645	Furunculosis, Bald sea urchin disease
VO_0011025	367	4998702	AsaP1	None	None	None	None	None	None	NULL	79	Aeromonas salmonicida	G- bacterium	645	Furunculosis, Bald sea urchin disease
VO_0011029	374	None	PagA from B. anthracis	9280533	protective antigen	None	None	None	764	1ACC	7	Bacillus anthracis	G+ bacterium	1392	Anthrax
VO_0011030	375	None	FhaB	3980256	filamentous hemagglutinin	None	9.35	332802	3590	1RWR	109	Bordetella pertussis	G- bacterium	520	Whooping Cough
VO_0011031	376	None	CyaA	580668	adenylate cyclase	None	None	None	1706	2COL	109	Bordetella pertussis	G- bacterium	520	Whooping Cough
VO_0011032	377	None	PtxD	225311181	pertussis toxin subunit 4 precursor	None	10.99	15254	152	NULL	109	Bordetella pertussis	G- bacterium	520	Whooping Cough
VO_0011033	378	2664290	Prn	33592195	pertactin precursor	NP_879839	9.61	86606.9	910	NULL	109	Bordetella pertussis	G- bacterium	520	Whooping Cough
VO_0011034	379	2665068	PtxA	33594638	toxin subunit 1	NP_882282	7.54	27989.6	269	NULL	109	Bordetella pertussis	G- bacterium	520	Whooping Cough
NULL	380	2667056	bvgR	33592924	regulatory protein BvgR	NP_880568	8.38	30494.8	291	NULL	109	Bordetella pertussis	G- bacterium	520	Whooping Cough
NULL	381	2667059	fhaB	33592927	filamentous hemagglutinin/adhesin	NP_880571	9.35	332802	3590	NULL	109	Bordetella pertussis	G- bacterium	520	Whooping Cough
VO_0011035	382	None	Cpn60	968920	Cpn60 (GroEL)	None	4.85	51530.3	547	NULL	109	Bordetella pertussis	G- bacterium	520	Whooping Cough
VO_0011036	383	None	brkA	562026	BrkA	None	7.12	95737.8	1010	None	109	Bordetella pertussis	G- bacterium	520	Whooping Cough
VO_0011037	384	None	PtxB	225311180	pertussis toxin subunit 2 precursor	None	8.44	23409.8	226	NULL	109	Bordetella pertussis	G- bacterium	520	Whooping Cough
VO_0011038	385	None	PtxC	225311183	pertussis toxin subunit 3 precursor	None	8.87	23895.7	227	NULL	109	Bordetella pertussis	G- bacterium	520	Whooping Cough
VO_0011039	386	None	PtxE	225311182	pertussis toxin subunit 5 precursor	None	6.5	14003.1	133	NULL	109	Bordetella pertussis	G- bacterium	520	Whooping Cough
NULL	387	2659760	bipA	33601286	putative outer membrane ligand binding protein	NP_888846	5.34	147019	1578	NULL	109	Bordetella pertussis	G- bacterium	520	Whooping Cough
VO_0011044	396	None	CadF	4704601	fibronectin binding protein	None	6.19	34606.8	287	NULL	24	Campylobacter jejuni	G- bacterium	197	Campylobacterosis
VO_0011045	397	None	Peb1A	112360246	aspartate/glutamate-binding ABC transporter protein	None	9.46	26094.1	259	2V25	24	Campylobacter jejuni	G- bacterium	197	Campylobacterosis
VO_0011046	398	4682159	FlaA from C. jejuni 81-176	121612545	flagellin	YP_001000997	5.37	56366.7	576	NULL	24	Campylobacter jejuni	G- bacterium	197	Campylobacterosis
VO_0011047	399	None	FspA1	116292649	FspA1	None	None	None	142	NULL	24	Campylobacter jejuni	G- bacterium	197	Campylobacterosis
VO_0011048	400	4682885	FlaC	121612344	flagellin subunit protein FlaC	YP_001000416	4.32	25481.7	249	NULL	24	Campylobacter jejuni	G- bacterium	197	Campylobacterosis
VO_0011049	409	None	FspA2	116292677	FspA2	None	None	None	142	NULL	24	Campylobacter jejuni	G- bacterium	197	Campylobacterosis
VO_0011056	416	None	DnaX	62148024	DNA polymerase III subunit gamma/tau	None	6.51	46800.1	443	NULL	82	Chlamydophila abortus	G- bacterium	83555	Abortion and fetal death
VO_0011057	417	None	GatC	62184917	aspartyl/glutamyl-tRNA amidotransferase subunit C	None	3.98	9823.35	100	NULL	82	Chlamydophila abortus	G- bacterium	83555	Abortion and fetal death
VO_0011058	418	None	Pomp90A	187438939	polymorphic outer membrane protein 90A	None	None	None	359	NULL	82	Chlamydophila abortus	G- bacterium	83555	Abortion and fetal death
VO_0011059	419	None	CAB049 putative penicillin-binding protein	62184696	putative penicillin-binding protein	None	7.02	116541	1090	NULL	82	Chlamydophila abortus	G- bacterium	83555	Abortion and fetal death
VO_0011060	420	None	OmlA	62184824	outer membrane lipoprotein	None	8.16	8560.9	87	NULL	82	Chlamydophila abortus	G- bacterium	83555	Abortion and fetal death
VO_0011061	421	None	CAB613 putative peptidase	62185225	putative peptidase	None	6.33	67655.6	608	NULL	82	Chlamydophila abortus	G- bacterium	83555	Abortion and fetal death
NULL	467	None	LPS	None	None	None	None	None	None	NULL	12	Francisella tularensis	G- bacterium	263	Tularemia
VO_0011070	468	4547777	FopB	118496734	outer membrane protein of unknown function	YP_897784	4.55	18246.3	179	NULL	12	Francisella tularensis	G- bacterium	263	Tularemia
VO_0011072	470	3191591	IglC1	56708413	intracellular growth locus, subunit C	YP_170309	6.26	21340.8	211	2QWU	12	Francisella tularensis	G- bacterium	263	Tularemia
VO_0011073	471	3191814	IglC2	56708721	intracellular growth locus, subunit C	YP_170617	6.26	21340.8	211	NULL	12	Francisella tularensis	G- bacterium	263	Tularemia
VO_0011074	472	5522688	WbtI	156502002	DegT/DnrJ/EryC1/StrS family sugar aminotransferase	YP_001428067	6.8	37905.4	360	NULL	12	Francisella tularensis	G- bacterium	263	Tularemia
VO_0011075	473	None	GroEL	282159959	chaperonin GroEL	None	None	None	544	NULL	12	Francisella tularensis	G- bacterium	263	Tularemia
VO_0011076	474	None	TUL4	148688	17 kDa major membrane protein (TUL4) precursor	None	None	None	149	NULL	12	Francisella tularensis	G- bacterium	263	Tularemia
VO_0011078	476	4306351	FopA	115315051	outer membrane protein FopA	YP_763774	5.43	39079.7	393	NULL	12	Francisella tularensis	G- bacterium	263	Tularemia
VO_0011079	477	3191792	LpnA	56708002	lipoprotein	YP_169898	9.16	14909.5	149	NULL	12	Francisella tularensis	G- bacterium	263	Tularemia
VO_0011081	480	None	Hpd	148971	protein D	None	None	None	364	NULL	31	Haemophilus influenzae	G- bacterium	727	Meningitis
VO_0011082	482	3430592	OmpP5	68249712	Outer membrane protein P5	YP_248824	9.95	35189.5	359	NULL	31	Haemophilus influenzae	G- bacterium	727	Meningitis
VO_0011083	483	3430379	D15	68249503	protective surface antigen D15	YP_248615	8.84	81691.9	800	NULL	31	Haemophilus influenzae	G- bacterium	727	Meningitis
VO_0011084	485	3429565	OmpP2	68248747	Outer membrane protein P2 precursor	YP_247859	9.63	37152.7	365	NULL	31	Haemophilus influenzae	G- bacterium	727	Meningitis
VO_0011172	583	885785	FbpB from M. tuberculosis	15609023	secreted antigen 85-B fbpB (85B) (antigen 85 complex B) (Mycolyl transferase 85B) (fibronectin-binding protein B) (extracellular alpha-antigen)	NP_216402	5.72	33091.5	325	1F0N	29	Mycobacterium tuberculosis	G+ bacterium	1773	Tuberculosis
VO_0011173	584	None	Mtb72F	283801990	None	None	None	None	729	NULL	29	Mycobacterium tuberculosis	G+ bacterium	1773	Tuberculosis
VO_0011175	588	885896	Apa	57116926	hypothetical protein	YP_177849	4.7	30636.7	325	NULL	29	Mycobacterium tuberculosis	G+ bacterium	1773	Tuberculosis
VO_0011176	589	885334	Mpt63	15609063	immunogenic protein MPT63 (antigen MPT63/MPB63) (16 kDa immunoprotective extracellular protein)	NP_216442	4.67	14827.8	159	1LMI	29	Mycobacterium tuberculosis	G+ bacterium	1773	Tuberculosis
VO_0011178	591	None	TM-1	7249262	TM-1	None	None	None	271	NULL	84	Mycoplasma gallisepticum	G- bacterium	2096	Chronic respiratory disease
VO_0011180	594	902192	P1	15676020	putative outer membrane protein P1	NP_273150	9.85	47342.4	466	NULL	46	Neisseria meningitidis	G- bacterium	487	Meningitis
NULL	595	None	LPS	None	lipopolysaccharide	None	None	None	None	NULL	46	Neisseria meningitidis	G- bacterium	487	Meningitis
VO_0011181	596	None	LpdA	1017430	outer membrane protein P64k or PM-6	None	None	None	593	NULL	46	Neisseria meningitidis	G- bacterium	487	Meningitis
VO_0011182	597	None	TBP2	1017433	transferrin-binding protein 2	None	None	None	699	NULL	46	Neisseria meningitidis	G- bacterium	487	Meningitis
VO_0011184	599	None	NspA from N. meningitidis	5825543	surface protein A	None	None	None	174	1P4T	46	Neisseria meningitidis	G- bacterium	487	Meningitis
VO_0011185	600	None	LctP	254667969	L-lactate permease	None	None	None	528	NULL	46	Neisseria meningitidis	G- bacterium	487	Meningitis
VO_0011186	601	903370	ExbB	15677575	biopolymer transport protein	NP_274732	9.81	22358.4	220	NULL	46	Neisseria meningitidis	G- bacterium	487	Meningitis
VO_0011190	605	None	PsaA	209867628	PsaA	None	None	None	309	1PSZ	47	Streptococcus pneumoniae	G+ bacterium	1313	Pneumonia
VO_0011192	607	4441611	Ply	116515376	pneumolysin	YP_817150	4.91	48435.2	471	NULL	47	Streptococcus pneumoniae	G+ bacterium	1313	Pneumonia
VO_0011193	608	4441476	ClpP	116516216	ATP-dependent Clp protease proteolytic subunit	YP_816144	4.49	20266.6	196	1Y7O	47	Streptococcus pneumoniae	G+ bacterium	1313	Pneumonia
VO_0011194	609	934072	LplA	15903091	lipoate-protein ligase, putative	NP_358641	5.54	35144.1	329	NULL	47	Streptococcus pneumoniae	G+ bacterium	1313	Pneumonia
VO_0011197	613	7329552	psrP	221232510	cell wall surface anchored protein	YP_002511663	3.83	378826	4433	NULL	47	Streptococcus pneumoniae	G+ bacterium	1313	Pneumonia
VO_0011199	615	4442999	SrtA	116515518	sortase	YP_816547	5.46	26445.9	247	NULL	47	Streptococcus pneumoniae	G+ bacterium	1313	Pneumonia
VO_0011201	617	931970	GltX	15901888	glutamyl-tRNA synthetase	NP_346492	4.63	53876.2	486	NULL	47	Streptococcus pneumoniae	G+ bacterium	1313	Pneumonia
VO_0011203	619	4441159	CbpA	116515359	choline binding protein A	YP_817402	8.27	75722.6	701	1W9R	47	Streptococcus pneumoniae	G+ bacterium	1313	Pneumonia
VO_0011204	620	4441373	PspA	116515876	pneumococcal surface protein A	YP_815641	4.82	66023.6	619	NULL	47	Streptococcus pneumoniae	G+ bacterium	1313	Pneumonia
VO_0011206	622	4441177	Gnd	116515453	6-phosphogluconate dehydrogenase	YP_815856	4.67	49899.4	474	NULL	47	Streptococcus pneumoniae	G+ bacterium	1313	Pneumonia
VO_0011207	623	4442863	PiaA	116515816	iron ABC transporter, iron-binding protein	YP_815744	9.76	12647.5	122	NULL	47	Streptococcus pneumoniae	G+ bacterium	1313	Pneumonia
VO_0011211	627	7696154	binding protein Eag	225870123	Ig, alpha2-macroglobulin and albumin binding protein Eag	YP_002746070	4.57	41525	429	NULL	81	Streptococcus equi	G+ bacterium	1336	Strangles (also equine distemper)
VO_0011213	629	7695900	collagen binding, ancillary pilus subunit Cne	225870316	collagen binding, ancillary pilus subunit Cne	YP_002746263	6.61	68135.7	657	NULL	81	Streptococcus equi	G+ bacterium	1336	Strangles (also equine distemper)
VO_0011214	630	7695217	Fnz	225869227	fibronectin-binding protein Fnz	YP_002745175	4.73	58254.3	564	NULL	81	Streptococcus equi	G+ bacterium	1336	Strangles (also equine distemper)
VO_0011215	631	7696331	Sfs	225869898	fibronectin-binding protein Sfs	YP_002745845	8.97	39068.5	371	NULL	81	Streptococcus equi	G+ bacterium	1336	Strangles (also equine distemper)
VO_0011216	632	7697172	Fbp	225871286	antiphagocytic cell surface-anchored fibrinogen-and IgG Fc-binding protein SeM	YP_002747233	9.36	55929.3	534	NULL	81	Streptococcus equi	G+ bacterium	1336	Strangles (also equine distemper)
VO_0011234	650	None	OmpA	112710	Outer membrane protein A	None	None	None	2249	NULL	108	Rickettsia spp	G- bacterium	780	Spotted Fever, Typhus
VO_0011235	651	None	OmpB	6685726	Outer membrane protein B	None	None	None	1654	NULL	108	Rickettsia spp	G- bacterium	780	Spotted Fever, Typhus
VO_0011266	726	NULL	HslU	9650897	heat shock protein	NULL	None	None	443	NULL	42	Salmonella spp.	G- bacterium	590	Salmonellosis
VO_0011268	728	1246524	DnaJ	16759006	chaperone protein DnaJ	NP_454623	8.26	38832	379	NULL	42	Salmonella spp.	G- bacterium	590	Salmonellosis
VO_0011269	729	1067316	TviB	29144603	VI polysaccharide biosynthesis protein, UDP-glucose/GDP-mannose dehydrogenase	NP_807945	5.79	43904.8	425	NULL	42	Salmonella spp.	G- bacterium	590	Salmonellosis
VO_0011270	731	None	CtxB	110264635	cholera toxin B	None	None	None	104	NULL	102	Vibrio cholerae	G- bacterium	666	Cholera
VO_0011271	732	None	TcpA	21616882	TcpA	None	None	None	188	1OQV	102	Vibrio cholerae	G- bacterium	666	Cholera
VO_0011272	733	2614504	TcpF	15640854	toxin co-regulated pilus biosynthesis protein F	NP_230485	6.37	35844.4	338	NULL	102	Vibrio cholerae	G- bacterium	666	Cholera
VO_0011287	750	None	Tox	38199106	Diphtheria toxin precursor	None	None	None	560	NULL	62	Corynebacterium diphtheriae	G+ bacterium	1717	Diphtheria
VO_0011303	770	None	FliC	1929918	flagellin	None	None	None	388	NULL	121	Burkholderia pseudomallei	G- bacterium	28450	Melioidosis
VO_0011304	771	None	MOMP from C. psittaci 6BC	40569	major outer membrane protein	CAA40300.1	None	None	402	NULL	120	Chlamydophila psittaci	G- bacterium	83554	Respiratory psittacosis, avian chlamydiosis
NULL	772	None	LPS	None	None	None	None	None	None	NULL	121	Burkholderia pseudomallei	G- bacterium	28450	Melioidosis
VO_0011317	786	None	SpaP	152498	surface antigen	None	None	None	1612	NULL	108	Rickettsia spp	G- bacterium	780	Spotted Fever, Typhus
VO_0011321	790	1449458	LcrV	32470278	LcrV	NP_863514	5.5	35777.8	324	NULL	130	Yersinia enterocolitica	G- bacterium	393305	Yersiniosis
VO_0011335	804	None	UreB	40737733	UreB	None	None	None	374	NULL	134	Helicobacter pylori	G- bacterium	210	Ulcers
VO_0011336	805	None	Hsp60	397869	heat shock protein 60	None	None	None	546	NULL	134	Helicobacter pylori	G- bacterium	210	Ulcers
VO_0011337	806	None	NAP	8777456	neutrophil-activating protein	None	None	None	144	1JI4	134	Helicobacter pylori	G- bacterium	210	Ulcers
VO_0011339	808	None	Catalase	3128145	catalase	None	None	None	505	1QWL	134	Helicobacter pylori	G- bacterium	210	Ulcers
VO_0011341	810	None	VacA	50313203	vacuolating cytotoxin	None	None	None	941	NULL	134	Helicobacter pylori	G- bacterium	210	Ulcers
VO_0011344	813	None	OmpU	26513901	major outer membrane protein OmpU	None	None	None	330	NULL	80	Vibrio anguillarum (Listonella anguillarum)	G- bacterium	55601	Vibrosis
VO_0012384	838	1194357	OspA	11496927	outer surface protein A (ospA)	NP_045688	9.36	26986.4	273	2HKD	135	Borrelia burgdorferi	G- bacterium	139	Lyme Disease
VO_0012385	839	1194340	OspB	11496910	outer surface protein B (ospB)	NP_045689	9.73	30130.1	296	NULL	135	Borrelia burgdorferi	G- bacterium	139	Lyme Disease
VO_0012386	840	1194415	OspC	11497024	outer surface protein C (ospC)	NP_047005	8.68	21347.6	210	1GGQ	135	Borrelia burgdorferi	G- bacterium	139	Lyme Disease
VO_0012387	841	8319341	DbpA	256041910	decorin binding protein A	YP_003110629	9.68	19412	187	NULL	135	Borrelia burgdorferi	G- bacterium	139	Lyme Disease
VO_0012388	842	987033	Hly	16802248	listeriolysin O precursor	NP_463733	8.23	54322.1	529	NULL	136	Listeria monocytogenes	G+ bacterium	1639	Listeriosis
VO_0012389	846	None	cna	387880	collagen adhesin	AAA20874.1	None	None	1183	2F68	138	Staphylococcus aureus	G+ bacterium	1280	Staph infections
VO_0012390	847	5330438	ClfA	151220968	clumping factor A	YP_001331790	3.44	91994.8	933	1N67	138	Staphylococcus aureus	G+ bacterium	1280	Staph infections
VO_0012391	848	2861157	MecA	49482291	penicillin-binding protein 2 prime (PBP2a)	YP_039515	9.19	72330.6	668	1VQQ	138	Staphylococcus aureus	G+ bacterium	1280	Staph infections
VO_0012392	849	None	FnbA	120457	Fibronectin-binding protein A	None	None	None	1018	NULL	138	Staphylococcus aureus	G+ bacterium	1280	Staph infections
VO_0012393	850	None	BPS	5327234	BPS protein	None	None	None	979	NULL	139	Streptococcus agalactiae	G+ bacterium	1311	Group B streptococcus (GBS) infection
VO_0012394	851	None	Sfb	511150	fibronectin-binding protein	CAA48133.1	None	None	638	None	140	Streptococcus pyogenes	G+ bacterium	1314	Group A streptococcal infections, Strep throat, Scarlet fever
VO_0012395	852	None	FBP54	None	fibronectin/fibrinogen-binding protein	None	None	None	None	NULL	140	Streptococcus pyogenes	G+ bacterium	1314	Group A streptococcal infections, Strep throat, Scarlet fever
VO_0012396	853	None	FbaA	14915682	fibronectin-binding protein	None	None	None	355	NULL	140	Streptococcus pyogenes	G+ bacterium	1314	Group A streptococcal infections, Strep throat, Scarlet fever
VO_0012397	854	None	emm1	311758	M protein type 1	CAA44062.1	None	None	484	2OTO	140	Streptococcus pyogenes	G+ bacterium	1314	Group A streptococcal infections, Strep throat, Scarlet fever
VO_0012398	855	None	Sib35	90567992	immunoglobulin-binding protein 35	None	None	None	341	NULL	140	Streptococcus pyogenes	G+ bacterium	1314	Group A streptococcal infections, Strep throat, Scarlet fever
VO_0012399	856	2611763	GlpQ	15639249	glycerophosphodiester phosphodiesterase	NP_218698	9.44	38335.2	356	NULL	141	Treponema pallidum	G- bacterium	160	Syphilis
VO_0012400	857	2611387	TmpB	15639756	outer membrane protein (tmpB)	NP_219206	9.18	35471.4	325	NULL	141	Treponema pallidum	G- bacterium	160	Syphilis
VO_0012401	858	None	Tp92	159158965	Tp92	None	None	None	324	NULL	141	Treponema pallidum	G- bacterium	160	Syphilis
VO_0012402	859	3685788	Sip	76788047	group B streptococcal surface immunogenic protein	YP_328758	8.59	40547.6	434	NULL	139	Streptococcus agalactiae	G+ bacterium	1311	Group B streptococcus (GBS) infection
VO_0012403	860	None	Rib	1620648	surface protein Rib	None	None	None	1231	NULL	139	Streptococcus agalactiae	G+ bacterium	1311	Group B streptococcus (GBS) infection
VO_0012404	862	None	p60	215422507	p60	None	None	None	129	NULL	136	Listeria monocytogenes	G+ bacterium	1639	Listeriosis
VO_0012405	863	None	NucA	4929317	5'-nucleotidase NucA precursor	None	None	None	603	NULL	31	Haemophilus influenzae	G- bacterium	727	Meningitis
VO_0012406	864	None	OmpP1	9716645	outer membrane protein P1	None	None	None	450	NULL	31	Haemophilus influenzae	G- bacterium	727	Meningitis
VO_0012407	865	885724	PstS1	57116801	periplasmic phosphate-binding lipoprotein PSTS1 (PBP-1) (PSTS1)	YP_177770	5.02	36356.9	374	1PC3	29	Mycobacterium tuberculosis	G+ bacterium	1773	Tuberculosis
VO_0012408	866	885946	DnaK	15607491	molecular chaperone DnaK	NP_214864	4.59	61176.4	625	NULL	29	Mycobacterium tuberculosis	G+ bacterium	1773	Tuberculosis
VO_0012409	867	887155	MPT83	15610010	cell surface lipoprotein mpt83 (lipoprotein P23)	NP_217389	4.73	20581.4	220	NULL	29	Mycobacterium tuberculosis	G+ bacterium	1773	Tuberculosis
NULL	1062	3105444	P97	54020389	protein p97; cilium adhesin	YP_115696	9.5	120336	1108	None	200	Mycoplasma hyopneumoniae	G- bacterium	2099	Porcine Enzootic Pneumonia
NULL	1064	887222	Rv2660c	15609797	hypothetical protein	NP_217176	4.63	6788.85	75	None	29	Mycobacterium tuberculosis	G+ bacterium	1773	Tuberculosis
NULL	1074	1149129	YopE	31795304	secreted effector protein	NP_857762	6.77	21994.2	219	None	11	Yersinia pestis	G- bacterium	632	Plague
NULL	1102	3787893	cobB	82700122	cobyrinic acid a,c-diamide synthase	YP_414696	6.89	44156.4	436	None	8	Brucella spp.	G- bacterium	234	Brucellosis
NULL	1103	3788213	AsnC	82700464	AsnC family regulatory protein	YP_415038	5.32	15857.8	156	None	8	Brucella spp.	G- bacterium	234	Brucellosis
NULL	1325	None	Fragment C from Clostridium tetani	8132375	tetanus toxin	None	None	None	451	None	41	Clostridium tetani	G+ bacterium	1485	Tetanus
NULL	1358	None	P39 from Brucella abortus	68067499	Probable sugar-binding periplasmic protein	None	None	None	421	None	8	Brucella spp.	G- bacterium	234	Brucellosis
NULL	1391	None	PA63	193873769	PA63	None	None	None	564	None	7	Bacillus anthracis	G+ bacterium	1392	Anthrax
NULL	1392	None	TPA-PA63	193873765	TPA-PA63	None	None	None	587	None	7	Bacillus anthracis	G+ bacterium	1392	Anthrax
NULL	1393	None	UQ-PA63	193873767	UQ-PA63	None	None	None	641	None	7	Bacillus anthracis	G+ bacterium	1392	Anthrax
NULL	1394	None	PA63-LAMP1	193873761	PA63-LAMP1	None	None	None	604	None	7	Bacillus anthracis	G+ bacterium	1392	Anthrax
NULL	1395	None	TPA-PA63-LAMP1	193873763	TPA-PA63-LAMP1	None	None	None	627	None	7	Bacillus anthracis	G+ bacterium	1392	Anthrax
NULL	1396	None	pag	10880951	protective antigen	None	None	None	764	None	7	Bacillus anthracis	G+ bacterium	1392	Anthrax
NULL	1397	None	PA83	40646953	protective antigen PA83	AAR88321.1	None	None	752	None	7	Bacillus anthracis	G+ bacterium	1392	Anthrax
NULL	1398	None	LF	40646955	lethal factor domains I-III	None	None	None	573	None	7	Bacillus anthracis	G+ bacterium	1392	Anthrax
NULL	1414	None	Ag85A	13431282	Antigen 85-A	None	None	None	139	None	246	Mycobacterium marinum	G+ bacterium	1781	NULL
NULL	1609	None	omp31 from strain 16M	61229373	31 kDa outer-membrane immunogenic protein	None	None	None	240	None	8	Brucella spp.	G- bacterium	234	Brucellosis
NULL	1615	None	PA83 synthetic construct	40646953	protective antigen PA83	AAR88321.1	None	None	None	None	7	Bacillus anthracis	G+ bacterium	1392	Anthrax
NULL	1616	None	Lef in plasmid pX01	143142	lethal factor mRNA	AAA22569.1	None	None	None	None	7	Bacillus anthracis	G+ bacterium	1392	Anthrax
NULL	1628	7278596	gapA	219870280	glyceraldehyde-3-phosphate dehydrogenase	YP_002474655	6.07	32717.1	339	None	178	Haemophilus parasuis	G- bacterium	738	Glasser's disease
NULL	1637	None	ompH	99083558	outer membrane protein	ABF66676.1	None	None	None	None	161	Pasteurella multocida	G- bacterium	747	Pasteurellosis, fowl cholera
NULL	1638	None	OmpA	49182348	OmpA	AAT57676.1	None	None	None	None	161	Pasteurella multocida	G- bacterium	747	Pasteurellosis, fowl cholera
NULL	1639	None	spaA	5881768	None	None	None	None	362	None	152	Erysipelothrix rhusiopathiae	G+ bacterium	1648	Erysipelas
NULL	1640	12796252	PA	386733821	Phosphoesterase PA-phosphatase related protein	YP_006204206	9.43	14561.3	144	None	7	Bacillus anthracis	G+ bacterium	1392	Anthrax
NULL	1641	None	apxIA	18026877	ApxIA	AAL55666.1	None	None	None	None	86	Actinobacillus pleuropneumoniae	G- bacterium	715	porcine pleuropneumonia
NULL	1642	None	apxIIA	13937107	RTX toxin IIA	AAK50052.1	None	None	None	None	86	Actinobacillus pleuropneumoniae	G- bacterium	715	porcine pleuropneumonia
NULL	1643	None	S1	3152313	toxin subunit S1	None	None	None	269	None	109	Bordetella pertussis	G- bacterium	520	Whooping Cough
NULL	1644	None	BAB1_0278	82615279	conserved hypothetical protein	None	None	None	78	None	8	Brucella spp.	G- bacterium	234	Brucellosis
NULL	1649	2769678	ompL1	45656861	outer membrane protein	YP_000947	8.87	31373.1	320	None	195	Leptospira spp.	G- bacterium	171	Leptospirosis
NULL	1650	2771118	ligB	45656362	hypothetical protein	YP_000448	7.03	190366	1890	None	195	Leptospira spp.	G- bacterium	171	Leptospirosis
NULL	1665	None	pilA	15599721	type 4 fimbrial PilA	None	None	None	None	None	137	Pseudomonas aeruginosa	G- bacterium	287	Pseudomonas aeruginosa infection
NULL	1675	None	L7/L12	304271	ribosomal protein L7/L12	AAA19863.1	None	None	None	None	8	Brucella spp.	G- bacterium	234	Brucellosis
NULL	1676	None	BCSP31	144105	cell surface protein	AAA22993.1	None	None	None	None	8	Brucella spp.	G- bacterium	234	Brucellosis
NULL	1677	None	L7/L12	479804332	50S ribosomal protein L7/L12	None	None	None	124	None	8	Brucella spp.	G- bacterium	234	Brucellosis
NULL	1678	None	omp16	479804733	outer membrane lipoprotein omp16	None	None	None	168	None	8	Brucella spp.	G- bacterium	234	Brucellosis
NULL	1680	None	BoNT/A	160380522	Botulinum neurotoxin type A	None	None	None	1296	None	14	Clostridium botulinum	G+ bacterium	1491	Botulism
NULL	1681	None	HSP-60	144501	putative GroES protein	AAA23125.1	None	None	None	None	112	Chlamydophila pneumoniae	G- bacterium	83558	Pneumonia
NULL	1682	None	ompA	129149	Major outer membrane porin, serovar E	None	None	None	393	None	208	Chlamydia trachomatis	G- bacterium	813	Chlamydia
NULL	1690	None	fliC	262223752	flagellin	None	None	None	417	None	209	Edwardsiella tarda	G- bacterium	636	NULL
NULL	1691	None	et18	74474893	antigenic protein Et 18	None	None	None	196	None	209	Edwardsiella tarda	G- bacterium	636	NULL
NULL	1692	None	eta6	262223754	hypothetical protein Eta6	None	None	None	167	None	209	Edwardsiella tarda	G- bacterium	636	NULL
NULL	1693	None	esa1	302136428	putative surface antigen	None	None	None	795	None	209	Edwardsiella tarda	G- bacterium	636	NULL
NULL	1701	None	oipA	14388316	outer membrane protein	None	None	None	47	None	134	Helicobacter pylori	G- bacterium	210	Ulcers
NULL	1725	885537	Rv1806	57116919	PE family protein PE20	YP_177843	4.19	8927.3	99	None	29	Mycobacterium tuberculosis	G+ bacterium	1773	Tuberculosis
NULL	1726	885072	Rv1807	57116920	PPE family protein PPE31	YP_177653	4.25	36883.5	399	None	29	Mycobacterium tuberculosis	G+ bacterium	1773	Tuberculosis
NULL	1730	None	gp120	2326505	None	None	None	None	109	None	46	Neisseria meningitidis	G- bacterium	487	Meningitis
NULL	1732	None	efb	387748005	extracellular fibrinogen-binding protein Efb	None	None	None	165	None	138	Staphylococcus aureus	G+ bacterium	1280	Staph infections
NULL	1829	885767	bfrA	15609013	bacterioferritin BfrA	NP_216392	4.23	17744.8	159	None	29	Mycobacterium tuberculosis	G+ bacterium	1773	Tuberculosis
NULL	1833	1	test-test	21071030	alpha-1-B glycoprotein	NP_570602	5.71	50483	495	None	8	Brucella spp.	G- bacterium	234	Brucellosis
NULL	2393	None	Ag85B	44168	protein or antigen 85-B	None	None	None	325	None	290	Mycobacterium bovis	G+ bacterium	1765	Tuberculosis
