# Supplementary material for: Identification of New Features from Known Bacterial Protective Vaccine Antigens Enhances Rational Vaccine Design
Source: Front Immunol. 2017 Oct 26;8:1382. doi: 10.3389/fimmu.2017.01382 (PMC5662880; doi:10.3389/fimmu.2017.01382)
Supplement: Supplementary file 3 [file Table_2.xlsx]

## Sheet: Supplemental_Table_2
	Pathogen Taxonomy ID	Pathogen Name	Uniprot Pan-proteome ID	Protein Counts	Protective Antigen Counts
Gram Positive Bacterium	1773	Mycobacterium tuberculosis	UP000001584	3993	27
	1392	Bacillus anthracis	UP000000594	5493	15
	1313	Streptococcus pneumoniae	UP000000586	2030	13
	1491	Clostridium botulinum	UP000001986	3590	7
	1336	Streptococcus equi	UP000001368	1851	6
	1280	Staphylococcus aureus	UP000008816	2889	6
	1314	Streptococcus pyogenes	UP000000750	1690	5
	1311	Streptococcus agalactiae	UP000001415	3240	4
	1485	Clostridium tetani	UP000001412	2415	2
	1639	Listeria monocytogenes	UP000000817	2844	2
	1717	Corynebacterium diphtheriae	UP000002198	2265	1
	1781	Mycobacterium marinum	UP000001190	5418	1
	1648	Erysipelothrix rhusiopathiae	UP000007944	1679	1
	1765	Mycobacterium bovis	UP000001584	3993	1
Gram Negative Bacterium	234	Brucella spp.	UP000002719	3023	28
	632	Yersinia pestis	UP000000815	3909	26
	487	Neisseria meningitidis	UP000000425	2001	21
	83334	Escherichia coli	UP000000625	4306	19
	727	Haemophilus influenzae	UP000000579	1707	14
	520	Bordetella pertussis	UP000047656	3783	14
	83555	Chlamydophila abortus	UP000000431	895	10
	83560	Chlamydia muridarum	UP000000431	895	10
	197	Campylobacter jejuni	UP000000799	1623	10
	210	Helicobacter pylori	UP000000429	1553	9
	263	Francisella tularensis	UP000001174	1528	9
	590	Salmonella spp.	UP000000625	4306	7
	715	Actinobacillus pleuropneumoniae	UP000001432	2004	7
	83558	Chlamydophila pneumoniae	UP000000431	895	6
	620	Shigella	UP000002716	3897	6
	287	Pseudomonas aeruginosa	UP000002438	5563	4
	28450	Burkholderia pseudomallei	UP000000605	5717	4
	139	Borrelia burgdorferi	UP000001807	1290	4
	636	Edwardsiella tarda	UP000001485	3686	4
	83554	Chlamydophila psittaci	UP000014824	1714	3
	747	Pasteurella multocida	UP000000809	2015	3
	780	Rickettsia spp	UP000002480	834	3
	666	Vibrio cholerae	UP000036184	4527	3
	160	Treponema pallidum	UP000000811	1028	3
	777	Coxiella burnetii	UP000002671	1815	2
	645	Aeromonas salmonicida	UP000000756	4121	2
	171	Leptospira spp.	UP000001408	3676	2
	633	Yersinia pseudotuberculosis	UP000000815	3909	1
	2096	Mycoplasma gallisepticum	UP000001418	761	1
	393305	Yersinia enterocolitica	UP000000815	3909	1
	55601	Vibrio anguillarum (Listonella anguillarum)	UP000006800	3722	1
	2099	Mycoplasma hyopneumoniae	UP000000548	671	1
	738	Haemophilus parasuis	UP000006743	2002	1
	813	Chlamydia trachomatis	UP000000431	895	1
