# Supplementary material for: Identification of New Features from Known Bacterial Protective Vaccine Antigens Enhances Rational Vaccine Design
Source: Front Immunol. 2017 Oct 26;8:1382. doi: 10.3389/fimmu.2017.01382 (PMC5662880; doi:10.3389/fimmu.2017.01382)
Supplement: Supplementary file 4 [file Table_3.xlsx]

## Sheet: Sheet1
	Adhesin/Total protective antigens count (percentage)
	Gram-positive	Gram-negative
Extracellular	17/36 (47.2%)	8/33 (24.2%)
Cell Wall	12/16 (75.0%)	-
Outer Membrane	-	52/63 (82.5%)
Periplasm	-	14/17 (82.4%)
Cytoplasmic Membrane	2/9 (22.2%)	2/10 (20.0%)
Cytoplasm	1/10 (10.0%)	3/41 (7.3%)
Unknown	5/10 (50.0%)	25/46 (54.3%)
Overall	37/81 (45.7%)	104/210 (49.5%)
