# Supplementary material for: Identification of New Features from Known Bacterial Protective Vaccine Antigens Enhances Rational Vaccine Design
Source: Front Immunol. 2017 Oct 26;8:1382. doi: 10.3389/fimmu.2017.01382 (PMC5662880; doi:10.3389/fimmu.2017.01382)
Supplement: Supplementary file 5 [file Table_4.xlsx]

## Sheet: Sheet1
Subcellular Location	Adhesin/Total protective antigens count (percentage)
	Gram-positive	Gram-negative
Extracellular	16/36 (44.4%)	21/33 (63.6%)
Cell Wall	14/16 (87.5%)	-
Outer Membrane	-	52/63 (82.5%)
Periplasm	-	9/17 (52.9%)
Cytoplasmic Membrane	7/9 (77.8%)	2/10 (20.0%)
Cytoplasm	0/10 (0.0%)	2/41 (4.9%)
Unknown	9/10 (90.0%)	25/46 (54.3%)
Overall	46/81 (56.8%)	111/210 (52.8%)
