# Supplementary material for: Identification of New Features from Known Bacterial Protective Vaccine Antigens Enhances Rational Vaccine Design
Source: Front Immunol. 2017 Oct 26;8:1382. doi: 10.3389/fimmu.2017.01382 (PMC5662880; doi:10.3389/fimmu.2017.01382)
Supplement: Supplementary file 6 [file Table_5.xlsx]

## Sheet: Sheet1
Pfam Domain ID	Pfam Domain Description	PA Counts	Non-PA Counts	ProtegenAgs
PF03797	Autotransporter beta-domain	11	0	vi|283|gi|26246291|ref|NP_752330 haemoglobin protease|Escherichia coli[83334]|Gram-	vi|342|gi|218927800|ref|YP_002345675 putative autotransporter protein|Yersinia pestis[632]|Gram-	vi|436|gi|15834883|ref|NP_296642 polymorphic membrane protein G family protein|Chlamydia muridarum[83560]|Gram-	vi|383|gi|562026|ref|None BrkA|Bordetella pertussis[520]|Gram-	vi|786|gi|152498|ref|None surface antigen|Rickettsia spp[780]|Gram-	vi|438|gi|15834882|ref|NP_296641 polymorphic membrane protein E/F family protein|Chlamydia muridarum[83560]|Gram-	vi|650|gi|112710|ref|None Outer membrane protein A|Rickettsia spp[780]|Gram-	vi|651|gi|6685726|ref|None Outer membrane protein B|Rickettsia spp[780]|Gram-	vi|378|gi|33592195|ref|NP_879839 pertactin precursor|Bordetella pertussis[520]|Gram-	vi|283|gi|26246291|ref|NP_752330 haemoglobin protease|Escherichia coli[83334]|Gram-	vi|342|gi|218927800|ref|YP_002345675 putative autotransporter protein|Yersinia pestis[632]|Gram-	vi|436|gi|15834883|ref|NP_296642 polymorphic membrane protein G family protein|Chlamydia muridarum[83560]|Gram-	vi|383|gi|562026|ref|None BrkA|Bordetella pertussis[520]|Gram-	vi|786|gi|152498|ref|None surface antigen|Rickettsia spp[780]|Gram-	vi|438|gi|15834882|ref|NP_296641 polymorphic membrane protein E/F family protein|Chlamydia muridarum[83560]|Gram-	vi|650|gi|112710|ref|None Outer membrane protein A|Rickettsia spp[780]|Gram-	vi|651|gi|6685726|ref|None Outer membrane protein B|Rickettsia spp[780]|Gram-	vi|378|gi|33592195|ref|NP_879839 pertactin precursor|Bordetella pertussis[520]|Gram-	vi|850|gi|5327234|ref|None BPS protein|Streptococcus agalactiae[1311]|Gram+	vi|869|gi|255961211|ref|None BibA|Streptococcus agalactiae[1311]|Gram+
PF13505	Outer membrane protein beta-barrel domain	10	0	vi|1609|gi|61229373|ref|None 31 kDa outer-membrane immunogenic protein|Brucella spp.[234]|Gram-	vi|171|gi|30025845|ref|None outer membrane protein P1|Coxiella burnetii[777]|Gram-	vi|231|gi|82700421|ref|YP_414995 OmpA-like transmembrane domain|Brucella spp.[234]|Gram-	vi|396|gi|4704601|ref|None fibronectin binding protein|Campylobacter jejuni[197]|Gram-	vi|253|gi|17987532|ref|NP_540166 25 kDa outer-membrane immunogenic protein precursor|Brucella spp.[234]|Gram-	vi|1609|gi|61229373|ref|None 31 kDa outer-membrane immunogenic protein|Brucella spp.[234]|Gram-	vi|171|gi|30025845|ref|None outer membrane protein P1|Coxiella burnetii[777]|Gram-	vi|231|gi|82700421|ref|YP_414995 OmpA-like transmembrane domain|Brucella spp.[234]|Gram-	vi|396|gi|4704601|ref|None fibronectin binding protein|Campylobacter jejuni[197]|Gram-	vi|253|gi|17987532|ref|NP_540166 25 kDa outer-membrane immunogenic protein precursor|Brucella spp.[234]|Gram-	vi|814|gi|224992215|ref|YP_002646905 secreted MPT51/MPB51 antigen protein|Mycobacterium tuberculosis[1773]|Gram+	vi|1414|gi|13431282|ref|None Antigen 85-A|Mycobacterium marinum[1781]|Gram+	vi|122|gi|15610940|ref|NC_000962.2 SECRETED ANTIGEN 85-A FBPA (MYCOLYL TRANSFERASE 85A) (FIBRONECTIN-BINDING PROTEIN A) (ANTIGEN 85 COMPLEX A)|Mycobacterium tuberculosis[1773]|Gram+	vi|118|gi|15609023|ref|NC_000962.2 SECRETED ANTIGEN 85-B FBPB (85B) (ANTIGEN 85 COMPLEX B) (MYCOLYL TRANSFERASE 85B) (FIBRONECTIN-BINDING PROTEIN B) (EXTRACELLULAR ALPHA-ANTIGEN)|Mycobacterium tuberculosis[1773]|Gram+	vi|2393|gi|44168|ref|None protein or antigen 85-B|Mycobacterium bovis[1765]|Gram+
PF00419	Fimbrial protein	10	2	vi|281|gi|16132141|ref|NP_418740 minor component of type 1 fimbriae|Escherichia coli[83334]|Gram-	vi|263|gi|91213965|ref|YP_543951 type 1 fimbiral adhesin FimH|Escherichia coli[83334]|Gram-	vi|281|gi|16132141|ref|NP_418740 minor component of type 1 fimbriae|Escherichia coli[83334]|Gram-	vi|263|gi|91213965|ref|YP_543951 type 1 fimbiral adhesin FimH|Escherichia coli[83334]|Gram-	vi|447|gi|733429|ref|None botulinum neurotoxin serotype A Hc fragment|Clostridium botulinum [1491]|Gram+	vi|451|gi|157829735|ref|None None|Clostridium tetani[1485]|Gram+	vi|446|gi|166236883|ref|None recombinant botulinum toxin F Hc domain|Clostridium botulinum [1491]|Gram+	vi|448|gi|153936924|ref|YP_001386738 botulinum neurotoxin type A1|Clostridium botulinum [1491]|Gram+	vi|445|gi|241183337|ref|None Bont/A1|Clostridium botulinum [1491]|Gram+	vi|1325|gi|8132375|ref|None tetanus toxin|Clostridium tetani[1485]|Gram+	vi|449|gi|169834607|ref|YP_001693307 botulinum neurotoxin type B|Clostridium botulinum [1491]|Gram+	vi|450|gi|217781|ref|BAA14235.1 botulinum C1 neurotoxin|Clostridium botulinum [1491]|Gram+
PF00004	ATPase family associated with various cellular activities (AAA)	9	0	vi|726|gi|9650897|ref|NULL heat shock protein|Salmonella spp.[590]|Gram-	vi|726|gi|9650897|ref|NULL heat shock protein|Salmonella spp.[590]|Gram-	vi|447|gi|733429|ref|None botulinum neurotoxin serotype A Hc fragment|Clostridium botulinum [1491]|Gram+	vi|451|gi|157829735|ref|None None|Clostridium tetani[1485]|Gram+	vi|446|gi|166236883|ref|None recombinant botulinum toxin F Hc domain|Clostridium botulinum [1491]|Gram+	vi|448|gi|153936924|ref|YP_001386738 botulinum neurotoxin type A1|Clostridium botulinum [1491]|Gram+	vi|445|gi|241183337|ref|None Bont/A1|Clostridium botulinum [1491]|Gram+	vi|1325|gi|8132375|ref|None tetanus toxin|Clostridium tetani[1485]|Gram+	vi|449|gi|169834607|ref|YP_001693307 botulinum neurotoxin type B|Clostridium botulinum [1491]|Gram+	vi|450|gi|217781|ref|BAA14235.1 botulinum C1 neurotoxin|Clostridium botulinum [1491]|Gram+
PF07715	TonB-dependent Receptor Plug Domain	8	0	vi|282|gi|222104801|ref|YP_002539290 outer membrane receptor FepA|Escherichia coli[83334]|Gram-	vi|833|gi|8926211|ref|None transferrin-binding protein A|Neisseria meningitidis[487]|Gram-	vi|318|gi|259475459|ref|None None|Salmonella spp.[590]|Gram-	vi|351|gi|22126288|ref|NP_669711 pesticin/yersiniabactin outer membrane receptor|Yersinia pestis[632]|Gram-	vi|280|gi|26249458|ref|NP_755498 IutA protein|Escherichia coli[83334]|Gram-	vi|278|gi|26248334|ref|NP_754374 putative outer membrane receptor for iron compound or colicin|Escherichia coli[83334]|Gram-	vi|279|gi|26250982|ref|NP_757022 putative iron-regulated outer membrane virulence protein|Escherichia coli[83334]|Gram-	vi|247|gi|117624167|ref|YP_853080 pesticin/yersiniabactin receptor protein|Escherichia coli[83334]|Gram-	vi|282|gi|222104801|ref|YP_002539290 outer membrane receptor FepA|Escherichia coli[83334]|Gram-	vi|833|gi|8926211|ref|None transferrin-binding protein A|Neisseria meningitidis[487]|Gram-	vi|318|gi|259475459|ref|None None|Salmonella spp.[590]|Gram-	vi|351|gi|22126288|ref|NP_669711 pesticin/yersiniabactin outer membrane receptor|Yersinia pestis[632]|Gram-	vi|280|gi|26249458|ref|NP_755498 IutA protein|Escherichia coli[83334]|Gram-	vi|278|gi|26248334|ref|NP_754374 putative outer membrane receptor for iron compound or colicin|Escherichia coli[83334]|Gram-	vi|279|gi|26250982|ref|NP_757022 putative iron-regulated outer membrane virulence protein|Escherichia coli[83334]|Gram-	vi|247|gi|117624167|ref|YP_853080 pesticin/yersiniabactin receptor protein|Escherichia coli[83334]|Gram-
PF03938	Outer membrane protein (OmpH-like)	5	0	vi|276|gi|4574246|ref|AAD23967.1 outer membrane protein 26|Haemophilus influenzae[727]|Gram-	vi|468|gi|118496734|ref|YP_897784 outer membrane protein of unknown function|Francisella tularensis[263]|Gram-	vi|276|gi|4574246|ref|AAD23967.1 outer membrane protein 26|Haemophilus influenzae[727]|Gram-	vi|468|gi|118496734|ref|YP_897784 outer membrane protein of unknown function|Francisella tularensis[263]|Gram-	vi|32|gi|47566476|ref|NC_007322.2 Protective antigen|Bacillus anthracis[1392]|Gram+	vi|374|gi|9280533|ref|None protective antigen|Bacillus anthracis[1392]|Gram+	vi|1397|gi|40646953|ref|AAR88321.1 protective antigen PA83|Bacillus anthracis[1392]|Gram+
PF00005	ABC transporter	5	0	vi|343|gi|218929030|ref|YP_002346905 inner membrane ABC-transporter YbtQ|Yersinia pestis[632]|Gram-	vi|343|gi|218929030|ref|YP_002346905 inner membrane ABC-transporter YbtQ|Yersinia pestis[632]|Gram-	vi|448|gi|153936924|ref|YP_001386738 botulinum neurotoxin type A1|Clostridium botulinum [1491]|Gram+	vi|445|gi|241183337|ref|None Bont/A1|Clostridium botulinum [1491]|Gram+	vi|449|gi|169834607|ref|YP_001693307 botulinum neurotoxin type B|Clostridium botulinum [1491]|Gram+	vi|450|gi|217781|ref|BAA14235.1 botulinum C1 neurotoxin|Clostridium botulinum [1491]|Gram+
PF13018	Extended Signal Peptide of Type V secretion system	5	0	vi|269|gi|15676883|ref|NP_274028 adhesin|Neisseria meningitidis[487]|Gram-	vi|284|gi|26250246|ref|NP_756286 putative adhesin|Escherichia coli[83334]|Gram-	vi|387|gi|33601286|ref|NP_888846 putative outer membrane ligand binding protein|Bordetella pertussis[520]|Gram-	vi|375|gi|3980256|ref|None filamentous hemagglutinin|Bordetella pertussis[520]|Gram-	vi|381|gi|33592927|ref|NP_880571 filamentous hemagglutinin/adhesin|Bordetella pertussis[520]|Gram-	vi|269|gi|15676883|ref|NP_274028 adhesin|Neisseria meningitidis[487]|Gram-	vi|284|gi|26250246|ref|NP_756286 putative adhesin|Escherichia coli[83334]|Gram-	vi|387|gi|33601286|ref|NP_888846 putative outer membrane ligand binding protein|Bordetella pertussis[520]|Gram-	vi|375|gi|3980256|ref|None filamentous hemagglutinin|Bordetella pertussis[520]|Gram-	vi|381|gi|33592927|ref|NP_880571 filamentous hemagglutinin/adhesin|Bordetella pertussis[520]|Gram-
PF03717	Penicillin-binding Protein dimerisation domain	4	0	vi|848|gi|49482291|ref|YP_039515 penicillin-binding protein 2 prime (PBP2a)|Staphylococcus aureus[1280]|Gram+	vi|419|gi|62184696|ref|None putative penicillin-binding protein|Chlamydophila abortus[83555]|Gram-	vi|419|gi|62184696|ref|None putative penicillin-binding protein|Chlamydophila abortus[83555]|Gram-	vi|38|gi|47566484|ref|NC_007322.2 lethal factor|Bacillus anthracis[1392]|Gram+	vi|5|gi|40646957|ref|AAR88323.1 lethal factor|Bacillus anthracis[1392]|Gram+	vi|1398|gi|40646955|ref|None lethal factor domains I-III|Bacillus anthracis[1392]|Gram+
PF00069	Protein kinase domain	4	0	vi|329|gi|6678323|ref|NP_033396 1|Salmonella spp.[590]|Gram-	vi|340|gi|162417777|ref|YP_001604502 protein kinase YopO|Yersinia pestis[632]|Gram-	vi|439|gi|161353778|ref|NP_224303 serine/threonine-protein kinase|Chlamydophila pneumoniae[83558]|Gram-	vi|329|gi|6678323|ref|NP_033396 1|Salmonella spp.[590]|Gram-	vi|340|gi|162417777|ref|YP_001604502 protein kinase YopO|Yersinia pestis[632]|Gram-	vi|439|gi|161353778|ref|NP_224303 serine/threonine-protein kinase|Chlamydophila pneumoniae[83558]|Gram-	vi|848|gi|49482291|ref|YP_039515 penicillin-binding protein 2 prime (PBP2a)|Staphylococcus aureus[1280]|Gram+
PF03717	Penicillin-binding Protein dimerisation domain	4	0	vi|848|gi|49482291|ref|YP_039515 penicillin-binding protein 2 prime (PBP2a)|Staphylococcus aureus[1280]|Gram+	vi|419|gi|62184696|ref|None putative penicillin-binding protein|Chlamydophila abortus[83555]|Gram-	vi|419|gi|62184696|ref|None putative penicillin-binding protein|Chlamydophila abortus[83555]|Gram-	vi|38|gi|47566484|ref|NC_007322.2 lethal factor|Bacillus anthracis[1392]|Gram+	vi|5|gi|40646957|ref|AAR88323.1 lethal factor|Bacillus anthracis[1392]|Gram+	vi|1398|gi|40646955|ref|None lethal factor domains I-III|Bacillus anthracis[1392]|Gram+
PF00497	Bacterial extracellular solute-binding proteins, family 3	4	3	vi|397|gi|112360246|ref|None aspartate/glutamate-binding ABC transporter protein|Campylobacter jejuni[197]|Gram-	vi|134|gi|1813949|ref|None None|Campylobacter jejuni[197]|Gram-	vi|133|gi|57237809|ref|YP_179057.1 surface antigen, CjaA|Campylobacter jejuni[197]|Gram-	vi|397|gi|112360246|ref|None aspartate/glutamate-binding ABC transporter protein|Campylobacter jejuni[197]|Gram-	vi|134|gi|1813949|ref|None None|Campylobacter jejuni[197]|Gram-	vi|133|gi|57237809|ref|YP_179057.1 surface antigen, CjaA|Campylobacter jejuni[197]|Gram-	vi|609|gi|15903091|ref|NP_358641 lipoate-protein ligase, putative|Streptococcus pneumoniae[1313]|Gram+
PF05736	OprF membrane domain	3	0	vi|843|gi|15596974|ref|NP_250468 major porin and structural outer membrane porin OprF precursor|Pseudomonas aeruginosa[287]|Gram-	vi|843|gi|15596974|ref|NP_250468 major porin and structural outer membrane porin OprF precursor|Pseudomonas aeruginosa[287]|Gram-	vi|847|gi|151220968|ref|YP_001331790 clumping factor A|Staphylococcus aureus[1280]|Gram+	vi|849|gi|120457|ref|None Fibronectin-binding protein A|Staphylococcus aureus[1280]|Gram+
PF02800	Glyceraldehyde 3-phosphate dehydrogenase, C-terminal domain	3	0	vi|823|gi|62290600|ref|YP_222393 glyceraldehyde-3-phosphate dehydrogenase|Brucella spp.[234]|Gram-	vi|1628|gi|219870280|ref|YP_002474655 glyceraldehyde-3-phosphate dehydrogenase|Haemophilus parasuis[738]|Gram-	vi|823|gi|62290600|ref|YP_222393 glyceraldehyde-3-phosphate dehydrogenase|Brucella spp.[234]|Gram-	vi|1628|gi|219870280|ref|YP_002474655 glyceraldehyde-3-phosphate dehydrogenase|Haemophilus parasuis[738]|Gram-	vi|1829|gi|15609013|ref|NP_216392 bacterioferritin BfrA|Mycobacterium tuberculosis[1773]|Gram+
PF13895	Immunoglobulin domain	3	0	vi|1833|gi|21071030|ref|NP_570602 alpha-1-B glycoprotein|Brucella spp.[234]|Gram-	vi|1833|gi|21071030|ref|NP_570602 alpha-1-B glycoprotein|Brucella spp.[234]|Gram-	vi|846|gi|387880|ref|AAA20874.1 collagen adhesin|Staphylococcus aureus[1280]|Gram+	vi|629|gi|225870316|ref|YP_002746263 collagen binding, ancillary pilus subunit Cne|Streptococcus equi[1336]|Gram+
PF05932	Tir chaperone protein (CesT) family	3	0	vi|348|gi|16082696|ref|NP_395142 secretion chaperone|Yersinia pestis[632]|Gram-	vi|348|gi|16082696|ref|NP_395142 secretion chaperone|Yersinia pestis[632]|Gram-	vi|846|gi|387880|ref|AAA20874.1 collagen adhesin|Staphylococcus aureus[1280]|Gram+	vi|629|gi|225870316|ref|YP_002746263 collagen binding, ancillary pilus subunit Cne|Streptococcus equi[1336]|Gram+
PF07685	CobB/CobQ-like glutamine amidotransferase domain	3	0	vi|1102|gi|82700122|ref|YP_414696 cobyrinic acid a,c-diamide synthase|Brucella spp.[234]|Gram-	vi|1102|gi|82700122|ref|YP_414696 cobyrinic acid a,c-diamide synthase|Brucella spp.[234]|Gram-	vi|851|gi|511150|ref|CAA48133.1 fibronectin-binding protein|Streptococcus pyogenes[1314]|Gram+	vi|630|gi|225869227|ref|YP_002745175 fibronectin-binding protein Fnz|Streptococcus equi[1336]|Gram+
PF00080	Copper/zinc superoxide dismutase (SODC)	3	0	vi|3|gi|83269434|ref|YP_418725.1 Copper/Zinc superoxide dismutase|Brucella spp.[234]|Gram-	vi|3|gi|83269434|ref|YP_418725.1 Copper/Zinc superoxide dismutase|Brucella spp.[234]|Gram-	vi|123|gi|15607267|ref|NC_000962.2 PROBABLE SERINE PROTEASE PEPA (SERINE PROTEINASE) (MTB32A)|Mycobacterium tuberculosis[1773]|Gram+	vi|584|gi|283801990|ref|None None|Mycobacterium tuberculosis[1773]|Gram+
PF13609	Gram-negative porin	3	0	vi|485|gi|68248747|ref|YP_247859 Outer membrane protein P2 precursor|Haemophilus influenzae[727]|Gram-	vi|813|gi|26513901|ref|None major outer membrane protein OmpU|Vibrio anguillarum (Listonella anguillarum)[55601]|Gram-	vi|943|gi|2745958|ref|AAC02243.1 outer membrane protein|Pasteurella multocida[747]|Gram-	vi|485|gi|68248747|ref|YP_247859 Outer membrane protein P2 precursor|Haemophilus influenzae[727]|Gram-	vi|813|gi|26513901|ref|None major outer membrane protein OmpU|Vibrio anguillarum (Listonella anguillarum)[55601]|Gram-	vi|943|gi|2745958|ref|AAC02243.1 outer membrane protein|Pasteurella multocida[747]|Gram-
PF03721	UDP-glucose/GDP-mannose dehydrogenase family, NAD binding domain	3	1	vi|729|gi|29144603|ref|NP_807945 VI polysaccharide biosynthesis protein, UDP-glucose/GDP-mannose dehydrogenase|Salmonella spp.[590]|Gram-	vi|729|gi|29144603|ref|NP_807945 VI polysaccharide biosynthesis protein, UDP-glucose/GDP-mannose dehydrogenase|Salmonella spp.[590]|Gram-	vi|123|gi|15607267|ref|NC_000962.2 PROBABLE SERINE PROTEASE PEPA (SERINE PROTEINASE) (MTB32A)|Mycobacterium tuberculosis[1773]|Gram+	vi|584|gi|283801990|ref|None None|Mycobacterium tuberculosis[1773]|Gram+
PF00436	Single-strand binding protein family	3	2	vi|441|gi|15618301|ref|NP_224586 single-stranded DNA-binding protein|Chlamydophila pneumoniae[83558]|Gram-	vi|441|gi|15618301|ref|NP_224586 single-stranded DNA-binding protein|Chlamydophila pneumoniae[83558]|Gram-	vi|38|gi|47566484|ref|NC_007322.2 lethal factor|Bacillus anthracis[1392]|Gram+	vi|1398|gi|40646955|ref|None lethal factor domains I-III|Bacillus anthracis[1392]|Gram+
PF12918	TcdB toxin N-terminal helical domain	2	0	vi|432|gi|15835057|ref|NP_296816 adherence factor|Chlamydia muridarum[83560]|Gram-	vi|432|gi|15835057|ref|NP_296816 adherence factor|Chlamydia muridarum[83560]|Gram-	vi|815|gi|15609117|ref|NP_216496 immunogenic protein MPT64 (antigen MPT64/MPB64)|Mycobacterium tuberculosis[1773]|Gram+
PF12919	TcdA/TcdB catalytic glycosyltransferase domain	2	0	vi|432|gi|15835057|ref|NP_296816 adherence factor|Chlamydia muridarum[83560]|Gram-	vi|432|gi|15835057|ref|NP_296816 adherence factor|Chlamydia muridarum[83560]|Gram-	vi|846|gi|387880|ref|AAA20874.1 collagen adhesin|Staphylococcus aureus[1280]|Gram+
PF13177	DNA polymerase III, delta subunit	2	0	vi|416|gi|62148024|ref|None DNA polymerase III subunit gamma/tau|Chlamydophila abortus[83555]|Gram-	vi|416|gi|62148024|ref|None DNA polymerase III subunit gamma/tau|Chlamydophila abortus[83555]|Gram-	vi|817|gi|15609045|ref|NP_216424 catalase-peroxidase-peroxynitritase T KATG|Mycobacterium tuberculosis[1773]|Gram+
PF00347	Ribosomal protein L6	2	0	vi|437|gi|15835415|ref|NP_297174 50S ribosomal protein L6|Chlamydia muridarum[83560]|Gram-	vi|437|gi|15835415|ref|NP_297174 50S ribosomal protein L6|Chlamydia muridarum[83560]|Gram-	vi|750|gi|38199106|ref|None Diphtheria toxin precursor|Corynebacterium diphtheriae[1717]|Gram+
PF00102	Protein-tyrosine phosphatase	2	0	vi|51|gi|16082755|ref|NP_395201 putative secreted protein-tyrosine phosphatase|Yersinia pestis[632]|Gram-	vi|51|gi|16082755|ref|NP_395201 putative secreted protein-tyrosine phosphatase|Yersinia pestis[632]|Gram-	vi|619|gi|116515359|ref|YP_817402 choline binding protein A|Streptococcus pneumoniae[1313]|Gram+
PF13412	Winged helix-turn-helix DNA-binding	2	0	vi|1103|gi|82700464|ref|YP_415038 AsnC family regulatory protein|Brucella spp.[234]|Gram-	vi|1103|gi|82700464|ref|YP_415038 AsnC family regulatory protein|Brucella spp.[234]|Gram-	vi|750|gi|38199106|ref|None Diphtheria toxin precursor|Corynebacterium diphtheriae[1717]|Gram+
PF00885	6,7-dimethyl-8-ribityllumazine synthase	2	0	vi|113|gi|599654|ref|CAA86936.1 None|Brucella spp.[234]|Gram-	vi|113|gi|599654|ref|CAA86936.1 None|Brucella spp.[234]|Gram-	vi|860|gi|1620648|ref|None surface protein Rib|Streptococcus agalactiae[1311]|Gram+
PF01041	DegT/DnrJ/EryC1/StrS aminotransferase family	2	0	vi|472|gi|156502002|ref|YP_001428067 DegT/DnrJ/EryC1/StrS family sugar aminotransferase|Francisella tularensis[263]|Gram-	vi|472|gi|156502002|ref|YP_001428067 DegT/DnrJ/EryC1/StrS family sugar aminotransferase|Francisella tularensis[263]|Gram-	vi|750|gi|38199106|ref|None Diphtheria toxin precursor|Corynebacterium diphtheriae[1717]|Gram+
PF09632	Rac1-binding domain	2	0	vi|340|gi|162417777|ref|YP_001604502 protein kinase YopO|Yersinia pestis[632]|Gram-	vi|340|gi|162417777|ref|YP_001604502 protein kinase YopO|Yersinia pestis[632]|Gram-	vi|1393|gi|193873767|ref|None UQ-PA63|Bacillus anthracis[1392]|Gram+
PF07201	HrpJ-like domain	2	0	vi|428|gi|15618244|ref|NP_224529 low calcium response E|Chlamydophila pneumoniae[83558]|Gram-	vi|428|gi|15618244|ref|NP_224529 low calcium response E|Chlamydophila pneumoniae[83558]|Gram-	vi|859|gi|76788047|ref|YP_328758 group B streptococcal surface immunogenic protein|Streptococcus agalactiae[1311]|Gram+
PF01389	OmpA-like transmembrane domain	2	0	vi|482|gi|68249712|ref|YP_248824 Outer membrane protein P5|Haemophilus influenzae[727]|Gram-	vi|482|gi|68249712|ref|YP_248824 Outer membrane protein P5|Haemophilus influenzae[727]|Gram-	vi|855|gi|90567992|ref|None immunoglobulin-binding protein 35|Streptococcus pyogenes[1314]|Gram+
PF01037	Lrp/AsnC ligand binding domain	2	0	vi|1103|gi|82700464|ref|YP_415038 AsnC family regulatory protein|Brucella spp.[234]|Gram-	vi|1103|gi|82700464|ref|YP_415038 AsnC family regulatory protein|Brucella spp.[234]|Gram-	vi|589|gi|15609063|ref|NP_216442 immunogenic protein MPT63 (antigen MPT63/MPB63) (16 kDa immunoprotective extracellular protein)|Mycobacterium tuberculosis[1773]|Gram+
PF03720	UDP-glucose/GDP-mannose dehydrogenase family, UDP binding domain	2	0	vi|729|gi|29144603|ref|NP_807945 VI polysaccharide biosynthesis protein, UDP-glucose/GDP-mannose dehydrogenase|Salmonella spp.[590]|Gram-	vi|729|gi|29144603|ref|NP_807945 VI polysaccharide biosynthesis protein, UDP-glucose/GDP-mannose dehydrogenase|Salmonella spp.[590]|Gram-	vi|627|gi|225870123|ref|YP_002746070 Ig, alpha2-macroglobulin and albumin binding protein Eag|Streptococcus equi[1336]|Gram+
PF10431	C-terminal, D2-small domain, of ClpB protein	2	0	vi|726|gi|9650897|ref|NULL heat shock protein|Salmonella spp.[590]|Gram-	vi|726|gi|9650897|ref|NULL heat shock protein|Salmonella spp.[590]|Gram-	vi|622|gi|116515453|ref|YP_815856 6-phosphogluconate dehydrogenase|Streptococcus pneumoniae[1313]|Gram+
PF01556	DnaJ C terminal domain	2	0	vi|728|gi|16759006|ref|NP_454623 chaperone protein DnaJ|Salmonella spp.[590]|Gram-	vi|728|gi|16759006|ref|NP_454623 chaperone protein DnaJ|Salmonella spp.[590]|Gram-	vi|848|gi|49482291|ref|YP_039515 penicillin-binding protein 2 prime (PBP2a)|Staphylococcus aureus[1280]|Gram+
PF09020	YopE, N terminal	2	0	vi|50|gi|16082697|ref|NP_395143 putative outer membrane virulence protein|Yersinia pestis[632]|Gram-	vi|50|gi|16082697|ref|NP_395143 putative outer membrane virulence protein|Yersinia pestis[632]|Gram-	vi|893|gi|151221252|ref|YP_001332074 iron-regulated heme-iron binding protein IsdB|Staphylococcus aureus[1280]|Gram+
PF04972	BON domain	2	0	vi|1691|gi|74474893|ref|None antigenic protein Et 18|Edwardsiella tarda[636]|Gram-	vi|274|gi|15677911|ref|NP_275079 putative hemolysin|Neisseria meningitidis[487]|Gram-	vi|1691|gi|74474893|ref|None antigenic protein Et 18|Edwardsiella tarda[636]|Gram-	vi|274|gi|15677911|ref|NP_275079 putative hemolysin|Neisseria meningitidis[487]|Gram-
PF00044	Glyceraldehyde 3-phosphate dehydrogenase, NAD binding domain	2	0	vi|823|gi|62290600|ref|YP_222393 glyceraldehyde-3-phosphate dehydrogenase|Brucella spp.[234]|Gram-	vi|1628|gi|219870280|ref|YP_002474655 glyceraldehyde-3-phosphate dehydrogenase|Haemophilus parasuis[738]|Gram-	vi|823|gi|62290600|ref|YP_222393 glyceraldehyde-3-phosphate dehydrogenase|Brucella spp.[234]|Gram-	vi|1628|gi|219870280|ref|YP_002474655 glyceraldehyde-3-phosphate dehydrogenase|Haemophilus parasuis[738]|Gram-
PF09160	FimH, mannose binding	2	0	vi|281|gi|16132141|ref|NP_418740 minor component of type 1 fimbriae|Escherichia coli[83334]|Gram-	vi|263|gi|91213965|ref|YP_543951 type 1 fimbiral adhesin FimH|Escherichia coli[83334]|Gram-	vi|281|gi|16132141|ref|NP_418740 minor component of type 1 fimbriae|Escherichia coli[83334]|Gram-	vi|263|gi|91213965|ref|YP_543951 type 1 fimbiral adhesin FimH|Escherichia coli[83334]|Gram-
PF02918	Pertussis toxin, subunit 2 and 3, C-terminal domain	2	0	vi|384|gi|225311180|ref|None pertussis toxin subunit 2 precursor|Bordetella pertussis[520]|Gram-	vi|385|gi|225311183|ref|None pertussis toxin subunit 3 precursor|Bordetella pertussis[520]|Gram-	vi|384|gi|225311180|ref|None pertussis toxin subunit 2 precursor|Bordetella pertussis[520]|Gram-	vi|385|gi|225311183|ref|None pertussis toxin subunit 3 precursor|Bordetella pertussis[520]|Gram-
PF01376	Heat-labile enterotoxin beta chain	2	0	vi|731|gi|110264635|ref|None cholera toxin B|Vibrio cholerae[666]|Gram-	vi|92|gi|157021162|ref|None LTB|Escherichia coli[83334]|Gram-	vi|731|gi|110264635|ref|None cholera toxin B|Vibrio cholerae[666]|Gram-	vi|92|gi|157021162|ref|None LTB|Escherichia coli[83334]|Gram-
PF00210	Ferritin-like domain	2	0	vi|1829|gi|15609013|ref|NP_216392 bacterioferritin BfrA|Mycobacterium tuberculosis[1773]|Gram+	vi|255|gi|83269559|ref|YP_418850 Ferritin:bacterioferritin|Brucella spp.[234]|Gram-	vi|806|gi|8777456|ref|None neutrophil-activating protein|Helicobacter pylori[210]|Gram-	vi|255|gi|83269559|ref|YP_418850 Ferritin:bacterioferritin|Brucella spp.[234]|Gram-	vi|806|gi|8777456|ref|None neutrophil-activating protein|Helicobacter pylori[210]|Gram-
PF05860	haemagglutination activity domain	2	0	vi|375|gi|3980256|ref|None filamentous hemagglutinin|Bordetella pertussis[520]|Gram-	vi|381|gi|33592927|ref|NP_880571 filamentous hemagglutinin/adhesin|Bordetella pertussis[520]|Gram-	vi|375|gi|3980256|ref|None filamentous hemagglutinin|Bordetella pertussis[520]|Gram-	vi|381|gi|33592927|ref|NP_880571 filamentous hemagglutinin/adhesin|Bordetella pertussis[520]|Gram-
PF02258	Shiga-like toxin beta subunit	2	0	vi|223|gi|15802645|ref|NP_288672 shiga-like toxin 1 subunit B encoded within prophage CP-933V|Escherichia coli[83334]|Gram-	vi|225|gi|9632507|ref|NP_049501 Shiga toxin 2 subunit B|Escherichia coli[83334]|Gram-	vi|223|gi|15802645|ref|NP_288672 shiga-like toxin 1 subunit B encoded within prophage CP-933V|Escherichia coli[83334]|Gram-	vi|225|gi|9632507|ref|NP_049501 Shiga toxin 2 subunit B|Escherichia coli[83334]|Gram-
PF00210	Ferritin-like domain	2	0	vi|1829|gi|15609013|ref|NP_216392 bacterioferritin BfrA|Mycobacterium tuberculosis[1773]|Gram+	vi|255|gi|83269559|ref|YP_418850 Ferritin:bacterioferritin|Brucella spp.[234]|Gram-	vi|806|gi|8777456|ref|None neutrophil-activating protein|Helicobacter pylori[210]|Gram-	vi|255|gi|83269559|ref|YP_418850 Ferritin:bacterioferritin|Brucella spp.[234]|Gram-	vi|806|gi|8777456|ref|None neutrophil-activating protein|Helicobacter pylori[210]|Gram-
PF03549	Translocated intimin receptor (Tir) intimin-binding domain	2	1	vi|199|gi|15804222|ref|NP_290261.1 putative translocated intimin receptor protein|Escherichia coli[83334]|Gram-	vi|199|gi|15804222|ref|NP_290261.1 putative translocated intimin receptor protein|Escherichia coli[83334]|Gram-	vi|871|gi|4336671|ref|None hyaluronate-associated protein precursor|Streptococcus equi[1336]|Gram+
PF13365	Trypsin-like peptidase domain	2	1	vi|123|gi|15607267|ref|NC_000962.2 PROBABLE SERINE PROTEASE PEPA (SERINE PROTEINASE) (MTB32A)|Mycobacterium tuberculosis[1773]|Gram+	vi|584|gi|283801990|ref|None None|Mycobacterium tuberculosis[1773]|Gram+	vi|824|gi|2935168|ref|None HtrA|Haemophilus influenzae[727]|Gram-	vi|824|gi|2935168|ref|None HtrA|Haemophilus influenzae[727]|Gram-	vi|617|gi|15901888|ref|NP_346492 glutamyl-tRNA synthetase|Streptococcus pneumoniae[1313]|Gram+
PF00254	FKBP-type peptidyl-prolyl cis-trans isomerase	2	1	vi|256|gi|17987352|ref|NP_539986 trigger factor|Brucella spp.[234]|Gram-	vi|256|gi|17987352|ref|NP_539986 trigger factor|Brucella spp.[234]|Gram-	vi|609|gi|15903091|ref|NP_358641 lipoate-protein ligase, putative|Streptococcus pneumoniae[1313]|Gram+
PF07992	Pyridine nucleotide-disulphide oxidoreductase	2	1	vi|596|gi|1017430|ref|None outer membrane protein P64k or PM-6|Neisseria meningitidis[487]|Gram-	vi|596|gi|1017430|ref|None outer membrane protein P64k or PM-6|Neisseria meningitidis[487]|Gram-	vi|608|gi|116516216|ref|YP_816144 ATP-dependent Clp protease proteolytic subunit|Streptococcus pneumoniae[1313]|Gram+
PF04264	YceI-like domain	2	1	vi|275|gi|15676917|ref|NP_274064 hypothetical protein|Neisseria meningitidis[487]|Gram-	vi|275|gi|15676917|ref|NP_274064 hypothetical protein|Neisseria meningitidis[487]|Gram-	vi|622|gi|116515453|ref|YP_815856 6-phosphogluconate dehydrogenase|Streptococcus pneumoniae[1313]|Gram+
PF03440	Aerolysin/Pertussis toxin (APT) domain	2	1	vi|384|gi|225311180|ref|None pertussis toxin subunit 2 precursor|Bordetella pertussis[520]|Gram-	vi|385|gi|225311183|ref|None pertussis toxin subunit 3 precursor|Bordetella pertussis[520]|Gram-	vi|384|gi|225311180|ref|None pertussis toxin subunit 2 precursor|Bordetella pertussis[520]|Gram-	vi|385|gi|225311183|ref|None pertussis toxin subunit 3 precursor|Bordetella pertussis[520]|Gram-
PF13365	Trypsin-like peptidase domain	2	1	vi|123|gi|15607267|ref|NC_000962.2 PROBABLE SERINE PROTEASE PEPA (SERINE PROTEINASE) (MTB32A)|Mycobacterium tuberculosis[1773]|Gram+	vi|584|gi|283801990|ref|None None|Mycobacterium tuberculosis[1773]|Gram+	vi|824|gi|2935168|ref|None HtrA|Haemophilus influenzae[727]|Gram-	vi|824|gi|2935168|ref|None HtrA|Haemophilus influenzae[727]|Gram-	vi|617|gi|15901888|ref|NP_346492 glutamyl-tRNA synthetase|Streptococcus pneumoniae[1313]|Gram+
PF00496	Bacterial extracellular solute-binding proteins, family 5 Middle	2	3	vi|871|gi|4336671|ref|None hyaluronate-associated protein precursor|Streptococcus equi[1336]|Gram+	vi|872|gi|15835089|ref|NP_296848 peptide ABC transporter, periplasmic peptide-binding protein, putative|Chlamydia muridarum[83560]|Gram-	vi|872|gi|15835089|ref|NP_296848 peptide ABC transporter, periplasmic peptide-binding protein, putative|Chlamydia muridarum[83560]|Gram-	vi|848|gi|49482291|ref|YP_039515 penicillin-binding protein 2 prime (PBP2a)|Staphylococcus aureus[1280]|Gram+
PF00496	Bacterial extracellular solute-binding proteins, family 5 Middle	2	3	vi|871|gi|4336671|ref|None hyaluronate-associated protein precursor|Streptococcus equi[1336]|Gram+	vi|872|gi|15835089|ref|NP_296848 peptide ABC transporter, periplasmic peptide-binding protein, putative|Chlamydia muridarum[83560]|Gram-	vi|872|gi|15835089|ref|NP_296848 peptide ABC transporter, periplasmic peptide-binding protein, putative|Chlamydia muridarum[83560]|Gram-	vi|848|gi|49482291|ref|YP_039515 penicillin-binding protein 2 prime (PBP2a)|Staphylococcus aureus[1280]|Gram+
PF01979	Amidohydrolase family	2	4	vi|804|gi|40737733|ref|None UreB|Helicobacter pylori[210]|Gram-	vi|804|gi|40737733|ref|None UreB|Helicobacter pylori[210]|Gram-	vi|1732|gi|387748005|ref|None extracellular fibrinogen-binding protein Efb|Staphylococcus aureus[1280]|Gram+
PF07979	Intimin C-type lectin domain	1	0	vi|93|gi|15804220|ref|NP_290259 intimin adherence protein|Escherichia coli[83334]|Gram-	vi|93|gi|15804220|ref|NP_290259 intimin adherence protein|Escherichia coli[83334]|Gram-
PF00542	Ribosomal protein L7/L12 C-terminal domain	1	0	vi|114|gi|304271|ref|None None|Brucella spp.[234]|Gram-	vi|114|gi|304271|ref|None None|Brucella spp.[234]|Gram-
PF02934	GatB/GatE catalytic domain	1	0	vi|424|gi|62147986|ref|None aspartyl/glutamyl-tRNA amidotransferase subunit B|Chlamydophila abortus[83555]|Gram-	vi|424|gi|62147986|ref|None aspartyl/glutamyl-tRNA amidotransferase subunit B|Chlamydophila abortus[83555]|Gram-
PF09013	YopH, N-terminal	1	0	vi|51|gi|16082755|ref|NP_395201 putative secreted protein-tyrosine phosphatase|Yersinia pestis[632]|Gram-	vi|51|gi|16082755|ref|NP_395201 putative secreted protein-tyrosine phosphatase|Yersinia pestis[632]|Gram-
PF09255	Caf1 Capsule antigen	1	0	vi|23|gi|45478667|ref|NP_995523 F1 capsule antigen|Yersinia pestis[632]|Gram-	vi|23|gi|45478667|ref|NP_995523 F1 capsule antigen|Yersinia pestis[632]|Gram-
PF02852	Pyridine nucleotide-disulphide oxidoreductase, dimerisation domain	1	0	vi|596|gi|1017430|ref|None outer membrane protein P64k or PM-6|Neisseria meningitidis[487]|Gram-	vi|596|gi|1017430|ref|None outer membrane protein P64k or PM-6|Neisseria meningitidis[487]|Gram-
PF16320	Ribosomal protein L7/L12 dimerisation domain	1	0	vi|114|gi|304271|ref|None None|Brucella spp.[234]|Gram-	vi|114|gi|304271|ref|None None|Brucella spp.[234]|Gram-
PF00984	UDP-glucose/GDP-mannose dehydrogenase family, central domain	1	0	vi|729|gi|29144603|ref|NP_807945 VI polysaccharide biosynthesis protein, UDP-glucose/GDP-mannose dehydrogenase|Salmonella spp.[590]|Gram-	vi|729|gi|29144603|ref|NP_807945 VI polysaccharide biosynthesis protein, UDP-glucose/GDP-mannose dehydrogenase|Salmonella spp.[590]|Gram-
PF00478	IMP dehydrogenase / GMP reductase domain	1	0	vi|196|gi|110806439|ref|YP_689959 inosine 5'-monophosphate dehydrogenase|Shigella[620]|Gram-	vi|196|gi|110806439|ref|YP_689959 inosine 5'-monophosphate dehydrogenase|Shigella[620]|Gram-
PF08794	Lipoprotein GNA1870 C terminal like	1	0	vi|273|gi|15677705|ref|NP_274866 hypothetical protein|Neisseria meningitidis[487]|Gram-	vi|273|gi|15677705|ref|NP_274866 hypothetical protein|Neisseria meningitidis[487]|Gram-
PF16576	Barrel-sandwich domain of CusB or HlyD membrane-fusion	1	0	vi|349|gi|218927621|ref|YP_002345496 putative lipoprotein|Yersinia pestis[632]|Gram-	vi|349|gi|218927621|ref|YP_002345496 putative lipoprotein|Yersinia pestis[632]|Gram-
PF00684	DnaJ central domain	1	0	vi|728|gi|16759006|ref|NP_454623 chaperone protein DnaJ|Salmonella spp.[590]|Gram-	vi|728|gi|16759006|ref|NP_454623 chaperone protein DnaJ|Salmonella spp.[590]|Gram-
PF00199	Catalase	1	0	vi|808|gi|3128145|ref|None catalase|Helicobacter pylori[210]|Gram-	vi|808|gi|3128145|ref|None catalase|Helicobacter pylori[210]|Gram-
PF00449	Urease alpha-subunit, N-terminal domain	1	0	vi|804|gi|40737733|ref|None UreB|Helicobacter pylori[210]|Gram-	vi|804|gi|40737733|ref|None UreB|Helicobacter pylori[210]|Gram-
PF09312	SurA N-terminal domain	1	0	vi|258|gi|82699574|ref|YP_414148 peptidyl-prolyl cis-trans isomerase, putative|Brucella spp.[234]|Gram-	vi|258|gi|82699574|ref|YP_414148 peptidyl-prolyl cis-trans isomerase, putative|Brucella spp.[234]|Gram-
PF07554	Uncharacterised Sugar-binding Domain	1	0	vi|591|gi|7249262|ref|None TM-1|Mycoplasma gallisepticum[2096]|Gram-	vi|591|gi|7249262|ref|None TM-1|Mycoplasma gallisepticum[2096]|Gram-
PF02917	Pertussis toxin, subunit 1	1	0	vi|379|gi|33594638|ref|NP_882282 toxin subunit 1|Bordetella pertussis[520]|Gram-	vi|379|gi|33594638|ref|NP_882282 toxin subunit 1|Bordetella pertussis[520]|Gram-
PF00698	Acyl transferase domain	1	0	vi|440|gi|15618217|ref|NP_224502 acyl-carrier-protein S-malonyltransferase|Chlamydophila pneumoniae[83558]|Gram-	vi|440|gi|15618217|ref|NP_224502 acyl-carrier-protein S-malonyltransferase|Chlamydophila pneumoniae[83558]|Gram-
PF16535	Type III cell invasion protein SipB	1	0	vi|307|gi|22036246|ref|None IpaB|Shigella[620]|Gram-	vi|307|gi|22036246|ref|None IpaB|Shigella[620]|Gram-
PF02974	Protease inhibitor Inh	1	0	vi|259|gi|82700695|ref|YP_415269 lipoprotein Omp19|Brucella spp.[234]|Gram-	vi|259|gi|82700695|ref|YP_415269 lipoprotein Omp19|Brucella spp.[234]|Gram-
PF09275	Pertussis toxin S4 subunit	1	0	vi|377|gi|225311181|ref|None pertussis toxin subunit 4 precursor|Bordetella pertussis[520]|Gram-	vi|377|gi|225311181|ref|None pertussis toxin subunit 4 precursor|Bordetella pertussis[520]|Gram-
PF09276	Pertussis toxin S5 subunit	1	0	vi|386|gi|225311182|ref|None pertussis toxin subunit 5 precursor|Bordetella pertussis[520]|Gram-	vi|386|gi|225311182|ref|None pertussis toxin subunit 5 precursor|Bordetella pertussis[520]|Gram-
PF02369	Bacterial Ig-like domain (group 1)	1	0	vi|93|gi|15804220|ref|NP_290259 intimin adherence protein|Escherichia coli[83334]|Gram-	vi|93|gi|15804220|ref|NP_290259 intimin adherence protein|Escherichia coli[83334]|Gram-
PF07489	Translocated intimin receptor (Tir) C-terminus	1	0	vi|199|gi|15804222|ref|NP_290261.1 putative translocated intimin receptor protein|Escherichia coli[83334]|Gram-	vi|199|gi|15804222|ref|NP_290261.1 putative translocated intimin receptor protein|Escherichia coli[83334]|Gram-
PF00166	Chaperonin 10 Kd subunit	1	0	vi|825|gi|712830|ref|None heat shock protein|Helicobacter pylori[210]|Gram-	vi|825|gi|712830|ref|None heat shock protein|Helicobacter pylori[210]|Gram-
PF03562	MltA specific insert domain	1	0	vi|270|gi|15675973|ref|NP_273099 putative membrane-bound lytic murein transglycosylase A|Neisseria meningitidis[487]|Gram-	vi|270|gi|15675973|ref|NP_273099 putative membrane-bound lytic murein transglycosylase A|Neisseria meningitidis[487]|Gram-
PF15401	Tryptophan-ring motif of head of Trimeric autotransporter adhesin	1	0	vi|269|gi|15676883|ref|NP_274028 adhesin|Neisseria meningitidis[487]|Gram-	vi|269|gi|15676883|ref|NP_274028 adhesin|Neisseria meningitidis[487]|Gram-
PF00226	DnaJ domain	1	0	vi|728|gi|16759006|ref|NP_454623 chaperone protein DnaJ|Salmonella spp.[590]|Gram-	vi|728|gi|16759006|ref|NP_454623 chaperone protein DnaJ|Salmonella spp.[590]|Gram-
PF02637	GatB domain	1	0	vi|424|gi|62147986|ref|None aspartyl/glutamyl-tRNA amidotransferase subunit B|Chlamydophila abortus[83555]|Gram-	vi|424|gi|62147986|ref|None aspartyl/glutamyl-tRNA amidotransferase subunit B|Chlamydophila abortus[83555]|Gram-
PF02872	5'-nucleotidase, C-terminal domain	1	0	vi|863|gi|4929317|ref|None 5'-nucleotidase NucA precursor|Haemophilus influenzae[727]|Gram-	vi|863|gi|4929317|ref|None 5'-nucleotidase NucA precursor|Haemophilus influenzae[727]|Gram-
PF06725	3D domain	1	0	vi|270|gi|15675973|ref|NP_273099 putative membrane-bound lytic murein transglycosylase A|Neisseria meningitidis[487]|Gram-	vi|270|gi|15675973|ref|NP_273099 putative membrane-bound lytic murein transglycosylase A|Neisseria meningitidis[487]|Gram-
PF01064	Activin types I and II receptor domain	1	0	vi|329|gi|6678323|ref|NP_033396 1|Salmonella spp.[590]|Gram-	vi|329|gi|6678323|ref|NP_033396 1|Salmonella spp.[590]|Gram-
PF07724	AAA domain (Cdc48 subfamily)	1	0	vi|726|gi|9650897|ref|NULL heat shock protein|Salmonella spp.[590]|Gram-	vi|726|gi|9650897|ref|NULL heat shock protein|Salmonella spp.[590]|Gram-
PF00114	Pilin (bacterial filament)	1	0	vi|1665|gi|15599721|ref|None type 4 fimbrial PilA|Pseudomonas aeruginosa[287]|Gram-	vi|1665|gi|15599721|ref|None type 4 fimbrial PilA|Pseudomonas aeruginosa[287]|Gram-
PF00364	Biotin-requiring enzyme	1	1	vi|596|gi|1017430|ref|None outer membrane protein P64k or PM-6|Neisseria meningitidis[487]|Gram-	vi|596|gi|1017430|ref|None outer membrane protein P64k or PM-6|Neisseria meningitidis[487]|Gram-
PF00595	PDZ domain (Also known as DHR or GLGF)	1	1	vi|824|gi|2935168|ref|None HtrA|Haemophilus influenzae[727]|Gram-	vi|824|gi|2935168|ref|None HtrA|Haemophilus influenzae[727]|Gram-
PF00285	Citrate synthase, C-terminal domain	1	1	vi|827|gi|2493711|ref|None Citrate synthase|Helicobacter pylori[210]|Gram-	vi|827|gi|2493711|ref|None Citrate synthase|Helicobacter pylori[210]|Gram-
PF13500	AAA domain	1	2	vi|1102|gi|82700122|ref|YP_414696 cobyrinic acid a,c-diamide synthase|Brucella spp.[234]|Gram-	vi|1102|gi|82700122|ref|YP_414696 cobyrinic acid a,c-diamide synthase|Brucella spp.[234]|Gram-
PF00905	Penicillin binding protein transpeptidase domain	1	3	vi|848|gi|49482291|ref|YP_039515 penicillin-binding protein 2 prime (PBP2a)|Staphylococcus aureus[1280]|Gram+	vi|419|gi|62184696|ref|None putative penicillin-binding protein|Chlamydophila abortus[83555]|Gram-	vi|419|gi|62184696|ref|None putative penicillin-binding protein|Chlamydophila abortus[83555]|Gram-
PF00905	Penicillin binding protein transpeptidase domain	1	3	vi|848|gi|49482291|ref|YP_039515 penicillin-binding protein 2 prime (PBP2a)|Staphylococcus aureus[1280]|Gram+	vi|419|gi|62184696|ref|None putative penicillin-binding protein|Chlamydophila abortus[83555]|Gram-	vi|419|gi|62184696|ref|None putative penicillin-binding protein|Chlamydophila abortus[83555]|Gram-
PF00149	Calcineurin-like phosphoesterase	1	4	vi|863|gi|4929317|ref|None 5'-nucleotidase NucA precursor|Haemophilus influenzae[727]|Gram-	vi|863|gi|4929317|ref|None 5'-nucleotidase NucA precursor|Haemophilus influenzae[727]|Gram-
PF01476	LysM domain	1	4	vi|859|gi|76788047|ref|YP_328758 group B streptococcal surface immunogenic protein|Streptococcus agalactiae[1311]|Gram+	vi|93|gi|15804220|ref|NP_290259 intimin adherence protein|Escherichia coli[83334]|Gram-	vi|93|gi|15804220|ref|NP_290259 intimin adherence protein|Escherichia coli[83334]|Gram-
PF01476	LysM domain	1	4	vi|859|gi|76788047|ref|YP_328758 group B streptococcal surface immunogenic protein|Streptococcus agalactiae[1311]|Gram+	vi|93|gi|15804220|ref|NP_290259 intimin adherence protein|Escherichia coli[83334]|Gram-	vi|93|gi|15804220|ref|NP_290259 intimin adherence protein|Escherichia coli[83334]|Gram-
PF00563	EAL domain	1	5	vi|380|gi|33592924|ref|NP_880568 regulatory protein BvgR|Bordetella pertussis[520]|Gram-	vi|380|gi|33592924|ref|NP_880568 regulatory protein BvgR|Bordetella pertussis[520]|Gram-
PF00571	CBS domain	1	11	vi|196|gi|110806439|ref|YP_689959 inosine 5'-monophosphate dehydrogenase|Shigella[620]|Gram-	vi|196|gi|110806439|ref|YP_689959 inosine 5'-monophosphate dehydrogenase|Shigella[620]|Gram-
PF02518	Histidine kinase-, DNA gyrase B-, and HSP90-like ATPase	1	34	vi|345|gi|218930152|ref|YP_002348027 heat shock protein 90|Yersinia pestis[632]|Gram-	vi|345|gi|218930152|ref|YP_002348027 heat shock protein 90|Yersinia pestis[632]|Gram-
PF06458	MucBP domain	0	0	vi|850|gi|5327234|ref|None BPS protein|Streptococcus agalactiae[1311]|Gram+	vi|869|gi|255961211|ref|None BibA|Streptococcus agalactiae[1311]|Gram+
PF11738	Protein of unknown function (DUF3298)	0	0	vi|815|gi|15609117|ref|NP_216496 immunogenic protein MPT64 (antigen MPT64/MPB64)|Mycobacterium tuberculosis[1773]|Gram+
PF16570	Gram-positive pilin backbone subunit 3, Cna-B-like domain	0	0	vi|846|gi|387880|ref|AAA20874.1 collagen adhesin|Staphylococcus aureus[1280]|Gram+
PF00141	Peroxidase	0	0	vi|817|gi|15609045|ref|NP_216424 catalase-peroxidase-peroxynitritase T KATG|Mycobacterium tuberculosis[1773]|Gram+
PF10425	C-terminus of bacterial fibrinogen-binding adhesin	0	0	vi|847|gi|151220968|ref|YP_001331790 clumping factor A|Staphylococcus aureus[1280]|Gram+	vi|849|gi|120457|ref|None Fibronectin-binding protein A|Staphylococcus aureus[1280]|Gram+
PF09156	Anthrax toxin lethal factor, middle domain	0	0	vi|38|gi|47566484|ref|NC_007322.2 lethal factor|Bacillus anthracis[1392]|Gram+	vi|1398|gi|40646955|ref|None lethal factor domains I-III|Bacillus anthracis[1392]|Gram+
PF02763	Diphtheria toxin, C domain	0	0	vi|750|gi|38199106|ref|None Diphtheria toxin precursor|Corynebacterium diphtheriae[1717]|Gram+
PF05062	RICH domain	0	0	vi|619|gi|116515359|ref|YP_817402 choline binding protein A|Streptococcus pneumoniae[1313]|Gram+
PF05738	Cna protein B-type domain	0	0	vi|846|gi|387880|ref|AAA20874.1 collagen adhesin|Staphylococcus aureus[1280]|Gram+	vi|629|gi|225870316|ref|YP_002746263 collagen binding, ancillary pilus subunit Cne|Streptococcus equi[1336]|Gram+
PF02764	Diphtheria toxin, T domain	0	0	vi|750|gi|38199106|ref|None Diphtheria toxin precursor|Corynebacterium diphtheriae[1717]|Gram+
PF05737	Collagen binding domain	0	0	vi|846|gi|387880|ref|AAA20874.1 collagen adhesin|Staphylococcus aureus[1280]|Gram+	vi|629|gi|225870316|ref|YP_002746263 collagen binding, ancillary pilus subunit Cne|Streptococcus equi[1336]|Gram+
PF08829	Alpha C protein N terminal	0	0	vi|860|gi|1620648|ref|None surface protein Rib|Streptococcus agalactiae[1311]|Gram+
PF00749	tRNA synthetases class I (E and Q), catalytic domain	0	0	vi|617|gi|15901888|ref|NP_346492 glutamyl-tRNA synthetase|Streptococcus pneumoniae[1313]|Gram+
PF03099	Biotin/lipoate A/B protein ligase family	0	0	vi|609|gi|15903091|ref|NP_358641 lipoate-protein ligase, putative|Streptococcus pneumoniae[1313]|Gram+
PF01324	Diphtheria toxin, R domain	0	0	vi|750|gi|38199106|ref|None Diphtheria toxin precursor|Corynebacterium diphtheriae[1717]|Gram+
PF00574	Clp protease	0	0	vi|608|gi|116516216|ref|YP_816144 ATP-dependent Clp protease proteolytic subunit|Streptococcus pneumoniae[1313]|Gram+
PF07737	Anthrax toxin lethal factor, N- and C-terminal domain	0	0	vi|38|gi|47566484|ref|NC_007322.2 lethal factor|Bacillus anthracis[1392]|Gram+	vi|5|gi|40646957|ref|AAR88323.1 lethal factor|Bacillus anthracis[1392]|Gram+	vi|1398|gi|40646955|ref|None lethal factor domains I-III|Bacillus anthracis[1392]|Gram+
PF08341	Thioester domain	0	0	vi|851|gi|511150|ref|CAA48133.1 fibronectin-binding protein|Streptococcus pyogenes[1314]|Gram+	vi|630|gi|225869227|ref|YP_002745175 fibronectin-binding protein Fnz|Streptococcus equi[1336]|Gram+
PF07691	PA14 domain	0	0	vi|32|gi|47566476|ref|NC_007322.2 Protective antigen|Bacillus anthracis[1392]|Gram+	vi|374|gi|9280533|ref|None protective antigen|Bacillus anthracis[1392]|Gram+	vi|1397|gi|40646953|ref|AAR88321.1 protective antigen PA83|Bacillus anthracis[1392]|Gram+
PF10437	Bacterial lipoate protein ligase C-terminus	0	0	vi|609|gi|15903091|ref|NP_358641 lipoate-protein ligase, putative|Streptococcus pneumoniae[1313]|Gram+
PF00240	Ubiquitin family	0	0	vi|1393|gi|193873767|ref|None UQ-PA63|Bacillus anthracis[1392]|Gram+
PF09028	Mac 1	0	0	vi|855|gi|90567992|ref|None immunoglobulin-binding protein 35|Streptococcus pyogenes[1314]|Gram+
PF09167	Domain of unknown function (DUF1942)	0	0	vi|589|gi|15609063|ref|NP_216442 immunogenic protein MPT63 (antigen MPT63/MPB63) (16 kDa immunoprotective extracellular protein)|Mycobacterium tuberculosis[1773]|Gram+
PF12199	Extracellular fibrinogen binding protein C terminal	0	0	vi|1732|gi|387748005|ref|None extracellular fibrinogen-binding protein Efb|Staphylococcus aureus[1280]|Gram+
PF07952	Clostridium neurotoxin, Translocation domain	0	0	vi|448|gi|153936924|ref|YP_001386738 botulinum neurotoxin type A1|Clostridium botulinum [1491]|Gram+	vi|445|gi|241183337|ref|None Bont/A1|Clostridium botulinum [1491]|Gram+	vi|449|gi|169834607|ref|YP_001693307 botulinum neurotoxin type B|Clostridium botulinum [1491]|Gram+	vi|450|gi|217781|ref|BAA14235.1 botulinum C1 neurotoxin|Clostridium botulinum [1491]|Gram+
PF07953	Clostridium neurotoxin, N-terminal receptor binding	0	0	vi|447|gi|733429|ref|None botulinum neurotoxin serotype A Hc fragment|Clostridium botulinum [1491]|Gram+	vi|451|gi|157829735|ref|None None|Clostridium tetani[1485]|Gram+	vi|446|gi|166236883|ref|None recombinant botulinum toxin F Hc domain|Clostridium botulinum [1491]|Gram+	vi|448|gi|153936924|ref|YP_001386738 botulinum neurotoxin type A1|Clostridium botulinum [1491]|Gram+	vi|445|gi|241183337|ref|None Bont/A1|Clostridium botulinum [1491]|Gram+	vi|1325|gi|8132375|ref|None tetanus toxin|Clostridium tetani[1485]|Gram+	vi|449|gi|169834607|ref|YP_001693307 botulinum neurotoxin type B|Clostridium botulinum [1491]|Gram+	vi|450|gi|217781|ref|BAA14235.1 botulinum C1 neurotoxin|Clostridium botulinum [1491]|Gram+
PF07951	Clostridium neurotoxin, C-terminal receptor binding	0	0	vi|447|gi|733429|ref|None botulinum neurotoxin serotype A Hc fragment|Clostridium botulinum [1491]|Gram+	vi|451|gi|157829735|ref|None None|Clostridium tetani[1485]|Gram+	vi|446|gi|166236883|ref|None recombinant botulinum toxin F Hc domain|Clostridium botulinum [1491]|Gram+	vi|448|gi|153936924|ref|YP_001386738 botulinum neurotoxin type A1|Clostridium botulinum [1491]|Gram+	vi|445|gi|241183337|ref|None Bont/A1|Clostridium botulinum [1491]|Gram+	vi|1325|gi|8132375|ref|None tetanus toxin|Clostridium tetani[1485]|Gram+	vi|449|gi|169834607|ref|YP_001693307 botulinum neurotoxin type B|Clostridium botulinum [1491]|Gram+	vi|450|gi|217781|ref|BAA14235.1 botulinum C1 neurotoxin|Clostridium botulinum [1491]|Gram+
PF13180	PDZ domain	0	0	vi|123|gi|15607267|ref|NC_000962.2 PROBABLE SERINE PROTEASE PEPA (SERINE PROTEINASE) (MTB32A)|Mycobacterium tuberculosis[1773]|Gram+	vi|584|gi|283801990|ref|None None|Mycobacterium tuberculosis[1773]|Gram+
PF01378	B domain	0	0	vi|627|gi|225870123|ref|YP_002746070 Ig, alpha2-macroglobulin and albumin binding protein Eag|Streptococcus equi[1336]|Gram+
PF03446	NAD binding domain of 6-phosphogluconate dehydrogenase	0	0	vi|622|gi|116515453|ref|YP_815856 6-phosphogluconate dehydrogenase|Streptococcus pneumoniae[1313]|Gram+
PF00393	6-phosphogluconate dehydrogenase, C-terminal domain	0	0	vi|622|gi|116515453|ref|YP_815856 6-phosphogluconate dehydrogenase|Streptococcus pneumoniae[1313]|Gram+
PF05223	NTF2-like N-terminal transpeptidase domain	0	0	vi|848|gi|49482291|ref|YP_039515 penicillin-binding protein 2 prime (PBP2a)|Staphylococcus aureus[1280]|Gram+
PF05031	Iron Transport-associated domain	0	0	vi|893|gi|151221252|ref|YP_001332074 iron-regulated heme-iron binding protein IsdB|Staphylococcus aureus[1280]|Gram+
PF00756	Putative esterase	0	0	vi|814|gi|224992215|ref|YP_002646905 secreted MPT51/MPB51 antigen protein|Mycobacterium tuberculosis[1773]|Gram+	vi|1414|gi|13431282|ref|None Antigen 85-A|Mycobacterium marinum[1781]|Gram+	vi|122|gi|15610940|ref|NC_000962.2 SECRETED ANTIGEN 85-A FBPA (MYCOLYL TRANSFERASE 85A) (FIBRONECTIN-BINDING PROTEIN A) (ANTIGEN 85 COMPLEX A)|Mycobacterium tuberculosis[1773]|Gram+	vi|118|gi|15609023|ref|NC_000962.2 SECRETED ANTIGEN 85-B FBPB (85B) (ANTIGEN 85 COMPLEX B) (MYCOLYL TRANSFERASE 85B) (FIBRONECTIN-BINDING PROTEIN B) (EXTRACELLULAR ALPHA-ANTIGEN)|Mycobacterium tuberculosis[1773]|Gram+	vi|2393|gi|44168|ref|None protein or antigen 85-B|Mycobacterium bovis[1765]|Gram+
