# Supplementary material for: Identification of New Features from Known Bacterial Protective Vaccine Antigens Enhances Rational Vaccine Design
Source: Front Immunol. 2017 Oct 26;8:1382. doi: 10.3389/fimmu.2017.01382 (PMC5662880; doi:10.3389/fimmu.2017.01382)
Supplement: Supplementary file 7 [file Table_6.xlsx]

## Sheet: ENOG Enrichment Test
COG Functional Category	Consensus Functional Description	PA Count	Non-PA Count	Fisher Exact p-value	Adjusted p-value	PAs
Function unknown	NA	140	302	1.37764e-120	3.00878e-117	vi|619|gi|116515359|ref|YP_817402 choline binding protein A|Streptococcus pneumoniae[1313]|Gram+;vi|1640|gi|386733821|ref|YP_006204206 Phosphoesterase PA-phosphatase related protein|Bacillus anthracis[1392]|Gram+;vi|866|gi|15607491|ref|NP_214864 molecular chaperone DnaK|Mycobacterium tuberculosis[1773]|Gram+;vi|847|gi|151220968|ref|YP_001331790 clumping factor A|Staphylococcus aureus[1280]|Gram+;…
Cell wall/membrane/envelope biogenesis	NA	26	0	6.41819e-42	1.40109e-38	vi|619|gi|116515359|ref|YP_817402 choline binding protein A|Streptococcus pneumoniae[1313]|Gram+;vi|846|gi|387880|ref|AAA20874.1 collagen adhesin|Staphylococcus aureus[1280]|Gram+;vi|629|gi|225870316|ref|YP_002746263 collagen binding, ancillary pilus subunit Cne|Streptococcus equi[1336]|Gram+;vi|620|gi|116515876|ref|YP_815641 pneumococcal surface protein A|Streptococcus pneumoniae[1313]|Gram+;vi|…
Cell wall/membrane/envelope biogenesis	Membrane	25	0	2.57644e-40	5.6218e-37	vi|485|gi|68248747|ref|YP_247859 Outer membrane protein P2 precursor|Haemophilus influenzae[727]|Gram-;vi|1693|gi|302136428|ref|None putative surface antigen|Edwardsiella tarda[636]|Gram-;vi|350|gi|218930726|ref|YP_002348601 hemolysin activator protein|Yersinia pestis[632]|Gram-;vi|599|gi|5825543|ref|None surface protein A|Neisseria meningitidis[487]|Gram-;vi|813|gi|26513901|ref|None major outer …
Cell wall/membrane/envelope biogenesis	membrAne	14	1	1.29603e-21	2.82665e-18	vi|599|gi|5825543|ref|None surface protein A|Neisseria meningitidis[487]|Gram-;vi|1609|gi|61229373|ref|None 31 kDa outer-membrane immunogenic protein|Brucella spp.[234]|Gram-;vi|285|gi|26249224|ref|NP_755264 hypothetical protein|Escherichia coli[83334]|Gram-;vi|171|gi|30025845|ref|None outer membrane protein P1|Coxiella burnetii[777]|Gram-;vi|101|gi|68248984|ref|YP_248096 outer membrane protein P…
Cell wall/membrane/envelope biogenesis	domain protein	13	0	3.40479e-21	7.42245e-18	vi|123|gi|15607267|ref|NC_000962.2 PROBABLE SERINE PROTEASE PEPA (SERINE PROTEINASE) (MTB32A)|Mycobacterium tuberculosis[1773]|Gram+;vi|846|gi|387880|ref|AAA20874.1 collagen adhesin|Staphylococcus aureus[1280]|Gram+;vi|584|gi|283801990|ref|None None|Mycobacterium tuberculosis[1773]|Gram+;vi|629|gi|225870316|ref|YP_002746263 collagen binding, ancillary pilus subunit Cne|Streptococcus equi[1336]|Gr…
Cell wall/membrane/envelope biogenesis	ompa motb domain protein	12	0	1.30468e-19	2.8429e-16	vi|599|gi|5825543|ref|None surface protein A|Neisseria meningitidis[487]|Gram-;vi|1609|gi|61229373|ref|None 31 kDa outer-membrane immunogenic protein|Brucella spp.[234]|Gram-;vi|285|gi|26249224|ref|NP_755264 hypothetical protein|Escherichia coli[83334]|Gram-;vi|101|gi|68248984|ref|YP_248096 outer membrane protein P6 precursor|Haemophilus influenzae[727]|Gram-;vi|260|gi|82700483|ref|YP_415057 oute…
Cell wall/membrane/envelope biogenesis	Inherit from COG: Membrane	11	0	4.98203e-18	1.08509e-14	vi|485|gi|68248747|ref|YP_247859 Outer membrane protein P2 precursor|Haemophilus influenzae[727]|Gram-;vi|599|gi|5825543|ref|None surface protein A|Neisseria meningitidis[487]|Gram-;vi|813|gi|26513901|ref|None major outer membrane protein OmpU|Vibrio anguillarum (Listonella anguillarum)[55601]|Gram-;vi|943|gi|2745958|ref|AAC02243.1 outer membrane protein|Pasteurella multocida[747]|Gram-;vi|864|gi…
Function unknown	domain protein	14	7	8.67431e-18	1.8884e-14	vi|619|gi|116515359|ref|YP_817402 choline binding protein A|Streptococcus pneumoniae[1313]|Gram+;vi|866|gi|15607491|ref|NP_214864 molecular chaperone DnaK|Mycobacterium tuberculosis[1773]|Gram+;vi|627|gi|225870123|ref|YP_002746070 Ig, alpha2-macroglobulin and albumin binding protein Eag|Streptococcus equi[1336]|Gram+;vi|860|gi|1620648|ref|None surface protein Rib|Streptococcus agalactiae[1311]|Gr…
Inorganic ion transport and metabolism	phosphate binding protein	9	0	7.18936e-15	1.56441e-11	vi|818|gi|57116798|ref|YP_177768 periplasmic phosphate-binding lipoprotein PSTS3 (PBP-3) (PSTS3) (PHOS1)|Mycobacterium tuberculosis[1773]|Gram+;vi|865|gi|57116801|ref|YP_177770 periplasmic phosphate-binding lipoprotein PSTS1 (PBP-1) (PSTS1)|Mycobacterium tuberculosis[1773]|Gram+;vi|623|gi|116515816|ref|YP_815744 iron ABC transporter, iron-binding protein|Streptococcus pneumoniae[1313]|Gram+;vi|28…
Inorganic ion transport and metabolism	TonB dependent receptor	9	0	7.18936e-15	1.56441e-11	vi|282|gi|222104801|ref|YP_002539290 outer membrane receptor FepA|Escherichia coli[83334]|Gram-;vi|833|gi|8926211|ref|None transferrin-binding protein A|Neisseria meningitidis[487]|Gram-;vi|318|gi|259475459|ref|None None|Salmonella spp.[590]|Gram-;vi|351|gi|22126288|ref|NP_669711 pesticin/yersiniabactin outer membrane receptor|Yersinia pestis[632]|Gram-;vi|280|gi|26249458|ref|NP_755498 IutA prote…
Inorganic ion transport and metabolism	hemin receptor	9	0	7.18936e-15	1.56441e-11	vi|282|gi|222104801|ref|YP_002539290 outer membrane receptor FepA|Escherichia coli[83334]|Gram-;vi|833|gi|8926211|ref|None transferrin-binding protein A|Neisseria meningitidis[487]|Gram-;vi|318|gi|259475459|ref|None None|Salmonella spp.[590]|Gram-;vi|351|gi|22126288|ref|NP_669711 pesticin/yersiniabactin outer membrane receptor|Yersinia pestis[632]|Gram-;vi|864|gi|9716645|ref|None outer membrane p…
Cell wall/membrane/envelope biogenesis	Ompa motb domain protein	9	0	7.18936e-15	1.56441e-11	vi|599|gi|5825543|ref|None surface protein A|Neisseria meningitidis[487]|Gram-;vi|285|gi|26249224|ref|NP_755264 hypothetical protein|Escherichia coli[83334]|Gram-;vi|101|gi|68248984|ref|YP_248096 outer membrane protein P6 precursor|Haemophilus influenzae[727]|Gram-;vi|260|gi|82700483|ref|YP_415057 outer membrane protein MotY|Brucella spp.[234]|Gram-;vi|271|gi|15676561|ref|NP_273705 outer membrane…
Cell wall/membrane/envelope biogenesis	OmpA domain protein transmembrane region-containing protein	9	0	7.18936e-15	1.56441e-11	vi|599|gi|5825543|ref|None surface protein A|Neisseria meningitidis[487]|Gram-;vi|864|gi|9716645|ref|None outer membrane protein P1|Haemophilus influenzae[727]|Gram-;vi|1609|gi|61229373|ref|None 31 kDa outer-membrane immunogenic protein|Brucella spp.[234]|Gram-;vi|271|gi|15676561|ref|NP_273705 outer membrane protein|Neisseria meningitidis[487]|Gram-;vi|231|gi|82700421|ref|YP_414995 OmpA-like tran…
Function unknown	ABC transporter substrate-binding protein	9	0	7.18936e-15	1.56441e-11	vi|623|gi|116515816|ref|YP_815744 iron ABC transporter, iron-binding protein|Streptococcus pneumoniae[1313]|Gram+;vi|871|gi|4336671|ref|None hyaluronate-associated protein precursor|Streptococcus equi[1336]|Gram+;vi|769|gi|53721504|ref|YP_110489 putrescine ABC transport system, binding exported protein|Burkholderia pseudomallei[28450]|Gram-;vi|266|gi|15677776|ref|NP_274940 outer membrane lipoprot…
Function unknown	surface protein	9	0	7.18936e-15	1.56441e-11	vi|619|gi|116515359|ref|YP_817402 choline binding protein A|Streptococcus pneumoniae[1313]|Gram+;vi|847|gi|151220968|ref|YP_001331790 clumping factor A|Staphylococcus aureus[1280]|Gram+;vi|860|gi|1620648|ref|None surface protein Rib|Streptococcus agalactiae[1311]|Gram+;vi|850|gi|5327234|ref|None BPS protein|Streptococcus agalactiae[1311]|Gram+;vi|893|gi|151221252|ref|YP_001332074 iron-regulated h…
Inorganic ion transport and metabolism	tonB-dependent Receptor	8	0	2.71697e-13	5.89311e-10	vi|282|gi|222104801|ref|YP_002539290 outer membrane receptor FepA|Escherichia coli[83334]|Gram-;vi|833|gi|8926211|ref|None transferrin-binding protein A|Neisseria meningitidis[487]|Gram-;vi|318|gi|259475459|ref|None None|Salmonella spp.[590]|Gram-;vi|351|gi|22126288|ref|NP_669711 pesticin/yersiniabactin outer membrane receptor|Yersinia pestis[632]|Gram-;vi|280|gi|26249458|ref|NP_755498 IutA prote…
Inorganic ion transport and metabolism	tonB-dependent siderophore receptor	8	0	2.71697e-13	5.89311e-10	vi|282|gi|222104801|ref|YP_002539290 outer membrane receptor FepA|Escherichia coli[83334]|Gram-;vi|833|gi|8926211|ref|None transferrin-binding protein A|Neisseria meningitidis[487]|Gram-;vi|318|gi|259475459|ref|None None|Salmonella spp.[590]|Gram-;vi|351|gi|22126288|ref|NP_669711 pesticin/yersiniabactin outer membrane receptor|Yersinia pestis[632]|Gram-;vi|280|gi|26249458|ref|NP_755498 IutA prote…
Function unknown	YceI family	8	0	2.71697e-13	5.89311e-10	vi|275|gi|15676917|ref|NP_274064 hypothetical protein|Neisseria meningitidis[487]|Gram-;vi|285|gi|26249224|ref|NP_755264 hypothetical protein|Escherichia coli[83334]|Gram-;vi|101|gi|68248984|ref|YP_248096 outer membrane protein P6 precursor|Haemophilus influenzae[727]|Gram-;vi|260|gi|82700483|ref|YP_415057 outer membrane protein MotY|Brucella spp.[234]|Gram-;vi|476|gi|115315051|ref|YP_763774 oute…
Function unknown	ompA family	8	0	2.71697e-13	5.89311e-10	vi|285|gi|26249224|ref|NP_755264 hypothetical protein|Escherichia coli[83334]|Gram-;vi|101|gi|68248984|ref|YP_248096 outer membrane protein P6 precursor|Haemophilus influenzae[727]|Gram-;vi|260|gi|82700483|ref|YP_415057 outer membrane protein MotY|Brucella spp.[234]|Gram-;vi|231|gi|82700421|ref|YP_414995 OmpA-like transmembrane domain|Brucella spp.[234]|Gram-;vi|476|gi|115315051|ref|YP_763774 out…
Inorganic ion transport and metabolism	tonb-dependent siderophore receptor	8	0	2.71697e-13	5.89311e-10	vi|282|gi|222104801|ref|YP_002539290 outer membrane receptor FepA|Escherichia coli[83334]|Gram-;vi|833|gi|8926211|ref|None transferrin-binding protein A|Neisseria meningitidis[487]|Gram-;vi|318|gi|259475459|ref|None None|Salmonella spp.[590]|Gram-;vi|351|gi|22126288|ref|NP_669711 pesticin/yersiniabactin outer membrane receptor|Yersinia pestis[632]|Gram-;vi|280|gi|26249458|ref|NP_755498 IutA prote…
Inorganic ion transport and metabolism	Receptor	8	0	2.71697e-13	5.89311e-10	vi|282|gi|222104801|ref|YP_002539290 outer membrane receptor FepA|Escherichia coli[83334]|Gram-;vi|833|gi|8926211|ref|None transferrin-binding protein A|Neisseria meningitidis[487]|Gram-;vi|318|gi|259475459|ref|None None|Salmonella spp.[590]|Gram-;vi|351|gi|22126288|ref|NP_669711 pesticin/yersiniabactin outer membrane receptor|Yersinia pestis[632]|Gram-;vi|280|gi|26249458|ref|NP_755498 IutA prote…
Inorganic ion transport and metabolism	TonB-dependent Receptor Plug Domain	8	0	2.71697e-13	5.89311e-10	vi|282|gi|222104801|ref|YP_002539290 outer membrane receptor FepA|Escherichia coli[83334]|Gram-;vi|833|gi|8926211|ref|None transferrin-binding protein A|Neisseria meningitidis[487]|Gram-;vi|318|gi|259475459|ref|None None|Salmonella spp.[590]|Gram-;vi|351|gi|22126288|ref|NP_669711 pesticin/yersiniabactin outer membrane receptor|Yersinia pestis[632]|Gram-;vi|280|gi|26249458|ref|NP_755498 IutA prote…
Inorganic ion transport and metabolism	Involved in the active translocation of vitamin B12 (cyanocobalamin) across the outer membrane to the periplasmic space. It derives its energy for transport by interacting with the trans-periplasmic membrane protein TonB (By similarity)	8	0	2.71697e-13	5.89311e-10	vi|282|gi|222104801|ref|YP_002539290 outer membrane receptor FepA|Escherichia coli[83334]|Gram-;vi|833|gi|8926211|ref|None transferrin-binding protein A|Neisseria meningitidis[487]|Gram-;vi|318|gi|259475459|ref|None None|Salmonella spp.[590]|Gram-;vi|351|gi|22126288|ref|NP_669711 pesticin/yersiniabactin outer membrane receptor|Yersinia pestis[632]|Gram-;vi|280|gi|26249458|ref|NP_755498 IutA prote…
Inorganic ion transport and metabolism	TonB-dependent receptor Plug	8	0	2.71697e-13	5.89311e-10	vi|282|gi|222104801|ref|YP_002539290 outer membrane receptor FepA|Escherichia coli[83334]|Gram-;vi|833|gi|8926211|ref|None transferrin-binding protein A|Neisseria meningitidis[487]|Gram-;vi|318|gi|259475459|ref|None None|Salmonella spp.[590]|Gram-;vi|351|gi|22126288|ref|NP_669711 pesticin/yersiniabactin outer membrane receptor|Yersinia pestis[632]|Gram-;vi|280|gi|26249458|ref|NP_755498 IutA prote…
Inorganic ion transport and metabolism	receptor	8	0	2.71697e-13	5.89311e-10	vi|282|gi|222104801|ref|YP_002539290 outer membrane receptor FepA|Escherichia coli[83334]|Gram-;vi|833|gi|8926211|ref|None transferrin-binding protein A|Neisseria meningitidis[487]|Gram-;vi|318|gi|259475459|ref|None None|Salmonella spp.[590]|Gram-;vi|351|gi|22126288|ref|NP_669711 pesticin/yersiniabactin outer membrane receptor|Yersinia pestis[632]|Gram-;vi|280|gi|26249458|ref|NP_755498 IutA prote…
Inorganic ion transport and metabolism	Inherit from COG: Ompa motb domain protein	8	0	2.71697e-13	5.89311e-10	vi|818|gi|57116798|ref|YP_177768 periplasmic phosphate-binding lipoprotein PSTS3 (PBP-3) (PSTS3) (PHOS1)|Mycobacterium tuberculosis[1773]|Gram+;vi|865|gi|57116801|ref|YP_177770 periplasmic phosphate-binding lipoprotein PSTS1 (PBP-1) (PSTS1)|Mycobacterium tuberculosis[1773]|Gram+;vi|285|gi|26249224|ref|NP_755264 hypothetical protein|Escherichia coli[83334]|Gram-;vi|101|gi|68248984|ref|YP_248096 ou…
Cell wall/membrane/envelope biogenesis	surface antigen msp4 family protein	8	0	2.71697e-13	5.89311e-10	vi|599|gi|5825543|ref|None surface protein A|Neisseria meningitidis[487]|Gram-;vi|864|gi|9716645|ref|None outer membrane protein P1|Haemophilus influenzae[727]|Gram-;vi|1609|gi|61229373|ref|None 31 kDa outer-membrane immunogenic protein|Brucella spp.[234]|Gram-;vi|271|gi|15676561|ref|NP_273705 outer membrane protein|Neisseria meningitidis[487]|Gram-;vi|231|gi|82700421|ref|YP_414995 OmpA-like tran…
Inorganic ion transport and metabolism	Outer membrane receptor FepA	8	0	2.71697e-13	5.89311e-10	vi|282|gi|222104801|ref|YP_002539290 outer membrane receptor FepA|Escherichia coli[83334]|Gram-;vi|833|gi|8926211|ref|None transferrin-binding protein A|Neisseria meningitidis[487]|Gram-;vi|318|gi|259475459|ref|None None|Salmonella spp.[590]|Gram-;vi|351|gi|22126288|ref|NP_669711 pesticin/yersiniabactin outer membrane receptor|Yersinia pestis[632]|Gram-;vi|280|gi|26249458|ref|NP_755498 IutA prote…
Inorganic ion transport and metabolism	ABC transporter substrate-binding protein	8	0	2.71697e-13	5.89311e-10	vi|623|gi|116515816|ref|YP_815744 iron ABC transporter, iron-binding protein|Streptococcus pneumoniae[1313]|Gram+;vi|769|gi|53721504|ref|YP_110489 putrescine ABC transport system, binding exported protein|Burkholderia pseudomallei[28450]|Gram-;vi|266|gi|15677776|ref|NP_274940 outer membrane lipoprotein|Neisseria meningitidis[487]|Gram-;vi|397|gi|112360246|ref|None aspartate/glutamate-binding ABC …
Function unknown	outer membrane autotransporter barrel domain protein	8	0	2.71697e-13	5.89311e-10	vi|869|gi|255961211|ref|None BibA|Streptococcus agalactiae[1311]|Gram+;vi|283|gi|26246291|ref|NP_752330 haemoglobin protease|Escherichia coli[83334]|Gram-;vi|342|gi|218927800|ref|YP_002345675 putative autotransporter protein|Yersinia pestis[632]|Gram-;vi|383|gi|562026|ref|None BrkA|Bordetella pertussis[520]|Gram-;vi|786|gi|152498|ref|None surface antigen|Rickettsia spp[780]|Gram-;vi|650|gi|112710…
Inorganic ion transport and metabolism	Inherit from COG: receptor	8	0	2.71697e-13	5.89311e-10	vi|282|gi|222104801|ref|YP_002539290 outer membrane receptor FepA|Escherichia coli[83334]|Gram-;vi|833|gi|8926211|ref|None transferrin-binding protein A|Neisseria meningitidis[487]|Gram-;vi|318|gi|259475459|ref|None None|Salmonella spp.[590]|Gram-;vi|351|gi|22126288|ref|NP_669711 pesticin/yersiniabactin outer membrane receptor|Yersinia pestis[632]|Gram-;vi|280|gi|26249458|ref|NP_755498 IutA prote…
Amino acid transport and metabolism	solute-binding protein	7	0	1.02326e-11	2.20309e-08	vi|623|gi|116515816|ref|YP_815744 iron ABC transporter, iron-binding protein|Streptococcus pneumoniae[1313]|Gram+;vi|871|gi|4336671|ref|None hyaluronate-associated protein precursor|Streptococcus equi[1336]|Gram+;vi|769|gi|53721504|ref|YP_110489 putrescine ABC transport system, binding exported protein|Burkholderia pseudomallei[28450]|Gram-;vi|872|gi|15835089|ref|NP_296848 peptide ABC transporter…
Amino acid transport and metabolism	(ABC) transporter	7	0	1.02326e-11	2.20309e-08	vi|871|gi|4336671|ref|None hyaluronate-associated protein precursor|Streptococcus equi[1336]|Gram+;vi|266|gi|15677776|ref|NP_274940 outer membrane lipoprotein|Neisseria meningitidis[487]|Gram-;vi|872|gi|15835089|ref|NP_296848 peptide ABC transporter, periplasmic peptide-binding protein, putative|Chlamydia muridarum[83560]|Gram-;vi|397|gi|112360246|ref|None aspartate/glutamate-binding ABC transpor…
Cell wall/membrane/envelope biogenesis	Peptidoglycan-associated lipoprotein	7	0	1.02326e-11	2.20309e-08	vi|285|gi|26249224|ref|NP_755264 hypothetical protein|Escherichia coli[83334]|Gram-;vi|101|gi|68248984|ref|YP_248096 outer membrane protein P6 precursor|Haemophilus influenzae[727]|Gram-;vi|260|gi|82700483|ref|YP_415057 outer membrane protein MotY|Brucella spp.[234]|Gram-;vi|476|gi|115315051|ref|YP_763774 outer membrane protein FopA|Francisella tularensis[263]|Gram-;vi|482|gi|68249712|ref|YP_2488…
Inorganic ion transport and metabolism	TonB-dependent copper receptor	7	0	1.02326e-11	2.20309e-08	vi|282|gi|222104801|ref|YP_002539290 outer membrane receptor FepA|Escherichia coli[83334]|Gram-;vi|833|gi|8926211|ref|None transferrin-binding protein A|Neisseria meningitidis[487]|Gram-;vi|318|gi|259475459|ref|None None|Salmonella spp.[590]|Gram-;vi|351|gi|22126288|ref|NP_669711 pesticin/yersiniabactin outer membrane receptor|Yersinia pestis[632]|Gram-;vi|278|gi|26248334|ref|NP_754374 putative o…
Cell motility	Flagellar motor protein	7	0	1.02326e-11	2.20309e-08	vi|285|gi|26249224|ref|NP_755264 hypothetical protein|Escherichia coli[83334]|Gram-;vi|101|gi|68248984|ref|YP_248096 outer membrane protein P6 precursor|Haemophilus influenzae[727]|Gram-;vi|260|gi|82700483|ref|YP_415057 outer membrane protein MotY|Brucella spp.[234]|Gram-;vi|476|gi|115315051|ref|YP_763774 outer membrane protein FopA|Francisella tularensis[263]|Gram-;vi|482|gi|68249712|ref|YP_2488…
Cell wall/membrane/envelope biogenesis	OmpA MotB domain-containing protein	7	0	1.02326e-11	2.20309e-08	vi|285|gi|26249224|ref|NP_755264 hypothetical protein|Escherichia coli[83334]|Gram-;vi|101|gi|68248984|ref|YP_248096 outer membrane protein P6 precursor|Haemophilus influenzae[727]|Gram-;vi|260|gi|82700483|ref|YP_415057 outer membrane protein MotY|Brucella spp.[234]|Gram-;vi|476|gi|115315051|ref|YP_763774 outer membrane protein FopA|Francisella tularensis[263]|Gram-;vi|482|gi|68249712|ref|YP_2488…
Function unknown	OmpA MotB	7	0	1.02326e-11	2.20309e-08	vi|285|gi|26249224|ref|NP_755264 hypothetical protein|Escherichia coli[83334]|Gram-;vi|101|gi|68248984|ref|YP_248096 outer membrane protein P6 precursor|Haemophilus influenzae[727]|Gram-;vi|260|gi|82700483|ref|YP_415057 outer membrane protein MotY|Brucella spp.[234]|Gram-;vi|476|gi|115315051|ref|YP_763774 outer membrane protein FopA|Francisella tularensis[263]|Gram-;vi|482|gi|68249712|ref|YP_2488…
Inorganic ion transport and metabolism	TonB-dependent receptor	7	0	1.02326e-11	2.20309e-08	vi|282|gi|222104801|ref|YP_002539290 outer membrane receptor FepA|Escherichia coli[83334]|Gram-;vi|318|gi|259475459|ref|None None|Salmonella spp.[590]|Gram-;vi|351|gi|22126288|ref|NP_669711 pesticin/yersiniabactin outer membrane receptor|Yersinia pestis[632]|Gram-;vi|280|gi|26249458|ref|NP_755498 IutA protein|Escherichia coli[83334]|Gram-;vi|278|gi|26248334|ref|NP_754374 putative outer membrane r…
Cell motility	Type IV VI secretion system protein, DotU family	7	0	1.02326e-11	2.20309e-08	vi|285|gi|26249224|ref|NP_755264 hypothetical protein|Escherichia coli[83334]|Gram-;vi|101|gi|68248984|ref|YP_248096 outer membrane protein P6 precursor|Haemophilus influenzae[727]|Gram-;vi|260|gi|82700483|ref|YP_415057 outer membrane protein MotY|Brucella spp.[234]|Gram-;vi|476|gi|115315051|ref|YP_763774 outer membrane protein FopA|Francisella tularensis[263]|Gram-;vi|482|gi|68249712|ref|YP_2488…
Cell wall/membrane/envelope biogenesis	major outer membrane protein OmpA	7	0	1.02326e-11	2.20309e-08	vi|285|gi|26249224|ref|NP_755264 hypothetical protein|Escherichia coli[83334]|Gram-;vi|101|gi|68248984|ref|YP_248096 outer membrane protein P6 precursor|Haemophilus influenzae[727]|Gram-;vi|260|gi|82700483|ref|YP_415057 outer membrane protein MotY|Brucella spp.[234]|Gram-;vi|476|gi|115315051|ref|YP_763774 outer membrane protein FopA|Francisella tularensis[263]|Gram-;vi|482|gi|68249712|ref|YP_2488…
Cell motility	ompa motb domain protein	7	0	1.02326e-11	2.20309e-08	vi|285|gi|26249224|ref|NP_755264 hypothetical protein|Escherichia coli[83334]|Gram-;vi|101|gi|68248984|ref|YP_248096 outer membrane protein P6 precursor|Haemophilus influenzae[727]|Gram-;vi|260|gi|82700483|ref|YP_415057 outer membrane protein MotY|Brucella spp.[234]|Gram-;vi|476|gi|115315051|ref|YP_763774 outer membrane protein FopA|Francisella tularensis[263]|Gram-;vi|482|gi|68249712|ref|YP_2488…
Inorganic ion transport and metabolism	TonB-dependent	7	0	1.02326e-11	2.20309e-08	vi|282|gi|222104801|ref|YP_002539290 outer membrane receptor FepA|Escherichia coli[83334]|Gram-;vi|318|gi|259475459|ref|None None|Salmonella spp.[590]|Gram-;vi|351|gi|22126288|ref|NP_669711 pesticin/yersiniabactin outer membrane receptor|Yersinia pestis[632]|Gram-;vi|280|gi|26249458|ref|NP_755498 IutA protein|Escherichia coli[83334]|Gram-;vi|278|gi|26248334|ref|NP_754374 putative outer membrane r…
Cell wall/membrane/envelope biogenesis	heat resistant agglutinin 1	7	0	1.02326e-11	2.20309e-08	vi|599|gi|5825543|ref|None surface protein A|Neisseria meningitidis[487]|Gram-;vi|864|gi|9716645|ref|None outer membrane protein P1|Haemophilus influenzae[727]|Gram-;vi|1609|gi|61229373|ref|None 31 kDa outer-membrane immunogenic protein|Brucella spp.[234]|Gram-;vi|271|gi|15676561|ref|NP_273705 outer membrane protein|Neisseria meningitidis[487]|Gram-;vi|231|gi|82700421|ref|YP_414995 OmpA-like tran…
Cell wall/membrane/envelope biogenesis	ompA family	7	0	1.02326e-11	2.20309e-08	vi|285|gi|26249224|ref|NP_755264 hypothetical protein|Escherichia coli[83334]|Gram-;vi|101|gi|68248984|ref|YP_248096 outer membrane protein P6 precursor|Haemophilus influenzae[727]|Gram-;vi|260|gi|82700483|ref|YP_415057 outer membrane protein MotY|Brucella spp.[234]|Gram-;vi|476|gi|115315051|ref|YP_763774 outer membrane protein FopA|Francisella tularensis[263]|Gram-;vi|482|gi|68249712|ref|YP_2488…
Amino acid transport and metabolism	ABC transporter substrate-binding protein	7	0	1.02326e-11	2.20309e-08	vi|623|gi|116515816|ref|YP_815744 iron ABC transporter, iron-binding protein|Streptococcus pneumoniae[1313]|Gram+;vi|871|gi|4336671|ref|None hyaluronate-associated protein precursor|Streptococcus equi[1336]|Gram+;vi|769|gi|53721504|ref|YP_110489 putrescine ABC transport system, binding exported protein|Burkholderia pseudomallei[28450]|Gram-;vi|872|gi|15835089|ref|NP_296848 peptide ABC transporter…
Inorganic ion transport and metabolism	TonB-dependent Receptor Plug	7	0	1.02326e-11	2.20309e-08	vi|282|gi|222104801|ref|YP_002539290 outer membrane receptor FepA|Escherichia coli[83334]|Gram-;vi|833|gi|8926211|ref|None transferrin-binding protein A|Neisseria meningitidis[487]|Gram-;vi|318|gi|259475459|ref|None None|Salmonella spp.[590]|Gram-;vi|351|gi|22126288|ref|NP_669711 pesticin/yersiniabactin outer membrane receptor|Yersinia pestis[632]|Gram-;vi|278|gi|26248334|ref|NP_754374 putative o…
Cell wall/membrane/envelope biogenesis	Ompa family	7	0	1.02326e-11	2.20309e-08	vi|285|gi|26249224|ref|NP_755264 hypothetical protein|Escherichia coli[83334]|Gram-;vi|101|gi|68248984|ref|YP_248096 outer membrane protein P6 precursor|Haemophilus influenzae[727]|Gram-;vi|260|gi|82700483|ref|YP_415057 outer membrane protein MotY|Brucella spp.[234]|Gram-;vi|476|gi|115315051|ref|YP_763774 outer membrane protein FopA|Francisella tularensis[263]|Gram-;vi|482|gi|68249712|ref|YP_2488…
Function unknown	Ompa motb domain protein	7	0	1.02326e-11	2.20309e-08	vi|285|gi|26249224|ref|NP_755264 hypothetical protein|Escherichia coli[83334]|Gram-;vi|101|gi|68248984|ref|YP_248096 outer membrane protein P6 precursor|Haemophilus influenzae[727]|Gram-;vi|260|gi|82700483|ref|YP_415057 outer membrane protein MotY|Brucella spp.[234]|Gram-;vi|476|gi|115315051|ref|YP_763774 outer membrane protein FopA|Francisella tularensis[263]|Gram-;vi|482|gi|68249712|ref|YP_2488…
Carbohydrate transport and metabolism	ABC transporter	7	0	1.02326e-11	2.20309e-08	vi|818|gi|57116798|ref|YP_177768 periplasmic phosphate-binding lipoprotein PSTS3 (PBP-3) (PSTS3) (PHOS1)|Mycobacterium tuberculosis[1773]|Gram+;vi|623|gi|116515816|ref|YP_815744 iron ABC transporter, iron-binding protein|Streptococcus pneumoniae[1313]|Gram+;vi|769|gi|53721504|ref|YP_110489 putrescine ABC transport system, binding exported protein|Burkholderia pseudomallei[28450]|Gram-;vi|110|gi|1…
Cell motility	sodium-type flagellar protein motY	7	0	1.02326e-11	2.20309e-08	vi|285|gi|26249224|ref|NP_755264 hypothetical protein|Escherichia coli[83334]|Gram-;vi|101|gi|68248984|ref|YP_248096 outer membrane protein P6 precursor|Haemophilus influenzae[727]|Gram-;vi|260|gi|82700483|ref|YP_415057 outer membrane protein MotY|Brucella spp.[234]|Gram-;vi|476|gi|115315051|ref|YP_763774 outer membrane protein FopA|Francisella tularensis[263]|Gram-;vi|482|gi|68249712|ref|YP_2488…
Cell motility	Ompa motb domain protein	7	0	1.02326e-11	2.20309e-08	vi|285|gi|26249224|ref|NP_755264 hypothetical protein|Escherichia coli[83334]|Gram-;vi|101|gi|68248984|ref|YP_248096 outer membrane protein P6 precursor|Haemophilus influenzae[727]|Gram-;vi|260|gi|82700483|ref|YP_415057 outer membrane protein MotY|Brucella spp.[234]|Gram-;vi|476|gi|115315051|ref|YP_763774 outer membrane protein FopA|Francisella tularensis[263]|Gram-;vi|482|gi|68249712|ref|YP_2488…
Cell wall/membrane/envelope biogenesis	Surface antigen	7	0	1.02326e-11	2.20309e-08	vi|1693|gi|302136428|ref|None putative surface antigen|Edwardsiella tarda[636]|Gram-;vi|599|gi|5825543|ref|None surface protein A|Neisseria meningitidis[487]|Gram-;vi|271|gi|15676561|ref|NP_273705 outer membrane protein|Neisseria meningitidis[487]|Gram-;vi|430|gi|15835130|ref|NP_296889 outer membrane protein, putative|Chlamydia muridarum[83560]|Gram-;vi|476|gi|115315051|ref|YP_763774 outer membra…
Function unknown	OmpA family	7	0	1.02326e-11	2.20309e-08	vi|285|gi|26249224|ref|NP_755264 hypothetical protein|Escherichia coli[83334]|Gram-;vi|101|gi|68248984|ref|YP_248096 outer membrane protein P6 precursor|Haemophilus influenzae[727]|Gram-;vi|260|gi|82700483|ref|YP_415057 outer membrane protein MotY|Brucella spp.[234]|Gram-;vi|476|gi|115315051|ref|YP_763774 outer membrane protein FopA|Francisella tularensis[263]|Gram-;vi|482|gi|68249712|ref|YP_2488…
Inorganic ion transport and metabolism	TonB-dependent Receptor Plug domain protein	7	0	1.02326e-11	2.20309e-08	vi|282|gi|222104801|ref|YP_002539290 outer membrane receptor FepA|Escherichia coli[83334]|Gram-;vi|318|gi|259475459|ref|None None|Salmonella spp.[590]|Gram-;vi|351|gi|22126288|ref|NP_669711 pesticin/yersiniabactin outer membrane receptor|Yersinia pestis[632]|Gram-;vi|280|gi|26249458|ref|NP_755498 IutA protein|Escherichia coli[83334]|Gram-;vi|278|gi|26248334|ref|NP_754374 putative outer membrane r…
Function unknown	WD40 domain protein beta Propeller	7	0	1.02326e-11	2.20309e-08	vi|285|gi|26249224|ref|NP_755264 hypothetical protein|Escherichia coli[83334]|Gram-;vi|101|gi|68248984|ref|YP_248096 outer membrane protein P6 precursor|Haemophilus influenzae[727]|Gram-;vi|260|gi|82700483|ref|YP_415057 outer membrane protein MotY|Brucella spp.[234]|Gram-;vi|476|gi|115315051|ref|YP_763774 outer membrane protein FopA|Francisella tularensis[263]|Gram-;vi|482|gi|68249712|ref|YP_2488…
Cell wall/membrane/envelope biogenesis	ompA MotB domain-containing protein	7	0	1.02326e-11	2.20309e-08	vi|285|gi|26249224|ref|NP_755264 hypothetical protein|Escherichia coli[83334]|Gram-;vi|101|gi|68248984|ref|YP_248096 outer membrane protein P6 precursor|Haemophilus influenzae[727]|Gram-;vi|260|gi|82700483|ref|YP_415057 outer membrane protein MotY|Brucella spp.[234]|Gram-;vi|476|gi|115315051|ref|YP_763774 outer membrane protein FopA|Francisella tularensis[263]|Gram-;vi|482|gi|68249712|ref|YP_2488…
Inorganic ion transport and metabolism	Sulfatase	7	0	1.02326e-11	2.20309e-08	vi|32|gi|47566476|ref|NC_007322.2 Protective antigen|Bacillus anthracis[1392]|Gram+;vi|374|gi|9280533|ref|None protective antigen|Bacillus anthracis[1392]|Gram+;vi|1397|gi|40646953|ref|AAR88321.1 protective antigen PA83|Bacillus anthracis[1392]|Gram+;vi|376|gi|580668|ref|None adenylate cyclase|Bordetella pertussis[520]|Gram-;vi|358|gi|312899|ref|None None|Actinobacillus pleuropneumoniae[715]|Gram…
Cell wall/membrane/envelope biogenesis	Domain-Containing protein	7	0	1.02326e-11	2.20309e-08	vi|285|gi|26249224|ref|NP_755264 hypothetical protein|Escherichia coli[83334]|Gram-;vi|101|gi|68248984|ref|YP_248096 outer membrane protein P6 precursor|Haemophilus influenzae[727]|Gram-;vi|260|gi|82700483|ref|YP_415057 outer membrane protein MotY|Brucella spp.[234]|Gram-;vi|476|gi|115315051|ref|YP_763774 outer membrane protein FopA|Francisella tularensis[263]|Gram-;vi|482|gi|68249712|ref|YP_2488…
Cell wall/membrane/envelope biogenesis	OmpA family	7	0	1.02326e-11	2.20309e-08	vi|285|gi|26249224|ref|NP_755264 hypothetical protein|Escherichia coli[83334]|Gram-;vi|101|gi|68248984|ref|YP_248096 outer membrane protein P6 precursor|Haemophilus influenzae[727]|Gram-;vi|260|gi|82700483|ref|YP_415057 outer membrane protein MotY|Brucella spp.[234]|Gram-;vi|476|gi|115315051|ref|YP_763774 outer membrane protein FopA|Francisella tularensis[263]|Gram-;vi|482|gi|68249712|ref|YP_2488…
Carbohydrate transport and metabolism	solute-binding protein	7	0	1.02326e-11	2.20309e-08	vi|818|gi|57116798|ref|YP_177768 periplasmic phosphate-binding lipoprotein PSTS3 (PBP-3) (PSTS3) (PHOS1)|Mycobacterium tuberculosis[1773]|Gram+;vi|623|gi|116515816|ref|YP_815744 iron ABC transporter, iron-binding protein|Streptococcus pneumoniae[1313]|Gram+;vi|769|gi|53721504|ref|YP_110489 putrescine ABC transport system, binding exported protein|Burkholderia pseudomallei[28450]|Gram-;vi|266|gi|1…
Cell motility	Flagellar Motor Protein	7	0	1.02326e-11	2.20309e-08	vi|285|gi|26249224|ref|NP_755264 hypothetical protein|Escherichia coli[83334]|Gram-;vi|101|gi|68248984|ref|YP_248096 outer membrane protein P6 precursor|Haemophilus influenzae[727]|Gram-;vi|260|gi|82700483|ref|YP_415057 outer membrane protein MotY|Brucella spp.[234]|Gram-;vi|476|gi|115315051|ref|YP_763774 outer membrane protein FopA|Francisella tularensis[263]|Gram-;vi|482|gi|68249712|ref|YP_2488…
Function unknown	ompa motb domain protein	7	0	1.02326e-11	2.20309e-08	vi|285|gi|26249224|ref|NP_755264 hypothetical protein|Escherichia coli[83334]|Gram-;vi|101|gi|68248984|ref|YP_248096 outer membrane protein P6 precursor|Haemophilus influenzae[727]|Gram-;vi|260|gi|82700483|ref|YP_415057 outer membrane protein MotY|Brucella spp.[234]|Gram-;vi|476|gi|115315051|ref|YP_763774 outer membrane protein FopA|Francisella tularensis[263]|Gram-;vi|482|gi|68249712|ref|YP_2488…
Amino acid transport and metabolism	ABC, transporter	7	0	1.02326e-11	2.20309e-08	vi|871|gi|4336671|ref|None hyaluronate-associated protein precursor|Streptococcus equi[1336]|Gram+;vi|769|gi|53721504|ref|YP_110489 putrescine ABC transport system, binding exported protein|Burkholderia pseudomallei[28450]|Gram-;vi|872|gi|15835089|ref|NP_296848 peptide ABC transporter, periplasmic peptide-binding protein, putative|Chlamydia muridarum[83560]|Gram-;vi|397|gi|112360246|ref|None aspa…
Cell wall/membrane/envelope biogenesis	TonB-dependent Receptor Plug Domain	7	0	1.02326e-11	2.20309e-08	vi|282|gi|222104801|ref|YP_002539290 outer membrane receptor FepA|Escherichia coli[83334]|Gram-;vi|833|gi|8926211|ref|None transferrin-binding protein A|Neisseria meningitidis[487]|Gram-;vi|318|gi|259475459|ref|None None|Salmonella spp.[590]|Gram-;vi|351|gi|22126288|ref|NP_669711 pesticin/yersiniabactin outer membrane receptor|Yersinia pestis[632]|Gram-;vi|278|gi|26248334|ref|NP_754374 putative o…
Cell wall/membrane/envelope biogenesis	OmpA MotB	7	0	1.02326e-11	2.20309e-08	vi|285|gi|26249224|ref|NP_755264 hypothetical protein|Escherichia coli[83334]|Gram-;vi|101|gi|68248984|ref|YP_248096 outer membrane protein P6 precursor|Haemophilus influenzae[727]|Gram-;vi|260|gi|82700483|ref|YP_415057 outer membrane protein MotY|Brucella spp.[234]|Gram-;vi|476|gi|115315051|ref|YP_763774 outer membrane protein FopA|Francisella tularensis[263]|Gram-;vi|482|gi|68249712|ref|YP_2488…
Cell wall/membrane/envelope biogenesis	outer membrane protein and related peptidoglycan-associated (LipO)protein	7	0	1.02326e-11	2.20309e-08	vi|285|gi|26249224|ref|NP_755264 hypothetical protein|Escherichia coli[83334]|Gram-;vi|101|gi|68248984|ref|YP_248096 outer membrane protein P6 precursor|Haemophilus influenzae[727]|Gram-;vi|260|gi|82700483|ref|YP_415057 outer membrane protein MotY|Brucella spp.[234]|Gram-;vi|476|gi|115315051|ref|YP_763774 outer membrane protein FopA|Francisella tularensis[263]|Gram-;vi|482|gi|68249712|ref|YP_2488…
Cell wall/membrane/envelope biogenesis	outer membrane protein a	7	0	1.02326e-11	2.20309e-08	vi|285|gi|26249224|ref|NP_755264 hypothetical protein|Escherichia coli[83334]|Gram-;vi|101|gi|68248984|ref|YP_248096 outer membrane protein P6 precursor|Haemophilus influenzae[727]|Gram-;vi|260|gi|82700483|ref|YP_415057 outer membrane protein MotY|Brucella spp.[234]|Gram-;vi|476|gi|115315051|ref|YP_763774 outer membrane protein FopA|Francisella tularensis[263]|Gram-;vi|482|gi|68249712|ref|YP_2488…
Cell motility	OmpA family	7	0	1.02326e-11	2.20309e-08	vi|285|gi|26249224|ref|NP_755264 hypothetical protein|Escherichia coli[83334]|Gram-;vi|101|gi|68248984|ref|YP_248096 outer membrane protein P6 precursor|Haemophilus influenzae[727]|Gram-;vi|260|gi|82700483|ref|YP_415057 outer membrane protein MotY|Brucella spp.[234]|Gram-;vi|476|gi|115315051|ref|YP_763774 outer membrane protein FopA|Francisella tularensis[263]|Gram-;vi|482|gi|68249712|ref|YP_2488…
Inorganic ion transport and metabolism	(ABC) transporter	7	0	1.02326e-11	2.20309e-08	vi|623|gi|116515816|ref|YP_815744 iron ABC transporter, iron-binding protein|Streptococcus pneumoniae[1313]|Gram+;vi|769|gi|53721504|ref|YP_110489 putrescine ABC transport system, binding exported protein|Burkholderia pseudomallei[28450]|Gram-;vi|266|gi|15677776|ref|NP_274940 outer membrane lipoprotein|Neisseria meningitidis[487]|Gram-;vi|397|gi|112360246|ref|None aspartate/glutamate-binding ABC …
Carbohydrate transport and metabolism	extracellular solute-binding protein family 1	8	2	1.1658e-11	2.46451e-08	vi|818|gi|57116798|ref|YP_177768 periplasmic phosphate-binding lipoprotein PSTS3 (PBP-3) (PSTS3) (PHOS1)|Mycobacterium tuberculosis[1773]|Gram+;vi|865|gi|57116801|ref|YP_177770 periplasmic phosphate-binding lipoprotein PSTS1 (PBP-1) (PSTS1)|Mycobacterium tuberculosis[1773]|Gram+;vi|623|gi|116515816|ref|YP_815744 iron ABC transporter, iron-binding protein|Streptococcus pneumoniae[1313]|Gram+;vi|76…
Inorganic ion transport and metabolism	ABC transporter	10	14	2.65115e-10	5.60188e-07	vi|818|gi|57116798|ref|YP_177768 periplasmic phosphate-binding lipoprotein PSTS3 (PBP-3) (PSTS3) (PHOS1)|Mycobacterium tuberculosis[1773]|Gram+;vi|865|gi|57116801|ref|YP_177770 periplasmic phosphate-binding lipoprotein PSTS1 (PBP-1) (PSTS1)|Mycobacterium tuberculosis[1773]|Gram+;vi|605|gi|209867628|ref|None PsaA|Streptococcus pneumoniae[1313]|Gram+;vi|623|gi|116515816|ref|YP_815744 iron ABC trans…
Posttranslational modification, protein turnover, chaperones	Chaperonin Cpn60 TCP-1	6	0	3.84065e-10	8.11146e-07	vi|473|gi|282159959|ref|None chaperonin GroEL|Francisella tularensis[263]|Gram-;vi|320|gi|29144631|ref|NP_807973 chaperonin GroEL|Salmonella spp.[590]|Gram-;vi|175|gi|197253489|ref|None heat shock protein B|Coxiella burnetii[777]|Gram-;vi|805|gi|397869|ref|None heat shock protein 60|Helicobacter pylori[210]|Gram-;vi|826|gi|712831|ref|None heat shock protein|Helicobacter pylori[210]|Gram-;vi|382|g…
Cell wall/membrane/envelope biogenesis	Opacity family porin protein	6	0	3.84065e-10	8.11146e-07	vi|599|gi|5825543|ref|None surface protein A|Neisseria meningitidis[487]|Gram-;vi|1609|gi|61229373|ref|None 31 kDa outer-membrane immunogenic protein|Brucella spp.[234]|Gram-;vi|271|gi|15676561|ref|NP_273705 outer membrane protein|Neisseria meningitidis[487]|Gram-;vi|231|gi|82700421|ref|YP_414995 OmpA-like transmembrane domain|Brucella spp.[234]|Gram-;vi|253|gi|17987532|ref|NP_540166 25 kDa outer…
Function unknown	extracellular solute-binding protein	6	0	3.84065e-10	8.11146e-07	vi|623|gi|116515816|ref|YP_815744 iron ABC transporter, iron-binding protein|Streptococcus pneumoniae[1313]|Gram+;vi|871|gi|4336671|ref|None hyaluronate-associated protein precursor|Streptococcus equi[1336]|Gram+;vi|872|gi|15835089|ref|NP_296848 peptide ABC transporter, periplasmic peptide-binding protein, putative|Chlamydia muridarum[83560]|Gram-;vi|397|gi|112360246|ref|None aspartate/glutamate-…
Cell wall/membrane/envelope biogenesis	Porin Gram-negative type	6	0	3.84065e-10	8.11146e-07	vi|485|gi|68248747|ref|YP_247859 Outer membrane protein P2 precursor|Haemophilus influenzae[727]|Gram-;vi|289|gi|209921909|ref|YP_002295988 fimbrial protein FaeG|Escherichia coli[83334]|Gram-;vi|599|gi|5825543|ref|None surface protein A|Neisseria meningitidis[487]|Gram-;vi|813|gi|26513901|ref|None major outer membrane protein OmpU|Vibrio anguillarum (Listonella anguillarum)[55601]|Gram-;vi|943|gi…
Cell wall/membrane/envelope biogenesis	In elementary bodies (EBs, the infectious stage, which is able to survive outside the host cell) provides the structural integrity of the outer envelope through disulfide cross-links with the small cysteine-rich protein and the large cysteine-rich periplasmic protein. It has been described in publications as the Sarkosyl-insoluble COMC (Chlamydia outer membrane complex), and serves as the functio…	6	0	3.84065e-10	8.11146e-07	vi|425|gi|40601|ref|None major outer membrane protein|Chlamydophila abortus[83555]|Gram-;vi|767|gi|144545|ref|AAA17396.1 major outer membrane protein|Chlamydophila psittaci[83554]|Gram-;vi|766|gi|94467392|ref|None None|Chlamydophila psittaci[83554]|Gram-;vi|1682|gi|129149|ref|None Major outer membrane porin, serovar E|Chlamydia trachomatis[813]|Gram-;vi|435|gi|1518659|ref|None major outer membran…
Cell wall/membrane/envelope biogenesis	Outer membrane porin	6	0	3.84065e-10	8.11146e-07	vi|485|gi|68248747|ref|YP_247859 Outer membrane protein P2 precursor|Haemophilus influenzae[727]|Gram-;vi|599|gi|5825543|ref|None surface protein A|Neisseria meningitidis[487]|Gram-;vi|813|gi|26513901|ref|None major outer membrane protein OmpU|Vibrio anguillarum (Listonella anguillarum)[55601]|Gram-;vi|943|gi|2745958|ref|AAC02243.1 outer membrane protein|Pasteurella multocida[747]|Gram-;vi|271|gi…
Cell wall/membrane/envelope biogenesis	Inherit from COG: Ompa motb domain protein	6	0	3.84065e-10	8.11146e-07	vi|101|gi|68248984|ref|YP_248096 outer membrane protein P6 precursor|Haemophilus influenzae[727]|Gram-;vi|260|gi|82700483|ref|YP_415057 outer membrane protein MotY|Brucella spp.[234]|Gram-;vi|476|gi|115315051|ref|YP_763774 outer membrane protein FopA|Francisella tularensis[263]|Gram-;vi|482|gi|68249712|ref|YP_248824 Outer membrane protein P5|Haemophilus influenzae[727]|Gram-;vi|396|gi|4704601|ref…
Inorganic ion transport and metabolism	tonB-dependent receptor plug	6	0	3.84065e-10	8.11146e-07	vi|282|gi|222104801|ref|YP_002539290 outer membrane receptor FepA|Escherichia coli[83334]|Gram-;vi|318|gi|259475459|ref|None None|Salmonella spp.[590]|Gram-;vi|351|gi|22126288|ref|NP_669711 pesticin/yersiniabactin outer membrane receptor|Yersinia pestis[632]|Gram-;vi|280|gi|26249458|ref|NP_755498 IutA protein|Escherichia coli[83334]|Gram-;vi|279|gi|26250982|ref|NP_757022 putative iron-regulated o…
Cell wall/membrane/envelope biogenesis	hemin binding protein	6	0	3.84065e-10	8.11146e-07	vi|599|gi|5825543|ref|None surface protein A|Neisseria meningitidis[487]|Gram-;vi|1609|gi|61229373|ref|None 31 kDa outer-membrane immunogenic protein|Brucella spp.[234]|Gram-;vi|271|gi|15676561|ref|NP_273705 outer membrane protein|Neisseria meningitidis[487]|Gram-;vi|231|gi|82700421|ref|YP_414995 OmpA-like transmembrane domain|Brucella spp.[234]|Gram-;vi|482|gi|68249712|ref|YP_248824 Outer membra…
Carbohydrate transport and metabolism	Maltose-binding protein	6	0	3.84065e-10	8.11146e-07	vi|623|gi|116515816|ref|YP_815744 iron ABC transporter, iron-binding protein|Streptococcus pneumoniae[1313]|Gram+;vi|769|gi|53721504|ref|YP_110489 putrescine ABC transport system, binding exported protein|Burkholderia pseudomallei[28450]|Gram-;vi|266|gi|15677776|ref|NP_274940 outer membrane lipoprotein|Neisseria meningitidis[487]|Gram-;vi|110|gi|122892474|ref|ABM67295 None|Brucella spp.[234]|Gram…
Cell wall/membrane/envelope biogenesis	Inherit from NOG: porin opacity type	6	0	3.84065e-10	8.11146e-07	vi|599|gi|5825543|ref|None surface protein A|Neisseria meningitidis[487]|Gram-;vi|1609|gi|61229373|ref|None 31 kDa outer-membrane immunogenic protein|Brucella spp.[234]|Gram-;vi|271|gi|15676561|ref|NP_273705 outer membrane protein|Neisseria meningitidis[487]|Gram-;vi|231|gi|82700421|ref|YP_414995 OmpA-like transmembrane domain|Brucella spp.[234]|Gram-;vi|476|gi|115315051|ref|YP_763774 outer membr…
Cell wall/membrane/envelope biogenesis	porin opacity type	6	0	3.84065e-10	8.11146e-07	vi|599|gi|5825543|ref|None surface protein A|Neisseria meningitidis[487]|Gram-;vi|1609|gi|61229373|ref|None 31 kDa outer-membrane immunogenic protein|Brucella spp.[234]|Gram-;vi|271|gi|15676561|ref|NP_273705 outer membrane protein|Neisseria meningitidis[487]|Gram-;vi|231|gi|82700421|ref|YP_414995 OmpA-like transmembrane domain|Brucella spp.[234]|Gram-;vi|476|gi|115315051|ref|YP_763774 outer membr…
Cell wall/membrane/envelope biogenesis	OmpA-like transmembrane domain	6	0	3.84065e-10	8.11146e-07	vi|599|gi|5825543|ref|None surface protein A|Neisseria meningitidis[487]|Gram-;vi|1609|gi|61229373|ref|None 31 kDa outer-membrane immunogenic protein|Brucella spp.[234]|Gram-;vi|271|gi|15676561|ref|NP_273705 outer membrane protein|Neisseria meningitidis[487]|Gram-;vi|231|gi|82700421|ref|YP_414995 OmpA-like transmembrane domain|Brucella spp.[234]|Gram-;vi|482|gi|68249712|ref|YP_248824 Outer membra…
Inorganic ion transport and metabolism	Iron(III) dicitrate transport protein fecA	6	0	3.84065e-10	8.11146e-07	vi|282|gi|222104801|ref|YP_002539290 outer membrane receptor FepA|Escherichia coli[83334]|Gram-;vi|318|gi|259475459|ref|None None|Salmonella spp.[590]|Gram-;vi|351|gi|22126288|ref|NP_669711 pesticin/yersiniabactin outer membrane receptor|Yersinia pestis[632]|Gram-;vi|278|gi|26248334|ref|NP_754374 putative outer membrane receptor for iron compound or colicin|Escherichia coli[83334]|Gram-;vi|279|gi…
Posttranslational modification, protein turnover, chaperones	Prevents misfolding and promotes the refolding and proper assembly of unfolded polypeptides generated under stress conditions (By similarity)	6	0	3.84065e-10	8.11146e-07	vi|473|gi|282159959|ref|None chaperonin GroEL|Francisella tularensis[263]|Gram-;vi|320|gi|29144631|ref|NP_807973 chaperonin GroEL|Salmonella spp.[590]|Gram-;vi|175|gi|197253489|ref|None heat shock protein B|Coxiella burnetii[777]|Gram-;vi|805|gi|397869|ref|None heat shock protein 60|Helicobacter pylori[210]|Gram-;vi|826|gi|712831|ref|None heat shock protein|Helicobacter pylori[210]|Gram-;vi|382|g…
Inorganic ion transport and metabolism	OmpA domain protein	6	0	3.84065e-10	8.11146e-07	vi|285|gi|26249224|ref|NP_755264 hypothetical protein|Escherichia coli[83334]|Gram-;vi|101|gi|68248984|ref|YP_248096 outer membrane protein P6 precursor|Haemophilus influenzae[727]|Gram-;vi|260|gi|82700483|ref|YP_415057 outer membrane protein MotY|Brucella spp.[234]|Gram-;vi|482|gi|68249712|ref|YP_248824 Outer membrane protein P5|Haemophilus influenzae[727]|Gram-;vi|396|gi|4704601|ref|None fibron…
Inorganic ion transport and metabolism	Bacterial extracellular solute-binding protein	6	0	3.84065e-10	8.11146e-07	vi|623|gi|116515816|ref|YP_815744 iron ABC transporter, iron-binding protein|Streptococcus pneumoniae[1313]|Gram+;vi|769|gi|53721504|ref|YP_110489 putrescine ABC transport system, binding exported protein|Burkholderia pseudomallei[28450]|Gram-;vi|266|gi|15677776|ref|NP_274940 outer membrane lipoprotein|Neisseria meningitidis[487]|Gram-;vi|110|gi|122892474|ref|ABM67295 None|Brucella spp.[234]|Gram…
Function unknown	Triacylglycerol lipase	6	0	3.84065e-10	8.11146e-07	vi|847|gi|151220968|ref|YP_001331790 clumping factor A|Staphylococcus aureus[1280]|Gram+;vi|893|gi|151221252|ref|YP_001332074 iron-regulated heme-iron binding protein IsdB|Staphylococcus aureus[1280]|Gram+;vi|853|gi|14915682|ref|None fibronectin-binding protein|Streptococcus pyogenes[1314]|Gram+;vi|376|gi|580668|ref|None adenylate cyclase|Bordetella pertussis[520]|Gram-;vi|358|gi|312899|ref|None …
Function unknown	Inherit from NOG: domain protein	6	0	3.84065e-10	8.11146e-07	vi|847|gi|151220968|ref|YP_001331790 clumping factor A|Staphylococcus aureus[1280]|Gram+;vi|613|gi|221232510|ref|YP_002511663 cell wall surface anchored protein|Streptococcus pneumoniae[1313]|Gram+;vi|376|gi|580668|ref|None adenylate cyclase|Bordetella pertussis[520]|Gram-;vi|358|gi|312899|ref|None None|Actinobacillus pleuropneumoniae[715]|Gram-;vi|387|gi|33601286|ref|NP_888846 putative outer mem…
Function unknown	cell wall surface anchor family protein	6	0	3.84065e-10	8.11146e-07	vi|619|gi|116515359|ref|YP_817402 choline binding protein A|Streptococcus pneumoniae[1313]|Gram+;vi|854|gi|311758|ref|CAA44062.1 M protein type 1|Streptococcus pyogenes[1314]|Gram+;vi|850|gi|5327234|ref|None BPS protein|Streptococcus agalactiae[1311]|Gram+;vi|853|gi|14915682|ref|None fibronectin-binding protein|Streptococcus pyogenes[1314]|Gram+;vi|869|gi|255961211|ref|None BibA|Streptococcus aga…
Amino acid transport and metabolism	ABC transporter	8	8	2.89089e-09	6.04774e-06	vi|623|gi|116515816|ref|YP_815744 iron ABC transporter, iron-binding protein|Streptococcus pneumoniae[1313]|Gram+;vi|871|gi|4336671|ref|None hyaluronate-associated protein precursor|Streptococcus equi[1336]|Gram+;vi|769|gi|53721504|ref|YP_110489 putrescine ABC transport system, binding exported protein|Burkholderia pseudomallei[28450]|Gram-;vi|872|gi|15835089|ref|NP_296848 peptide ABC transporter…
Signal transduction mechanisms	serine threonine protein kinase	6	2	1.02684e-08	2.14711e-05	vi|397|gi|112360246|ref|None aspartate/glutamate-binding ABC transporter protein|Campylobacter jejuni[197]|Gram-;vi|329|gi|6678323|ref|NP_033396 1|Salmonella spp.[590]|Gram-;vi|134|gi|1813949|ref|None None|Campylobacter jejuni[197]|Gram-;vi|133|gi|57237809|ref|YP_179057.1 surface antigen, CjaA|Campylobacter jejuni[197]|Gram-;vi|340|gi|162417777|ref|YP_001604502 protein kinase YopO|Yersinia pestis…
Cell wall/membrane/envelope biogenesis	Part of the outer membrane protein assembly complex, which is involved in assembly and insertion of beta-barrel proteins into the outer membrane	5	0	1.43662e-08	3.00253e-05	vi|1693|gi|302136428|ref|None putative surface antigen|Edwardsiella tarda[636]|Gram-;vi|350|gi|218930726|ref|YP_002348601 hemolysin activator protein|Yersinia pestis[632]|Gram-;vi|858|gi|159158965|ref|None Tp92|Treponema pallidum[160]|Gram-;vi|430|gi|15835130|ref|NP_296889 outer membrane protein, putative|Chlamydia muridarum[83560]|Gram-;vi|483|gi|68249503|ref|YP_248615 protective surface antigen…
Posttranslational modification, protein turnover, chaperones	protease	5	0	1.43662e-08	3.00253e-05	vi|619|gi|116515359|ref|YP_817402 choline binding protein A|Streptococcus pneumoniae[1313]|Gram+;vi|123|gi|15607267|ref|NC_000962.2 PROBABLE SERINE PROTEASE PEPA (SERINE PROTEINASE) (MTB32A)|Mycobacterium tuberculosis[1773]|Gram+;vi|584|gi|283801990|ref|None None|Mycobacterium tuberculosis[1773]|Gram+;vi|620|gi|116515876|ref|YP_815641 pneumococcal surface protein A|Streptococcus pneumoniae[1313]|…
Carbohydrate transport and metabolism	extracellular solute-binding protein	5	0	1.43662e-08	3.00253e-05	vi|623|gi|116515816|ref|YP_815744 iron ABC transporter, iron-binding protein|Streptococcus pneumoniae[1313]|Gram+;vi|769|gi|53721504|ref|YP_110489 putrescine ABC transport system, binding exported protein|Burkholderia pseudomallei[28450]|Gram-;vi|110|gi|122892474|ref|ABM67295 None|Brucella spp.[234]|Gram-;vi|344|gi|218927806|ref|YP_002345681 putative sugar binding protein|Yersinia pestis[632]|Gra…
Cell wall/membrane/envelope biogenesis	surface protein	5	0	1.43662e-08	3.00253e-05	vi|619|gi|116515359|ref|YP_817402 choline binding protein A|Streptococcus pneumoniae[1313]|Gram+;vi|860|gi|1620648|ref|None surface protein Rib|Streptococcus agalactiae[1311]|Gram+;vi|850|gi|5327234|ref|None BPS protein|Streptococcus agalactiae[1311]|Gram+;vi|620|gi|116515876|ref|YP_815641 pneumococcal surface protein A|Streptococcus pneumoniae[1313]|Gram+;vi|869|gi|255961211|ref|None BibA|Strept…
Cell wall/membrane/envelope biogenesis & Intracellular trafficking, secretion, and vesicular transport	outer membrane autotransporter barrel domain protein	5	0	1.43662e-08	3.00253e-05	vi|383|gi|562026|ref|None BrkA|Bordetella pertussis[520]|Gram-;vi|786|gi|152498|ref|None surface antigen|Rickettsia spp[780]|Gram-;vi|650|gi|112710|ref|None Outer membrane protein A|Rickettsia spp[780]|Gram-;vi|651|gi|6685726|ref|None Outer membrane protein B|Rickettsia spp[780]|Gram-;vi|378|gi|33592195|ref|NP_879839 pertactin precursor|Bordetella pertussis[520]|Gram-
Function unknown	PPE family	5	0	1.43662e-08	3.00253e-05	vi|820|gi|57116920|ref|YP_177653 PPE family protein|Mycobacterium tuberculosis[1773]|Gram+;vi|124|gi|57116841|ref|NC_000962.2 PPE FAMILY PROTEIN|Mycobacterium tuberculosis[1773]|Gram+;vi|584|gi|283801990|ref|None None|Mycobacterium tuberculosis[1773]|Gram+;vi|121|gi|15611010|ref|NP_218391 10 kDa culture filtrate antigen EsxB|Mycobacterium tuberculosis[1773]|Gram+;vi|822|gi|57116795|ref|YP_177765 …
Posttranslational modification, protein turnover, chaperones	serine protease	5	0	1.43662e-08	3.00253e-05	vi|123|gi|15607267|ref|NC_000962.2 PROBABLE SERINE PROTEASE PEPA (SERINE PROTEINASE) (MTB32A)|Mycobacterium tuberculosis[1773]|Gram+;vi|584|gi|283801990|ref|None None|Mycobacterium tuberculosis[1773]|Gram+;vi|283|gi|26246291|ref|NP_752330 haemoglobin protease|Escherichia coli[83334]|Gram-;vi|824|gi|2935168|ref|None HtrA|Haemophilus influenzae[727]|Gram-;vi|378|gi|33592195|ref|NP_879839 pertactin …
Function unknown	Lpxtg-motif cell wall anchor domain protein	5	0	1.43662e-08	3.00253e-05	vi|854|gi|311758|ref|CAA44062.1 M protein type 1|Streptococcus pyogenes[1314]|Gram+;vi|893|gi|151221252|ref|YP_001332074 iron-regulated heme-iron binding protein IsdB|Staphylococcus aureus[1280]|Gram+;vi|620|gi|116515876|ref|YP_815641 pneumococcal surface protein A|Streptococcus pneumoniae[1313]|Gram+;vi|869|gi|255961211|ref|None BibA|Streptococcus agalactiae[1311]|Gram+;vi|632|gi|225871286|ref|Y…
Cell motility	flagellin	5	0	1.43662e-08	3.00253e-05	vi|1690|gi|262223752|ref|None flagellin|Edwardsiella tarda[636]|Gram-;vi|770|gi|1929918|ref|None flagellin|Burkholderia pseudomallei[28450]|Gram-;vi|400|gi|121612344|ref|YP_001000416 flagellin subunit protein FlaC|Campylobacter jejuni[197]|Gram-;vi|398|gi|121612545|ref|YP_001000997 flagellin|Campylobacter jejuni[197]|Gram-;vi|87|gi|15792662|ref|NP_282485.1 flagellin|Campylobacter jejuni[197]|Gram-
Amino acid transport and metabolism	extracellular solute-binding protein	5	0	1.43662e-08	3.00253e-05	vi|871|gi|4336671|ref|None hyaluronate-associated protein precursor|Streptococcus equi[1336]|Gram+;vi|872|gi|15835089|ref|NP_296848 peptide ABC transporter, periplasmic peptide-binding protein, putative|Chlamydia muridarum[83560]|Gram-;vi|397|gi|112360246|ref|None aspartate/glutamate-binding ABC transporter protein|Campylobacter jejuni[197]|Gram-;vi|134|gi|1813949|ref|None None|Campylobacter jeju…
Cell wall/membrane/envelope biogenesis	surface protein A	5	0	1.43662e-08	3.00253e-05	vi|599|gi|5825543|ref|None surface protein A|Neisseria meningitidis[487]|Gram-;vi|1609|gi|61229373|ref|None 31 kDa outer-membrane immunogenic protein|Brucella spp.[234]|Gram-;vi|271|gi|15676561|ref|NP_273705 outer membrane protein|Neisseria meningitidis[487]|Gram-;vi|231|gi|82700421|ref|YP_414995 OmpA-like transmembrane domain|Brucella spp.[234]|Gram-;vi|253|gi|17987532|ref|NP_540166 25 kDa outer…
Cell motility	Flagellar hook-associated protein 3	5	0	1.43662e-08	3.00253e-05	vi|1690|gi|262223752|ref|None flagellin|Edwardsiella tarda[636]|Gram-;vi|770|gi|1929918|ref|None flagellin|Burkholderia pseudomallei[28450]|Gram-;vi|400|gi|121612344|ref|YP_001000416 flagellin subunit protein FlaC|Campylobacter jejuni[197]|Gram-;vi|398|gi|121612545|ref|YP_001000997 flagellin|Campylobacter jejuni[197]|Gram-;vi|87|gi|15792662|ref|NP_282485.1 flagellin|Campylobacter jejuni[197]|Gram-
Cell wall/membrane/envelope biogenesis	porin-like protein H	5	0	1.43662e-08	3.00253e-05	vi|485|gi|68248747|ref|YP_247859 Outer membrane protein P2 precursor|Haemophilus influenzae[727]|Gram-;vi|599|gi|5825543|ref|None surface protein A|Neisseria meningitidis[487]|Gram-;vi|813|gi|26513901|ref|None major outer membrane protein OmpU|Vibrio anguillarum (Listonella anguillarum)[55601]|Gram-;vi|943|gi|2745958|ref|AAC02243.1 outer membrane protein|Pasteurella multocida[747]|Gram-;vi|271|gi…
Carbohydrate transport and metabolism	Bacterial extracellular solute-binding protein	5	0	1.43662e-08	3.00253e-05	vi|623|gi|116515816|ref|YP_815744 iron ABC transporter, iron-binding protein|Streptococcus pneumoniae[1313]|Gram+;vi|769|gi|53721504|ref|YP_110489 putrescine ABC transport system, binding exported protein|Burkholderia pseudomallei[28450]|Gram-;vi|110|gi|122892474|ref|ABM67295 None|Brucella spp.[234]|Gram-;vi|344|gi|218927806|ref|YP_002345681 putative sugar binding protein|Yersinia pestis[632]|Gra…
Carbohydrate transport and metabolism	ABC transporter substrate-binding protein	5	0	1.43662e-08	3.00253e-05	vi|623|gi|116515816|ref|YP_815744 iron ABC transporter, iron-binding protein|Streptococcus pneumoniae[1313]|Gram+;vi|769|gi|53721504|ref|YP_110489 putrescine ABC transport system, binding exported protein|Burkholderia pseudomallei[28450]|Gram-;vi|110|gi|122892474|ref|ABM67295 None|Brucella spp.[234]|Gram-;vi|344|gi|218927806|ref|YP_002345681 putative sugar binding protein|Yersinia pestis[632]|Gra…
Function unknown	conserved repeat domain protein	5	0	1.43662e-08	3.00253e-05	vi|943|gi|2745958|ref|AAC02243.1 outer membrane protein|Pasteurella multocida[747]|Gram-;vi|260|gi|82700483|ref|YP_415057 outer membrane protein MotY|Brucella spp.[234]|Gram-;vi|387|gi|33601286|ref|NP_888846 putative outer membrane ligand binding protein|Bordetella pertussis[520]|Gram-;vi|396|gi|4704601|ref|None fibronectin binding protein|Campylobacter jejuni[197]|Gram-;vi|843|gi|15596974|ref|NP…
Cell wall/membrane/envelope biogenesis	Outer surface protein	5	0	1.43662e-08	3.00253e-05	vi|599|gi|5825543|ref|None surface protein A|Neisseria meningitidis[487]|Gram-;vi|1609|gi|61229373|ref|None 31 kDa outer-membrane immunogenic protein|Brucella spp.[234]|Gram-;vi|271|gi|15676561|ref|NP_273705 outer membrane protein|Neisseria meningitidis[487]|Gram-;vi|231|gi|82700421|ref|YP_414995 OmpA-like transmembrane domain|Brucella spp.[234]|Gram-;vi|253|gi|17987532|ref|NP_540166 25 kDa outer…
Cell motility	Flagellin domain-containing protein	5	0	1.43662e-08	3.00253e-05	vi|1690|gi|262223752|ref|None flagellin|Edwardsiella tarda[636]|Gram-;vi|770|gi|1929918|ref|None flagellin|Burkholderia pseudomallei[28450]|Gram-;vi|400|gi|121612344|ref|YP_001000416 flagellin subunit protein FlaC|Campylobacter jejuni[197]|Gram-;vi|398|gi|121612545|ref|YP_001000997 flagellin|Campylobacter jejuni[197]|Gram-;vi|87|gi|15792662|ref|NP_282485.1 flagellin|Campylobacter jejuni[197]|Gram-
Intracellular trafficking, secretion, and vesicular transport	hemolysin	5	0	1.43662e-08	3.00253e-05	vi|350|gi|218930726|ref|YP_002348601 hemolysin activator protein|Yersinia pestis[632]|Gram-;vi|430|gi|15835130|ref|NP_296889 outer membrane protein, putative|Chlamydia muridarum[83560]|Gram-;vi|362|gi|190150285|ref|YP_001968810 putative hemolysin activator protein|Actinobacillus pleuropneumoniae[715]|Gram-;vi|375|gi|3980256|ref|None filamentous hemagglutinin|Bordetella pertussis[520]|Gram-;vi|381…
Function unknown	cell surface	5	0	1.43662e-08	3.00253e-05	vi|383|gi|562026|ref|None BrkA|Bordetella pertussis[520]|Gram-;vi|786|gi|152498|ref|None surface antigen|Rickettsia spp[780]|Gram-;vi|650|gi|112710|ref|None Outer membrane protein A|Rickettsia spp[780]|Gram-;vi|651|gi|6685726|ref|None Outer membrane protein B|Rickettsia spp[780]|Gram-;vi|378|gi|33592195|ref|NP_879839 pertactin precursor|Bordetella pertussis[520]|Gram-
Cell wall/membrane/envelope biogenesis & Intracellular trafficking, secretion, and vesicular transport	Outer membrane autotransporter	5	0	1.43662e-08	3.00253e-05	vi|283|gi|26246291|ref|NP_752330 haemoglobin protease|Escherichia coli[83334]|Gram-;vi|383|gi|562026|ref|None BrkA|Bordetella pertussis[520]|Gram-;vi|103|gi|NULL|ref|NULL NULL|Haemophilus influenzae[727]|Gram-;vi|650|gi|112710|ref|None Outer membrane protein A|Rickettsia spp[780]|Gram-;vi|378|gi|33592195|ref|NP_879839 pertactin precursor|Bordetella pertussis[520]|Gram-
Cell motility	flagellar hook-associated protein	5	0	1.43662e-08	3.00253e-05	vi|1690|gi|262223752|ref|None flagellin|Edwardsiella tarda[636]|Gram-;vi|770|gi|1929918|ref|None flagellin|Burkholderia pseudomallei[28450]|Gram-;vi|400|gi|121612344|ref|YP_001000416 flagellin subunit protein FlaC|Campylobacter jejuni[197]|Gram-;vi|398|gi|121612545|ref|YP_001000997 flagellin|Campylobacter jejuni[197]|Gram-;vi|87|gi|15792662|ref|NP_282485.1 flagellin|Campylobacter jejuni[197]|Gram-
Cell motility	Flagellin	5	0	1.43662e-08	3.00253e-05	vi|1690|gi|262223752|ref|None flagellin|Edwardsiella tarda[636]|Gram-;vi|770|gi|1929918|ref|None flagellin|Burkholderia pseudomallei[28450]|Gram-;vi|400|gi|121612344|ref|YP_001000416 flagellin subunit protein FlaC|Campylobacter jejuni[197]|Gram-;vi|398|gi|121612545|ref|YP_001000997 flagellin|Campylobacter jejuni[197]|Gram-;vi|87|gi|15792662|ref|NP_282485.1 flagellin|Campylobacter jejuni[197]|Gram-
Cell wall/membrane/envelope biogenesis	Cell surface-associated protein implicated in virulence. Promotes bacterial attachment exclusively to the gamma-chain of human fibrinogen. Induces formation of bacterial clumps	5	0	1.43662e-08	3.00253e-05	vi|619|gi|116515359|ref|YP_817402 choline binding protein A|Streptococcus pneumoniae[1313]|Gram+;vi|847|gi|151220968|ref|YP_001331790 clumping factor A|Staphylococcus aureus[1280]|Gram+;vi|893|gi|151221252|ref|YP_001332074 iron-regulated heme-iron binding protein IsdB|Staphylococcus aureus[1280]|Gram+;vi|613|gi|221232510|ref|YP_002511663 cell wall surface anchored protein|Streptococcus pneumoniae…
Cell wall/membrane/envelope biogenesis	WD40-like Beta Propeller Repeat	5	0	1.43662e-08	3.00253e-05	vi|260|gi|82700483|ref|YP_415057 outer membrane protein MotY|Brucella spp.[234]|Gram-;vi|476|gi|115315051|ref|YP_763774 outer membrane protein FopA|Francisella tularensis[263]|Gram-;vi|482|gi|68249712|ref|YP_248824 Outer membrane protein P5|Haemophilus influenzae[727]|Gram-;vi|396|gi|4704601|ref|None fibronectin binding protein|Campylobacter jejuni[197]|Gram-;vi|843|gi|15596974|ref|NP_250468 majo…
Cell wall/membrane/envelope biogenesis & Intracellular trafficking, secretion, and vesicular transport	Igab-domain of IgA protease	5	0	1.43662e-08	3.00253e-05	vi|283|gi|26246291|ref|NP_752330 haemoglobin protease|Escherichia coli[83334]|Gram-;vi|102|gi|21686508|ref|None hap|Haemophilus influenzae[727]|Gram-;vi|383|gi|562026|ref|None BrkA|Bordetella pertussis[520]|Gram-;vi|103|gi|NULL|ref|NULL NULL|Haemophilus influenzae[727]|Gram-;vi|378|gi|33592195|ref|NP_879839 pertactin precursor|Bordetella pertussis[520]|Gram-
Cell motility	Bacterial flagellin N-terminal helical region	5	0	1.43662e-08	3.00253e-05	vi|1690|gi|262223752|ref|None flagellin|Edwardsiella tarda[636]|Gram-;vi|770|gi|1929918|ref|None flagellin|Burkholderia pseudomallei[28450]|Gram-;vi|400|gi|121612344|ref|YP_001000416 flagellin subunit protein FlaC|Campylobacter jejuni[197]|Gram-;vi|398|gi|121612545|ref|YP_001000997 flagellin|Campylobacter jejuni[197]|Gram-;vi|87|gi|15792662|ref|NP_282485.1 flagellin|Campylobacter jejuni[197]|Gram-
Carbohydrate transport and metabolism	extracellular solute-binding	5	0	1.43662e-08	3.00253e-05	vi|623|gi|116515816|ref|YP_815744 iron ABC transporter, iron-binding protein|Streptococcus pneumoniae[1313]|Gram+;vi|769|gi|53721504|ref|YP_110489 putrescine ABC transport system, binding exported protein|Burkholderia pseudomallei[28450]|Gram-;vi|110|gi|122892474|ref|ABM67295 None|Brucella spp.[234]|Gram-;vi|344|gi|218927806|ref|YP_002345681 putative sugar binding protein|Yersinia pestis[632]|Gra…
Cell motility	Bacterial flagellin C-terminal helical region	5	0	1.43662e-08	3.00253e-05	vi|1690|gi|262223752|ref|None flagellin|Edwardsiella tarda[636]|Gram-;vi|770|gi|1929918|ref|None flagellin|Burkholderia pseudomallei[28450]|Gram-;vi|400|gi|121612344|ref|YP_001000416 flagellin subunit protein FlaC|Campylobacter jejuni[197]|Gram-;vi|398|gi|121612545|ref|YP_001000997 flagellin|Campylobacter jejuni[197]|Gram-;vi|87|gi|15792662|ref|NP_282485.1 flagellin|Campylobacter jejuni[197]|Gram-
Function unknown	(LipO)protein	7	6	1.5251e-08	3.14322e-05	vi|871|gi|4336671|ref|None hyaluronate-associated protein precursor|Streptococcus equi[1336]|Gram+;vi|815|gi|15609117|ref|NP_216496 immunogenic protein MPT64 (antigen MPT64/MPB64)|Mycobacterium tuberculosis[1773]|Gram+;vi|268|gi|15677037|ref|NP_274189 hypothetical protein|Neisseria meningitidis[487]|Gram-;vi|265|gi|15677829|ref|NP_274993 hypothetical protein|Neisseria meningitidis[487]|Gram-;vi|1…
Function unknown	secreted protein	6	4	7.35389e-08	0.00015149	vi|275|gi|15676917|ref|NP_274064 hypothetical protein|Neisseria meningitidis[487]|Gram-;vi|265|gi|15677829|ref|NP_274993 hypothetical protein|Neisseria meningitidis[487]|Gram-;vi|397|gi|112360246|ref|None aspartate/glutamate-binding ABC transporter protein|Campylobacter jejuni[197]|Gram-;vi|134|gi|1813949|ref|None None|Campylobacter jejuni[197]|Gram-;vi|133|gi|57237809|ref|YP_179057.1 surface ant…
Posttranslational modification, protein turnover, chaperones	Heat shock protein	5	1	8.42768e-08	0.000173526	vi|866|gi|15607491|ref|NP_214864 molecular chaperone DnaK|Mycobacterium tuberculosis[1773]|Gram+;vi|728|gi|16759006|ref|NP_454623 chaperone protein DnaJ|Salmonella spp.[590]|Gram-;vi|345|gi|218930152|ref|YP_002348027 heat shock protein 90|Yersinia pestis[632]|Gram-;vi|426|gi|26006347|ref|None DnaK|Chlamydophila abortus[83555]|Gram-;vi|257|gi|62290965|ref|YP_222758 molecular chaperone DnaK|Brucell…
Inorganic ion transport and metabolism	NA	5	1	8.42768e-08	0.000173526	vi|351|gi|22126288|ref|NP_669711 pesticin/yersiniabactin outer membrane receptor|Yersinia pestis[632]|Gram-;vi|280|gi|26249458|ref|NP_755498 IutA protein|Escherichia coli[83334]|Gram-;vi|349|gi|218927621|ref|YP_002345496 putative lipoprotein|Yersinia pestis[632]|Gram-;vi|279|gi|26250982|ref|NP_757022 putative iron-regulated outer membrane virulence protein|Escherichia coli[83334]|Gram-;vi|247|gi|…
Cell wall/membrane/envelope biogenesis	Putative esterase	4	0	5.35553e-07	0.00110163	vi|814|gi|224992215|ref|YP_002646905 secreted MPT51/MPB51 antigen protein|Mycobacterium tuberculosis[1773]|Gram+;vi|1414|gi|13431282|ref|None Antigen 85-A|Mycobacterium marinum[1781]|Gram+;vi|122|gi|15610940|ref|NC_000962.2 SECRETED ANTIGEN 85-A FBPA (MYCOLYL TRANSFERASE 85A) (FIBRONECTIN-BINDING PROTEIN A) (ANTIGEN 85 COMPLEX A)|Mycobacterium tuberculosis[1773]|Gram+;vi|118|gi|15609023|ref|NC_00…
Function unknown	Bacterial extracellular solute-binding protein	4	0	5.35553e-07	0.00110163	vi|623|gi|116515816|ref|YP_815744 iron ABC transporter, iron-binding protein|Streptococcus pneumoniae[1313]|Gram+;vi|110|gi|122892474|ref|ABM67295 None|Brucella spp.[234]|Gram-;vi|344|gi|218927806|ref|YP_002345681 putative sugar binding protein|Yersinia pestis[632]|Gram-;vi|1358|gi|68067499|ref|None Probable sugar-binding periplasmic protein|Brucella spp.[234]|Gram-
Cell wall/membrane/envelope biogenesis	POTRA domain, ShlB-type	4	0	5.35553e-07	0.00110163	vi|1693|gi|302136428|ref|None putative surface antigen|Edwardsiella tarda[636]|Gram-;vi|350|gi|218930726|ref|YP_002348601 hemolysin activator protein|Yersinia pestis[632]|Gram-;vi|430|gi|15835130|ref|NP_296889 outer membrane protein, putative|Chlamydia muridarum[83560]|Gram-;vi|483|gi|68249503|ref|YP_248615 protective surface antigen D15|Haemophilus influenzae[727]|Gram-
Nucleotide transport and metabolism	5'-nucleotidase, C-terminal domain	4	0	5.35553e-07	0.00110163	vi|376|gi|580668|ref|None adenylate cyclase|Bordetella pertussis[520]|Gram-;vi|358|gi|312899|ref|None None|Actinobacillus pleuropneumoniae[715]|Gram-;vi|863|gi|4929317|ref|None 5'-nucleotidase NucA precursor|Haemophilus influenzae[727]|Gram-;vi|360|gi|52630374|ref|None ApxIIA|Actinobacillus pleuropneumoniae[715]|Gram-
Cell wall/membrane/envelope biogenesis	Gram-negative porin	4	0	5.35553e-07	0.00110163	vi|485|gi|68248747|ref|YP_247859 Outer membrane protein P2 precursor|Haemophilus influenzae[727]|Gram-;vi|289|gi|209921909|ref|YP_002295988 fimbrial protein FaeG|Escherichia coli[83334]|Gram-;vi|813|gi|26513901|ref|None major outer membrane protein OmpU|Vibrio anguillarum (Listonella anguillarum)[55601]|Gram-;vi|943|gi|2745958|ref|AAC02243.1 outer membrane protein|Pasteurella multocida[747]|Gram-
Posttranslational modification, protein turnover, chaperones	Molecular chaperone	4	0	5.35553e-07	0.00110163	vi|866|gi|15607491|ref|NP_214864 molecular chaperone DnaK|Mycobacterium tuberculosis[1773]|Gram+;vi|728|gi|16759006|ref|NP_454623 chaperone protein DnaJ|Salmonella spp.[590]|Gram-;vi|426|gi|26006347|ref|None DnaK|Chlamydophila abortus[83555]|Gram-;vi|257|gi|62290965|ref|YP_222758 molecular chaperone DnaK|Brucella spp.[234]|Gram-
Cell motility	ppe family	4	0	5.35553e-07	0.00110163	vi|820|gi|57116920|ref|YP_177653 PPE family protein|Mycobacterium tuberculosis[1773]|Gram+;vi|124|gi|57116841|ref|NC_000962.2 PPE FAMILY PROTEIN|Mycobacterium tuberculosis[1773]|Gram+;vi|584|gi|283801990|ref|None None|Mycobacterium tuberculosis[1773]|Gram+;vi|822|gi|57116795|ref|YP_177765 PPE family protein|Mycobacterium tuberculosis[1773]|Gram+
Cell motility	OmpA MotB	4	0	5.35553e-07	0.00110163	vi|285|gi|26249224|ref|NP_755264 hypothetical protein|Escherichia coli[83334]|Gram-;vi|260|gi|82700483|ref|YP_415057 outer membrane protein MotY|Brucella spp.[234]|Gram-;vi|476|gi|115315051|ref|YP_763774 outer membrane protein FopA|Francisella tularensis[263]|Gram-;vi|843|gi|15596974|ref|NP_250468 major porin and structural outer membrane porin OprF precursor|Pseudomonas aeruginosa[287]|Gram-
Cell motility	flagellar motor protein motb	4	0	5.35553e-07	0.00110163	vi|285|gi|26249224|ref|NP_755264 hypothetical protein|Escherichia coli[83334]|Gram-;vi|260|gi|82700483|ref|YP_415057 outer membrane protein MotY|Brucella spp.[234]|Gram-;vi|396|gi|4704601|ref|None fibronectin binding protein|Campylobacter jejuni[197]|Gram-;vi|843|gi|15596974|ref|NP_250468 major porin and structural outer membrane porin OprF precursor|Pseudomonas aeruginosa[287]|Gram-
Inorganic ion transport and metabolism	TonB-dependent Receptor Plug Domain protein	4	0	5.35553e-07	0.00110163	vi|282|gi|222104801|ref|YP_002539290 outer membrane receptor FepA|Escherichia coli[83334]|Gram-;vi|318|gi|259475459|ref|None None|Salmonella spp.[590]|Gram-;vi|278|gi|26248334|ref|NP_754374 putative outer membrane receptor for iron compound or colicin|Escherichia coli[83334]|Gram-;vi|279|gi|26250982|ref|NP_757022 putative iron-regulated outer membrane virulence protein|Escherichia coli[83334]|Gra…
Intracellular trafficking, secretion, and vesicular transport	Polypeptide-transport-associated domain protein ShlB-type	4	0	5.35553e-07	0.00110163	vi|1693|gi|302136428|ref|None putative surface antigen|Edwardsiella tarda[636]|Gram-;vi|350|gi|218930726|ref|YP_002348601 hemolysin activator protein|Yersinia pestis[632]|Gram-;vi|430|gi|15835130|ref|NP_296889 outer membrane protein, putative|Chlamydia muridarum[83560]|Gram-;vi|483|gi|68249503|ref|YP_248615 protective surface antigen D15|Haemophilus influenzae[727]|Gram-
Cell wall/membrane/envelope biogenesis & Intracellular trafficking, secretion, and vesicular transport	protease	4	0	5.35553e-07	0.00110163	vi|283|gi|26246291|ref|NP_752330 haemoglobin protease|Escherichia coli[83334]|Gram-;vi|102|gi|21686508|ref|None hap|Haemophilus influenzae[727]|Gram-;vi|103|gi|NULL|ref|NULL NULL|Haemophilus influenzae[727]|Gram-;vi|378|gi|33592195|ref|NP_879839 pertactin precursor|Bordetella pertussis[520]|Gram-
Cell wall/membrane/envelope biogenesis	outer membrane autotransporter barrel domain protein	4	0	5.35553e-07	0.00110163	vi|869|gi|255961211|ref|None BibA|Streptococcus agalactiae[1311]|Gram+;vi|283|gi|26246291|ref|NP_752330 haemoglobin protease|Escherichia coli[83334]|Gram-;vi|383|gi|562026|ref|None BrkA|Bordetella pertussis[520]|Gram-;vi|378|gi|33592195|ref|NP_879839 pertactin precursor|Bordetella pertussis[520]|Gram-
Function unknown	Transferrin binding protein-like solute binding protein	4	0	5.35553e-07	0.00110163	vi|597|gi|1017433|ref|None transferrin-binding protein 2|Neisseria meningitidis[487]|Gram-;vi|273|gi|15677705|ref|NP_274866 hypothetical protein|Neisseria meningitidis[487]|Gram-;vi|264|gi|15677945|ref|NP_275117 transferrin-binding protein-related protein|Neisseria meningitidis[487]|Gram-;vi|277|gi|68249580|ref|YP_248692 transferrin-binding protein 2 precursor|Haemophilus influenzae[727]|Gram-
Cell wall/membrane/envelope biogenesis	Outer membrane protein Omp31	4	0	5.35553e-07	0.00110163	vi|1609|gi|61229373|ref|None 31 kDa outer-membrane immunogenic protein|Brucella spp.[234]|Gram-;vi|231|gi|82700421|ref|YP_414995 OmpA-like transmembrane domain|Brucella spp.[234]|Gram-;vi|482|gi|68249712|ref|YP_248824 Outer membrane protein P5|Haemophilus influenzae[727]|Gram-;vi|253|gi|17987532|ref|NP_540166 25 kDa outer-membrane immunogenic protein precursor|Brucella spp.[234]|Gram-
Cell wall/membrane/envelope biogenesis & Intracellular trafficking, secretion, and vesicular transport	outer membrane autotransporter barrel	4	0	5.35553e-07	0.00110163	vi|283|gi|26246291|ref|NP_752330 haemoglobin protease|Escherichia coli[83334]|Gram-;vi|383|gi|562026|ref|None BrkA|Bordetella pertussis[520]|Gram-;vi|103|gi|NULL|ref|NULL NULL|Haemophilus influenzae[727]|Gram-;vi|378|gi|33592195|ref|NP_879839 pertactin precursor|Bordetella pertussis[520]|Gram-
Function unknown	ppe family	4	0	5.35553e-07	0.00110163	vi|820|gi|57116920|ref|YP_177653 PPE family protein|Mycobacterium tuberculosis[1773]|Gram+;vi|124|gi|57116841|ref|NC_000962.2 PPE FAMILY PROTEIN|Mycobacterium tuberculosis[1773]|Gram+;vi|584|gi|283801990|ref|None None|Mycobacterium tuberculosis[1773]|Gram+;vi|822|gi|57116795|ref|YP_177765 PPE family protein|Mycobacterium tuberculosis[1773]|Gram+
Inorganic ion transport and metabolism	TonB-dependent outer membrane receptor	4	0	5.35553e-07	0.00110163	vi|282|gi|222104801|ref|YP_002539290 outer membrane receptor FepA|Escherichia coli[83334]|Gram-;vi|318|gi|259475459|ref|None None|Salmonella spp.[590]|Gram-;vi|278|gi|26248334|ref|NP_754374 putative outer membrane receptor for iron compound or colicin|Escherichia coli[83334]|Gram-;vi|279|gi|26250982|ref|NP_757022 putative iron-regulated outer membrane virulence protein|Escherichia coli[83334]|Gra…
Cell motility	PPE family	4	0	5.35553e-07	0.00110163	vi|820|gi|57116920|ref|YP_177653 PPE family protein|Mycobacterium tuberculosis[1773]|Gram+;vi|124|gi|57116841|ref|NC_000962.2 PPE FAMILY PROTEIN|Mycobacterium tuberculosis[1773]|Gram+;vi|584|gi|283801990|ref|None None|Mycobacterium tuberculosis[1773]|Gram+;vi|822|gi|57116795|ref|YP_177765 PPE family protein|Mycobacterium tuberculosis[1773]|Gram+
Posttranslational modification, protein turnover, chaperones	heat shock protein 70	4	0	5.35553e-07	0.00110163	vi|866|gi|15607491|ref|NP_214864 molecular chaperone DnaK|Mycobacterium tuberculosis[1773]|Gram+;vi|849|gi|120457|ref|None Fibronectin-binding protein A|Staphylococcus aureus[1280]|Gram+;vi|426|gi|26006347|ref|None DnaK|Chlamydophila abortus[83555]|Gram-;vi|257|gi|62290965|ref|YP_222758 molecular chaperone DnaK|Brucella spp.[234]|Gram-
Amino acid transport and metabolism	aminotransferase class V	4	0	5.35553e-07	0.00110163	vi|282|gi|222104801|ref|YP_002539290 outer membrane receptor FepA|Escherichia coli[83334]|Gram-;vi|318|gi|259475459|ref|None None|Salmonella spp.[590]|Gram-;vi|279|gi|26250982|ref|NP_757022 putative iron-regulated outer membrane virulence protein|Escherichia coli[83334]|Gram-;vi|472|gi|156502002|ref|YP_001428067 DegT/DnrJ/EryC1/StrS family sugar aminotransferase|Francisella tularensis[263]|Gram-
Inorganic ion transport and metabolism	TonB-dependent receptor-like protein	4	0	5.35553e-07	0.00110163	vi|282|gi|222104801|ref|YP_002539290 outer membrane receptor FepA|Escherichia coli[83334]|Gram-;vi|318|gi|259475459|ref|None None|Salmonella spp.[590]|Gram-;vi|278|gi|26248334|ref|NP_754374 putative outer membrane receptor for iron compound or colicin|Escherichia coli[83334]|Gram-;vi|279|gi|26250982|ref|NP_757022 putative iron-regulated outer membrane virulence protein|Escherichia coli[83334]|Gra…
Inorganic ion transport and metabolism	aliphatic sulfonates family ABC transporter periplasmic ligand-binding protein	4	0	5.35553e-07	0.00110163	vi|266|gi|15677776|ref|NP_274940 outer membrane lipoprotein|Neisseria meningitidis[487]|Gram-;vi|397|gi|112360246|ref|None aspartate/glutamate-binding ABC transporter protein|Campylobacter jejuni[197]|Gram-;vi|134|gi|1813949|ref|None None|Campylobacter jejuni[197]|Gram-;vi|133|gi|57237809|ref|YP_179057.1 surface antigen, CjaA|Campylobacter jejuni[197]|Gram-
Function unknown	Trehalose corynomycolyl transferase	4	0	5.35553e-07	0.00110163	vi|814|gi|224992215|ref|YP_002646905 secreted MPT51/MPB51 antigen protein|Mycobacterium tuberculosis[1773]|Gram+;vi|1414|gi|13431282|ref|None Antigen 85-A|Mycobacterium marinum[1781]|Gram+;vi|122|gi|15610940|ref|NC_000962.2 SECRETED ANTIGEN 85-A FBPA (MYCOLYL TRANSFERASE 85A) (FIBRONECTIN-BINDING PROTEIN A) (ANTIGEN 85 COMPLEX A)|Mycobacterium tuberculosis[1773]|Gram+;vi|118|gi|15609023|ref|NC_00…
Function unknown	Flagellin	4	0	5.35553e-07	0.00110163	vi|1690|gi|262223752|ref|None flagellin|Edwardsiella tarda[636]|Gram-;vi|770|gi|1929918|ref|None flagellin|Burkholderia pseudomallei[28450]|Gram-;vi|398|gi|121612545|ref|YP_001000997 flagellin|Campylobacter jejuni[197]|Gram-;vi|87|gi|15792662|ref|NP_282485.1 flagellin|Campylobacter jejuni[197]|Gram-
Function unknown	Cysteine-rich secretory protein family	4	0	5.35553e-07	0.00110163	vi|859|gi|76788047|ref|YP_328758 group B streptococcal surface immunogenic protein|Streptococcus agalactiae[1311]|Gram+;vi|376|gi|580668|ref|None adenylate cyclase|Bordetella pertussis[520]|Gram-;vi|358|gi|312899|ref|None None|Actinobacillus pleuropneumoniae[715]|Gram-;vi|360|gi|52630374|ref|None ApxIIA|Actinobacillus pleuropneumoniae[715]|Gram-
Secondary metabolites biosynthesis, transport and catabolism	Inherit from NOG: Hemolysin-type calcium-binding	4	0	5.35553e-07	0.00110163	vi|869|gi|255961211|ref|None BibA|Streptococcus agalactiae[1311]|Gram+;vi|376|gi|580668|ref|None adenylate cyclase|Bordetella pertussis[520]|Gram-;vi|358|gi|312899|ref|None None|Actinobacillus pleuropneumoniae[715]|Gram-;vi|360|gi|52630374|ref|None ApxIIA|Actinobacillus pleuropneumoniae[715]|Gram-
Cell wall/membrane/envelope biogenesis	surface antigen	4	0	5.35553e-07	0.00110163	vi|1693|gi|302136428|ref|None putative surface antigen|Edwardsiella tarda[636]|Gram-;vi|350|gi|218930726|ref|YP_002348601 hemolysin activator protein|Yersinia pestis[632]|Gram-;vi|430|gi|15835130|ref|NP_296889 outer membrane protein, putative|Chlamydia muridarum[83560]|Gram-;vi|483|gi|68249503|ref|YP_248615 protective surface antigen D15|Haemophilus influenzae[727]|Gram-
Function unknown	Phage infection protein	4	0	5.35553e-07	0.00110163	vi|620|gi|116515876|ref|YP_815641 pneumococcal surface protein A|Streptococcus pneumoniae[1313]|Gram+;vi|632|gi|225871286|ref|YP_002747233 antiphagocytic cell surface-anchored fibrinogen-and IgG Fc-binding protein SeM|Streptococcus equi[1336]|Gram+;vi|272|gi|15677822|ref|NP_274986 putative adhesin/invasin|Neisseria meningitidis[487]|Gram-;vi|591|gi|7249262|ref|None TM-1|Mycoplasma gallisepticum[2…
Cell wall/membrane/envelope biogenesis	OmpW family	4	0	5.35553e-07	0.00110163	vi|599|gi|5825543|ref|None surface protein A|Neisseria meningitidis[487]|Gram-;vi|271|gi|15676561|ref|NP_273705 outer membrane protein|Neisseria meningitidis[487]|Gram-;vi|253|gi|17987532|ref|NP_540166 25 kDa outer-membrane immunogenic protein precursor|Brucella spp.[234]|Gram-;vi|843|gi|15596974|ref|NP_250468 major porin and structural outer membrane porin OprF precursor|Pseudomonas aeruginosa[2…
Carbohydrate transport and metabolism	multiple sugar-binding protein MsmE	4	0	5.35553e-07	0.00110163	vi|623|gi|116515816|ref|YP_815744 iron ABC transporter, iron-binding protein|Streptococcus pneumoniae[1313]|Gram+;vi|110|gi|122892474|ref|ABM67295 None|Brucella spp.[234]|Gram-;vi|344|gi|218927806|ref|YP_002345681 putative sugar binding protein|Yersinia pestis[632]|Gram-;vi|1358|gi|68067499|ref|None Probable sugar-binding periplasmic protein|Brucella spp.[234]|Gram-
Cell wall/membrane/envelope biogenesis	protein transmembrane region-containing protein	4	0	5.35553e-07	0.00110163	vi|1609|gi|61229373|ref|None 31 kDa outer-membrane immunogenic protein|Brucella spp.[234]|Gram-;vi|231|gi|82700421|ref|YP_414995 OmpA-like transmembrane domain|Brucella spp.[234]|Gram-;vi|482|gi|68249712|ref|YP_248824 Outer membrane protein P5|Haemophilus influenzae[727]|Gram-;vi|253|gi|17987532|ref|NP_540166 25 kDa outer-membrane immunogenic protein precursor|Brucella spp.[234]|Gram-
Cell motility	Flagellin and related hook-associated	4	0	5.35553e-07	0.00110163	vi|1690|gi|262223752|ref|None flagellin|Edwardsiella tarda[636]|Gram-;vi|770|gi|1929918|ref|None flagellin|Burkholderia pseudomallei[28450]|Gram-;vi|398|gi|121612545|ref|YP_001000997 flagellin|Campylobacter jejuni[197]|Gram-;vi|87|gi|15792662|ref|NP_282485.1 flagellin|Campylobacter jejuni[197]|Gram-
Cell wall/membrane/envelope biogenesis	Immunogenic protein	4	0	5.35553e-07	0.00110163	vi|1609|gi|61229373|ref|None 31 kDa outer-membrane immunogenic protein|Brucella spp.[234]|Gram-;vi|231|gi|82700421|ref|YP_414995 OmpA-like transmembrane domain|Brucella spp.[234]|Gram-;vi|482|gi|68249712|ref|YP_248824 Outer membrane protein P5|Haemophilus influenzae[727]|Gram-;vi|253|gi|17987532|ref|NP_540166 25 kDa outer-membrane immunogenic protein precursor|Brucella spp.[234]|Gram-
Cell motility	Uncharacterized protein conserved in bacteria (DUF2077)	4	0	5.35553e-07	0.00110163	vi|285|gi|26249224|ref|NP_755264 hypothetical protein|Escherichia coli[83334]|Gram-;vi|482|gi|68249712|ref|YP_248824 Outer membrane protein P5|Haemophilus influenzae[727]|Gram-;vi|396|gi|4704601|ref|None fibronectin binding protein|Campylobacter jejuni[197]|Gram-;vi|843|gi|15596974|ref|NP_250468 major porin and structural outer membrane porin OprF precursor|Pseudomonas aeruginosa[287]|Gram-
Inorganic ion transport and metabolism	Inherit from COG: phosphate abc transporter	4	0	5.35553e-07	0.00110163	vi|818|gi|57116798|ref|YP_177768 periplasmic phosphate-binding lipoprotein PSTS3 (PBP-3) (PSTS3) (PHOS1)|Mycobacterium tuberculosis[1773]|Gram+;vi|865|gi|57116801|ref|YP_177770 periplasmic phosphate-binding lipoprotein PSTS1 (PBP-1) (PSTS1)|Mycobacterium tuberculosis[1773]|Gram+;vi|285|gi|26249224|ref|NP_755264 hypothetical protein|Escherichia coli[83334]|Gram-;vi|843|gi|15596974|ref|NP_250468 ma…
Cell wall/membrane/envelope biogenesis	esterase	4	0	5.35553e-07	0.00110163	vi|814|gi|224992215|ref|YP_002646905 secreted MPT51/MPB51 antigen protein|Mycobacterium tuberculosis[1773]|Gram+;vi|1414|gi|13431282|ref|None Antigen 85-A|Mycobacterium marinum[1781]|Gram+;vi|122|gi|15610940|ref|NC_000962.2 SECRETED ANTIGEN 85-A FBPA (MYCOLYL TRANSFERASE 85A) (FIBRONECTIN-BINDING PROTEIN A) (ANTIGEN 85 COMPLEX A)|Mycobacterium tuberculosis[1773]|Gram+;vi|118|gi|15609023|ref|NC_00…
Function unknown	Protein of unknown function (DUF3084)	4	0	5.35553e-07	0.00110163	vi|854|gi|311758|ref|CAA44062.1 M protein type 1|Streptococcus pyogenes[1314]|Gram+;vi|632|gi|225871286|ref|YP_002747233 antiphagocytic cell surface-anchored fibrinogen-and IgG Fc-binding protein SeM|Streptococcus equi[1336]|Gram+;vi|591|gi|7249262|ref|None TM-1|Mycoplasma gallisepticum[2096]|Gram-;vi|468|gi|118496734|ref|YP_897784 outer membrane protein of unknown function|Francisella tularensis…
Inorganic ion transport and metabolism	extracellular solute-binding protein	4	0	5.35553e-07	0.00110163	vi|818|gi|57116798|ref|YP_177768 periplasmic phosphate-binding lipoprotein PSTS3 (PBP-3) (PSTS3) (PHOS1)|Mycobacterium tuberculosis[1773]|Gram+;vi|865|gi|57116801|ref|YP_177770 periplasmic phosphate-binding lipoprotein PSTS1 (PBP-1) (PSTS1)|Mycobacterium tuberculosis[1773]|Gram+;vi|623|gi|116515816|ref|YP_815744 iron ABC transporter, iron-binding protein|Streptococcus pneumoniae[1313]|Gram+;vi|76…
Cell wall/membrane/envelope biogenesis	Trehalose corynomycolyl transferase	4	0	5.35553e-07	0.00110163	vi|814|gi|224992215|ref|YP_002646905 secreted MPT51/MPB51 antigen protein|Mycobacterium tuberculosis[1773]|Gram+;vi|1414|gi|13431282|ref|None Antigen 85-A|Mycobacterium marinum[1781]|Gram+;vi|122|gi|15610940|ref|NC_000962.2 SECRETED ANTIGEN 85-A FBPA (MYCOLYL TRANSFERASE 85A) (FIBRONECTIN-BINDING PROTEIN A) (ANTIGEN 85 COMPLEX A)|Mycobacterium tuberculosis[1773]|Gram+;vi|118|gi|15609023|ref|NC_00…
Cell motility	domain protein	4	0	5.35553e-07	0.00110163	vi|1690|gi|262223752|ref|None flagellin|Edwardsiella tarda[636]|Gram-;vi|770|gi|1929918|ref|None flagellin|Burkholderia pseudomallei[28450]|Gram-;vi|398|gi|121612545|ref|YP_001000997 flagellin|Campylobacter jejuni[197]|Gram-;vi|87|gi|15792662|ref|NP_282485.1 flagellin|Campylobacter jejuni[197]|Gram-
Function unknown	Putative esterase	4	0	5.35553e-07	0.00110163	vi|814|gi|224992215|ref|YP_002646905 secreted MPT51/MPB51 antigen protein|Mycobacterium tuberculosis[1773]|Gram+;vi|1414|gi|13431282|ref|None Antigen 85-A|Mycobacterium marinum[1781]|Gram+;vi|122|gi|15610940|ref|NC_000962.2 SECRETED ANTIGEN 85-A FBPA (MYCOLYL TRANSFERASE 85A) (FIBRONECTIN-BINDING PROTEIN A) (ANTIGEN 85 COMPLEX A)|Mycobacterium tuberculosis[1773]|Gram+;vi|118|gi|15609023|ref|NC_00…
Inorganic ion transport and metabolism	tonB-linked outer membrane receptor PG35	4	0	5.35553e-07	0.00110163	vi|282|gi|222104801|ref|YP_002539290 outer membrane receptor FepA|Escherichia coli[83334]|Gram-;vi|318|gi|259475459|ref|None None|Salmonella spp.[590]|Gram-;vi|278|gi|26248334|ref|NP_754374 putative outer membrane receptor for iron compound or colicin|Escherichia coli[83334]|Gram-;vi|279|gi|26250982|ref|NP_757022 putative iron-regulated outer membrane virulence protein|Escherichia coli[83334]|Gra…
Function unknown	outer membrane autotransporter barrel	4	0	5.35553e-07	0.00110163	vi|786|gi|152498|ref|None surface antigen|Rickettsia spp[780]|Gram-;vi|650|gi|112710|ref|None Outer membrane protein A|Rickettsia spp[780]|Gram-;vi|651|gi|6685726|ref|None Outer membrane protein B|Rickettsia spp[780]|Gram-;vi|378|gi|33592195|ref|NP_879839 pertactin precursor|Bordetella pertussis[520]|Gram-
Cell wall/membrane/envelope biogenesis	opacity protein and	4	0	5.35553e-07	0.00110163	vi|599|gi|5825543|ref|None surface protein A|Neisseria meningitidis[487]|Gram-;vi|1609|gi|61229373|ref|None 31 kDa outer-membrane immunogenic protein|Brucella spp.[234]|Gram-;vi|271|gi|15676561|ref|NP_273705 outer membrane protein|Neisseria meningitidis[487]|Gram-;vi|231|gi|82700421|ref|YP_414995 OmpA-like transmembrane domain|Brucella spp.[234]|Gram-
Cell motility	Chemotaxis protein MotB-related protein	4	0	5.35553e-07	0.00110163	vi|285|gi|26249224|ref|NP_755264 hypothetical protein|Escherichia coli[83334]|Gram-;vi|260|gi|82700483|ref|YP_415057 outer membrane protein MotY|Brucella spp.[234]|Gram-;vi|396|gi|4704601|ref|None fibronectin binding protein|Campylobacter jejuni[197]|Gram-;vi|843|gi|15596974|ref|NP_250468 major porin and structural outer membrane porin OprF precursor|Pseudomonas aeruginosa[287]|Gram-
Intracellular trafficking, secretion, and vesicular transport	hemolysin activation secretion protein	4	0	5.35553e-07	0.00110163	vi|1693|gi|302136428|ref|None putative surface antigen|Edwardsiella tarda[636]|Gram-;vi|350|gi|218930726|ref|YP_002348601 hemolysin activator protein|Yersinia pestis[632]|Gram-;vi|430|gi|15835130|ref|NP_296889 outer membrane protein, putative|Chlamydia muridarum[83560]|Gram-;vi|362|gi|190150285|ref|YP_001968810 putative hemolysin activator protein|Actinobacillus pleuropneumoniae[715]|Gram-
Cell wall/membrane/envelope biogenesis	LGFP repeat	4	0	5.35553e-07	0.00110163	vi|814|gi|224992215|ref|YP_002646905 secreted MPT51/MPB51 antigen protein|Mycobacterium tuberculosis[1773]|Gram+;vi|1414|gi|13431282|ref|None Antigen 85-A|Mycobacterium marinum[1781]|Gram+;vi|122|gi|15610940|ref|NC_000962.2 SECRETED ANTIGEN 85-A FBPA (MYCOLYL TRANSFERASE 85A) (FIBRONECTIN-BINDING PROTEIN A) (ANTIGEN 85 COMPLEX A)|Mycobacterium tuberculosis[1773]|Gram+;vi|118|gi|15609023|ref|NC_00…
Cell wall/membrane/envelope biogenesis	Cell surface-associated protein implicated in virulence by promoting bacterial attachment to both alpha- and beta-chains of human fibrinogen and inducing the formation of bacterial clumps	4	0	5.35553e-07	0.00110163	vi|847|gi|151220968|ref|YP_001331790 clumping factor A|Staphylococcus aureus[1280]|Gram+;vi|850|gi|5327234|ref|None BPS protein|Streptococcus agalactiae[1311]|Gram+;vi|869|gi|255961211|ref|None BibA|Streptococcus agalactiae[1311]|Gram+;vi|632|gi|225871286|ref|YP_002747233 antiphagocytic cell surface-anchored fibrinogen-and IgG Fc-binding protein SeM|Streptococcus equi[1336]|Gram+
Carbohydrate transport and metabolism	ABC transporter solute-binding protein	4	0	5.35553e-07	0.00110163	vi|623|gi|116515816|ref|YP_815744 iron ABC transporter, iron-binding protein|Streptococcus pneumoniae[1313]|Gram+;vi|110|gi|122892474|ref|ABM67295 None|Brucella spp.[234]|Gram-;vi|344|gi|218927806|ref|YP_002345681 putative sugar binding protein|Yersinia pestis[632]|Gram-;vi|1358|gi|68067499|ref|None Probable sugar-binding periplasmic protein|Brucella spp.[234]|Gram-
Cell wall/membrane/envelope biogenesis	K16079 outer membrane immunogenic protein	4	0	5.35553e-07	0.00110163	vi|1609|gi|61229373|ref|None 31 kDa outer-membrane immunogenic protein|Brucella spp.[234]|Gram-;vi|171|gi|30025845|ref|None outer membrane protein P1|Coxiella burnetii[777]|Gram-;vi|231|gi|82700421|ref|YP_414995 OmpA-like transmembrane domain|Brucella spp.[234]|Gram-;vi|253|gi|17987532|ref|NP_540166 25 kDa outer-membrane immunogenic protein precursor|Brucella spp.[234]|Gram-
Inorganic ion transport and metabolism	NLPA lipoprotein	4	0	5.35553e-07	0.00110163	vi|266|gi|15677776|ref|NP_274940 outer membrane lipoprotein|Neisseria meningitidis[487]|Gram-;vi|397|gi|112360246|ref|None aspartate/glutamate-binding ABC transporter protein|Campylobacter jejuni[197]|Gram-;vi|134|gi|1813949|ref|None None|Campylobacter jejuni[197]|Gram-;vi|133|gi|57237809|ref|YP_179057.1 surface antigen, CjaA|Campylobacter jejuni[197]|Gram-
Cell wall/membrane/envelope biogenesis	outer membrane protein W	4	0	5.35553e-07	0.00110163	vi|599|gi|5825543|ref|None surface protein A|Neisseria meningitidis[487]|Gram-;vi|1609|gi|61229373|ref|None 31 kDa outer-membrane immunogenic protein|Brucella spp.[234]|Gram-;vi|271|gi|15676561|ref|NP_273705 outer membrane protein|Neisseria meningitidis[487]|Gram-;vi|843|gi|15596974|ref|NP_250468 major porin and structural outer membrane porin OprF precursor|Pseudomonas aeruginosa[287]|Gram-
Inorganic ion transport and metabolism	ABC, transporter	6	8	9.58988e-07	0.00192181	vi|623|gi|116515816|ref|YP_815744 iron ABC transporter, iron-binding protein|Streptococcus pneumoniae[1313]|Gram+;vi|266|gi|15677776|ref|NP_274940 outer membrane lipoprotein|Neisseria meningitidis[487]|Gram-;vi|397|gi|112360246|ref|None aspartate/glutamate-binding ABC transporter protein|Campylobacter jejuni[197]|Gram-;vi|343|gi|218929030|ref|YP_002346905 inner membrane ABC-transporter YbtQ|Yersi…
Function unknown	ABC transporter	6	8	9.58988e-07	0.00192181	vi|623|gi|116515816|ref|YP_815744 iron ABC transporter, iron-binding protein|Streptococcus pneumoniae[1313]|Gram+;vi|871|gi|4336671|ref|None hyaluronate-associated protein precursor|Streptococcus equi[1336]|Gram+;vi|769|gi|53721504|ref|YP_110489 putrescine ABC transport system, binding exported protein|Burkholderia pseudomallei[28450]|Gram-;vi|872|gi|15835089|ref|NP_296848 peptide ABC transporter…
Inorganic ion transport and metabolism	Transporter	6	9	1.56193e-06	0.00312699	vi|473|gi|282159959|ref|None chaperonin GroEL|Francisella tularensis[263]|Gram-;vi|320|gi|29144631|ref|NP_807973 chaperonin GroEL|Salmonella spp.[590]|Gram-;vi|175|gi|197253489|ref|None heat shock protein B|Coxiella burnetii[777]|Gram-;vi|805|gi|397869|ref|None heat shock protein 60|Helicobacter pylori[210]|Gram-;vi|826|gi|712831|ref|None heat shock protein|Helicobacter pylori[210]|Gram-;vi|382|g…
Carbohydrate transport and metabolism	(ABC) transporter	5	4	1.65427e-06	0.0033102	vi|623|gi|116515816|ref|YP_815744 iron ABC transporter, iron-binding protein|Streptococcus pneumoniae[1313]|Gram+;vi|110|gi|122892474|ref|ABM67295 None|Brucella spp.[234]|Gram-;vi|343|gi|218929030|ref|YP_002346905 inner membrane ABC-transporter YbtQ|Yersinia pestis[632]|Gram-;vi|344|gi|218927806|ref|YP_002345681 putative sugar binding protein|Yersinia pestis[632]|Gram-;vi|1358|gi|68067499|ref|Non…
Nucleotide transport and metabolism	5'-nucleotidase	4	1	2.6203e-06	0.0052406	vi|376|gi|580668|ref|None adenylate cyclase|Bordetella pertussis[520]|Gram-;vi|358|gi|312899|ref|None None|Actinobacillus pleuropneumoniae[715]|Gram-;vi|863|gi|4929317|ref|None 5'-nucleotidase NucA precursor|Haemophilus influenzae[727]|Gram-;vi|360|gi|52630374|ref|None ApxIIA|Actinobacillus pleuropneumoniae[715]|Gram-
Inorganic ion transport and metabolism	Taurine ABC transporter, periplasmic	4	1	2.6203e-06	0.0052406	vi|266|gi|15677776|ref|NP_274940 outer membrane lipoprotein|Neisseria meningitidis[487]|Gram-;vi|397|gi|112360246|ref|None aspartate/glutamate-binding ABC transporter protein|Campylobacter jejuni[197]|Gram-;vi|134|gi|1813949|ref|None None|Campylobacter jejuni[197]|Gram-;vi|133|gi|57237809|ref|YP_179057.1 surface antigen, CjaA|Campylobacter jejuni[197]|Gram-
Function unknown	(ABC) transporter	4	1	2.6203e-06	0.0052406	vi|871|gi|4336671|ref|None hyaluronate-associated protein precursor|Streptococcus equi[1336]|Gram+;vi|872|gi|15835089|ref|NP_296848 peptide ABC transporter, periplasmic peptide-binding protein, putative|Chlamydia muridarum[83560]|Gram-;vi|343|gi|218929030|ref|YP_002346905 inner membrane ABC-transporter YbtQ|Yersinia pestis[632]|Gram-;vi|768|gi|53719887|ref|YP_108873 putative lipoprotein releasing…
Function unknown	esterase	4	1	2.6203e-06	0.0052406	vi|814|gi|224992215|ref|YP_002646905 secreted MPT51/MPB51 antigen protein|Mycobacterium tuberculosis[1773]|Gram+;vi|1414|gi|13431282|ref|None Antigen 85-A|Mycobacterium marinum[1781]|Gram+;vi|122|gi|15610940|ref|NC_000962.2 SECRETED ANTIGEN 85-A FBPA (MYCOLYL TRANSFERASE 85A) (FIBRONECTIN-BINDING PROTEIN A) (ANTIGEN 85 COMPLEX A)|Mycobacterium tuberculosis[1773]|Gram+;vi|118|gi|15609023|ref|NC_00…
Signal transduction mechanisms	domain protein	4	1	2.6203e-06	0.0052406	vi|123|gi|15607267|ref|NC_000962.2 PROBABLE SERINE PROTEASE PEPA (SERINE PROTEINASE) (MTB32A)|Mycobacterium tuberculosis[1773]|Gram+;vi|584|gi|283801990|ref|None None|Mycobacterium tuberculosis[1773]|Gram+;vi|380|gi|33592924|ref|NP_880568 regulatory protein BvgR|Bordetella pertussis[520]|Gram-;vi|824|gi|2935168|ref|None HtrA|Haemophilus influenzae[727]|Gram-
Function unknown	Periplasmic Protein	4	2	7.69235e-06	0.0153462	vi|1691|gi|74474893|ref|None antigenic protein Et 18|Edwardsiella tarda[636]|Gram-;vi|232|gi|17986819|ref|NP_539453 periplasmic immunogenic protein|Brucella spp.[234]|Gram-;vi|274|gi|15677911|ref|NP_275079 putative hemolysin|Neisseria meningitidis[487]|Gram-;vi|873|gi|218562871|ref|YP_002344650 major outer membrane protein|Campylobacter jejuni[197]|Gram-
Function unknown	Esterase	4	2	7.69235e-06	0.0153462	vi|814|gi|224992215|ref|YP_002646905 secreted MPT51/MPB51 antigen protein|Mycobacterium tuberculosis[1773]|Gram+;vi|1414|gi|13431282|ref|None Antigen 85-A|Mycobacterium marinum[1781]|Gram+;vi|122|gi|15610940|ref|NC_000962.2 SECRETED ANTIGEN 85-A FBPA (MYCOLYL TRANSFERASE 85A) (FIBRONECTIN-BINDING PROTEIN A) (ANTIGEN 85 COMPLEX A)|Mycobacterium tuberculosis[1773]|Gram+;vi|118|gi|15609023|ref|NC_00…
Carbohydrate transport and metabolism	ABC, transporter	5	7	9.7206e-06	0.0193732	vi|623|gi|116515816|ref|YP_815744 iron ABC transporter, iron-binding protein|Streptococcus pneumoniae[1313]|Gram+;vi|769|gi|53721504|ref|YP_110489 putrescine ABC transport system, binding exported protein|Burkholderia pseudomallei[28450]|Gram-;vi|110|gi|122892474|ref|ABM67295 None|Brucella spp.[234]|Gram-;vi|343|gi|218929030|ref|YP_002346905 inner membrane ABC-transporter YbtQ|Yersinia pestis[632…
Function unknown	S-formylglutathione hydrolase	4	3	1.75643e-05	0.0349881	vi|814|gi|224992215|ref|YP_002646905 secreted MPT51/MPB51 antigen protein|Mycobacterium tuberculosis[1773]|Gram+;vi|1414|gi|13431282|ref|None Antigen 85-A|Mycobacterium marinum[1781]|Gram+;vi|122|gi|15610940|ref|NC_000962.2 SECRETED ANTIGEN 85-A FBPA (MYCOLYL TRANSFERASE 85A) (FIBRONECTIN-BINDING PROTEIN A) (ANTIGEN 85 COMPLEX A)|Mycobacterium tuberculosis[1773]|Gram+;vi|118|gi|15609023|ref|NC_00…
Function unknown	carbohydrate ABC transporter substrate-binding protein, CUT1 family (TC 3.A.1.1.-)	3	0	1.98973e-05	0.0396155	vi|110|gi|122892474|ref|ABM67295 None|Brucella spp.[234]|Gram-;vi|344|gi|218927806|ref|YP_002345681 putative sugar binding protein|Yersinia pestis[632]|Gram-;vi|1358|gi|68067499|ref|None Probable sugar-binding periplasmic protein|Brucella spp.[234]|Gram-
Cell wall/membrane/envelope biogenesis	pdz dhr glgf domain-containing protein	3	0	1.98973e-05	0.0396155	vi|123|gi|15607267|ref|NC_000962.2 PROBABLE SERINE PROTEASE PEPA (SERINE PROTEINASE) (MTB32A)|Mycobacterium tuberculosis[1773]|Gram+;vi|584|gi|283801990|ref|None None|Mycobacterium tuberculosis[1773]|Gram+;vi|824|gi|2935168|ref|None HtrA|Haemophilus influenzae[727]|Gram-
Secondary metabolites biosynthesis, transport and catabolism	Cysteine-rich secretory protein family	3	0	1.98973e-05	0.0396155	vi|376|gi|580668|ref|None adenylate cyclase|Bordetella pertussis[520]|Gram-;vi|358|gi|312899|ref|None None|Actinobacillus pleuropneumoniae[715]|Gram-;vi|360|gi|52630374|ref|None ApxIIA|Actinobacillus pleuropneumoniae[715]|Gram-
Posttranslational modification, protein turnover, chaperones	chaperone protein Dnak	3	0	1.98973e-05	0.0396155	vi|866|gi|15607491|ref|NP_214864 molecular chaperone DnaK|Mycobacterium tuberculosis[1773]|Gram+;vi|426|gi|26006347|ref|None DnaK|Chlamydophila abortus[83555]|Gram-;vi|257|gi|62290965|ref|YP_222758 molecular chaperone DnaK|Brucella spp.[234]|Gram-
Amino acid transport and metabolism	arginine ABC transporter, periplasmic arginine-binding protein	3	0	1.98973e-05	0.0396155	vi|397|gi|112360246|ref|None aspartate/glutamate-binding ABC transporter protein|Campylobacter jejuni[197]|Gram-;vi|134|gi|1813949|ref|None None|Campylobacter jejuni[197]|Gram-;vi|133|gi|57237809|ref|YP_179057.1 surface antigen, CjaA|Campylobacter jejuni[197]|Gram-
Signal transduction mechanisms	STYKc	3	0	1.98973e-05	0.0396155	vi|329|gi|6678323|ref|NP_033396 1|Salmonella spp.[590]|Gram-;vi|340|gi|162417777|ref|YP_001604502 protein kinase YopO|Yersinia pestis[632]|Gram-;vi|439|gi|161353778|ref|NP_224303 serine/threonine-protein kinase|Chlamydophila pneumoniae[83558]|Gram-
Amino acid transport and metabolism	ABC-type amino acid transport signal transduction systems, periplasmic component domain	3	0	1.98973e-05	0.0396155	vi|397|gi|112360246|ref|None aspartate/glutamate-binding ABC transporter protein|Campylobacter jejuni[197]|Gram-;vi|134|gi|1813949|ref|None None|Campylobacter jejuni[197]|Gram-;vi|133|gi|57237809|ref|YP_179057.1 surface antigen, CjaA|Campylobacter jejuni[197]|Gram-
Function unknown	Peptidoglycan binding domain protein	3	0	1.98973e-05	0.0396155	vi|123|gi|15607267|ref|NC_000962.2 PROBABLE SERINE PROTEASE PEPA (SERINE PROTEINASE) (MTB32A)|Mycobacterium tuberculosis[1773]|Gram+;vi|584|gi|283801990|ref|None None|Mycobacterium tuberculosis[1773]|Gram+;vi|824|gi|2935168|ref|None HtrA|Haemophilus influenzae[727]|Gram-
Signal transduction mechanisms	Serine threonine kinase family protein	3	0	1.98973e-05	0.0396155	vi|329|gi|6678323|ref|NP_033396 1|Salmonella spp.[590]|Gram-;vi|340|gi|162417777|ref|YP_001604502 protein kinase YopO|Yersinia pestis[632]|Gram-;vi|439|gi|161353778|ref|NP_224303 serine/threonine-protein kinase|Chlamydophila pneumoniae[83558]|Gram-
Nucleotide transport and metabolism	Chaperone involved in the maturation of iron-sulfur cluster-containing proteins. Has a low intrinsic ATPase activity which is markedly stimulated by HscB	3	0	1.98973e-05	0.0396155	vi|866|gi|15607491|ref|NP_214864 molecular chaperone DnaK|Mycobacterium tuberculosis[1773]|Gram+;vi|426|gi|26006347|ref|None DnaK|Chlamydophila abortus[83555]|Gram-;vi|257|gi|62290965|ref|YP_222758 molecular chaperone DnaK|Brucella spp.[234]|Gram-
Inorganic ion transport and metabolism	NMT1/THI5 like	3	0	1.98973e-05	0.0396155	vi|397|gi|112360246|ref|None aspartate/glutamate-binding ABC transporter protein|Campylobacter jejuni[197]|Gram-;vi|134|gi|1813949|ref|None None|Campylobacter jejuni[197]|Gram-;vi|133|gi|57237809|ref|YP_179057.1 surface antigen, CjaA|Campylobacter jejuni[197]|Gram-
Cell wall/membrane/envelope biogenesis	outer membrane protein assembly complex, YaeT protein	3	0	1.98973e-05	0.0396155	vi|1693|gi|302136428|ref|None putative surface antigen|Edwardsiella tarda[636]|Gram-;vi|430|gi|15835130|ref|NP_296889 outer membrane protein, putative|Chlamydia muridarum[83560]|Gram-;vi|483|gi|68249503|ref|YP_248615 protective surface antigen D15|Haemophilus influenzae[727]|Gram-
Function unknown	TonB domain protein	3	0	1.98973e-05	0.0396155	vi|282|gi|222104801|ref|YP_002539290 outer membrane receptor FepA|Escherichia coli[83334]|Gram-;vi|318|gi|259475459|ref|None None|Salmonella spp.[590]|Gram-;vi|279|gi|26250982|ref|NP_757022 putative iron-regulated outer membrane virulence protein|Escherichia coli[83334]|Gram-
Cell wall/membrane/envelope biogenesis & Intracellular trafficking, secretion, and vesicular transport	Autotransporter	3	0	1.98973e-05	0.0396155	vi|283|gi|26246291|ref|NP_752330 haemoglobin protease|Escherichia coli[83334]|Gram-;vi|383|gi|562026|ref|None BrkA|Bordetella pertussis[520]|Gram-;vi|378|gi|33592195|ref|NP_879839 pertactin precursor|Bordetella pertussis[520]|Gram-
Amino acid transport and metabolism	Bacterial extracellular solute-binding proteins, family 3	3	0	1.98973e-05	0.0396155	vi|397|gi|112360246|ref|None aspartate/glutamate-binding ABC transporter protein|Campylobacter jejuni[197]|Gram-;vi|134|gi|1813949|ref|None None|Campylobacter jejuni[197]|Gram-;vi|133|gi|57237809|ref|YP_179057.1 surface antigen, CjaA|Campylobacter jejuni[197]|Gram-
Carbohydrate transport and metabolism	Carbohydrate ABC transporter substrate-binding protein, CUT1 family	3	0	1.98973e-05	0.0396155	vi|110|gi|122892474|ref|ABM67295 None|Brucella spp.[234]|Gram-;vi|344|gi|218927806|ref|YP_002345681 putative sugar binding protein|Yersinia pestis[632]|Gram-;vi|1358|gi|68067499|ref|None Probable sugar-binding periplasmic protein|Brucella spp.[234]|Gram-
Lipid transport and metabolism	outer membrane autotransporter barrel	3	0	1.98973e-05	0.0396155	vi|383|gi|562026|ref|None BrkA|Bordetella pertussis[520]|Gram-;vi|650|gi|112710|ref|None Outer membrane protein A|Rickettsia spp[780]|Gram-;vi|651|gi|6685726|ref|None Outer membrane protein B|Rickettsia spp[780]|Gram-
Signal transduction mechanisms	Serine Threonine protein	3	0	1.98973e-05	0.0396155	vi|329|gi|6678323|ref|NP_033396 1|Salmonella spp.[590]|Gram-;vi|340|gi|162417777|ref|YP_001604502 protein kinase YopO|Yersinia pestis[632]|Gram-;vi|439|gi|161353778|ref|NP_224303 serine/threonine-protein kinase|Chlamydophila pneumoniae[83558]|Gram-
Amino acid transport and metabolism	Ectoine hydroxyectoine ABC transporter solute-binding protein	3	0	1.98973e-05	0.0396155	vi|397|gi|112360246|ref|None aspartate/glutamate-binding ABC transporter protein|Campylobacter jejuni[197]|Gram-;vi|134|gi|1813949|ref|None None|Campylobacter jejuni[197]|Gram-;vi|133|gi|57237809|ref|YP_179057.1 surface antigen, CjaA|Campylobacter jejuni[197]|Gram-
Cell wall/membrane/envelope biogenesis	Outer membrane protein, 31 kDa	3	0	1.98973e-05	0.0396155	vi|1609|gi|61229373|ref|None 31 kDa outer-membrane immunogenic protein|Brucella spp.[234]|Gram-;vi|231|gi|82700421|ref|YP_414995 OmpA-like transmembrane domain|Brucella spp.[234]|Gram-;vi|253|gi|17987532|ref|NP_540166 25 kDa outer-membrane immunogenic protein precursor|Brucella spp.[234]|Gram-
Cell wall/membrane/envelope biogenesis	Outer membrane protein OmpT	3	0	1.98973e-05	0.0396155	vi|485|gi|68248747|ref|YP_247859 Outer membrane protein P2 precursor|Haemophilus influenzae[727]|Gram-;vi|813|gi|26513901|ref|None major outer membrane protein OmpU|Vibrio anguillarum (Listonella anguillarum)[55601]|Gram-;vi|943|gi|2745958|ref|AAC02243.1 outer membrane protein|Pasteurella multocida[747]|Gram-
Function unknown	type I secretion target repeat protein	3	0	1.98973e-05	0.0396155	vi|376|gi|580668|ref|None adenylate cyclase|Bordetella pertussis[520]|Gram-;vi|358|gi|312899|ref|None None|Actinobacillus pleuropneumoniae[715]|Gram-;vi|360|gi|52630374|ref|None ApxIIA|Actinobacillus pleuropneumoniae[715]|Gram-
Amino acid transport and metabolism & Signal transduction mechanisms	Extracellular solute-binding protein family 3	3	0	1.98973e-05	0.0396155	vi|397|gi|112360246|ref|None aspartate/glutamate-binding ABC transporter protein|Campylobacter jejuni[197]|Gram-;vi|134|gi|1813949|ref|None None|Campylobacter jejuni[197]|Gram-;vi|133|gi|57237809|ref|YP_179057.1 surface antigen, CjaA|Campylobacter jejuni[197]|Gram-
Posttranslational modification, protein turnover, chaperones	pdz dhr glgf domain protein	3	0	1.98973e-05	0.0396155	vi|123|gi|15607267|ref|NC_000962.2 PROBABLE SERINE PROTEASE PEPA (SERINE PROTEINASE) (MTB32A)|Mycobacterium tuberculosis[1773]|Gram+;vi|584|gi|283801990|ref|None None|Mycobacterium tuberculosis[1773]|Gram+;vi|824|gi|2935168|ref|None HtrA|Haemophilus influenzae[727]|Gram-
Secondary metabolites biosynthesis, transport and catabolism	Calcineurin-like phosphoesterase	3	0	1.98973e-05	0.0396155	vi|376|gi|580668|ref|None adenylate cyclase|Bordetella pertussis[520]|Gram-;vi|358|gi|312899|ref|None None|Actinobacillus pleuropneumoniae[715]|Gram-;vi|360|gi|52630374|ref|None ApxIIA|Actinobacillus pleuropneumoniae[715]|Gram-
Function unknown	surface antigen	3	0	1.98973e-05	0.0396155	vi|786|gi|152498|ref|None surface antigen|Rickettsia spp[780]|Gram-;vi|650|gi|112710|ref|None Outer membrane protein A|Rickettsia spp[780]|Gram-;vi|651|gi|6685726|ref|None Outer membrane protein B|Rickettsia spp[780]|Gram-
Function unknown	Proteins of 100 residues with WXG	3	0	1.98973e-05	0.0396155	vi|104|gi|57117165|ref|NC_000962.2 6 KDA EARLY SECRETORY ANTIGENIC TARGET ESXA (ESAT-6)|Mycobacterium tuberculosis[1773]|Gram+;vi|121|gi|15611010|ref|NP_218391 10 kDa culture filtrate antigen EsxB|Mycobacterium tuberculosis[1773]|Gram+;vi|284|gi|26250246|ref|NP_756286 putative adhesin|Escherichia coli[83334]|Gram-
Function unknown	PA14	3	0	1.98973e-05	0.0396155	vi|32|gi|47566476|ref|NC_007322.2 Protective antigen|Bacillus anthracis[1392]|Gram+;vi|374|gi|9280533|ref|None protective antigen|Bacillus anthracis[1392]|Gram+;vi|1397|gi|40646953|ref|AAR88321.1 protective antigen PA83|Bacillus anthracis[1392]|Gram+
Function unknown	periplasmic component of amino acid ABC-type transporter signal transduction system	3	0	1.98973e-05	0.0396155	vi|397|gi|112360246|ref|None aspartate/glutamate-binding ABC transporter protein|Campylobacter jejuni[197]|Gram-;vi|134|gi|1813949|ref|None None|Campylobacter jejuni[197]|Gram-;vi|133|gi|57237809|ref|YP_179057.1 surface antigen, CjaA|Campylobacter jejuni[197]|Gram-
Cell wall/membrane/envelope biogenesis	Surface antigen variable number repeat protein	3	0	1.98973e-05	0.0396155	vi|1693|gi|302136428|ref|None putative surface antigen|Edwardsiella tarda[636]|Gram-;vi|430|gi|15835130|ref|NP_296889 outer membrane protein, putative|Chlamydia muridarum[83560]|Gram-;vi|483|gi|68249503|ref|YP_248615 protective surface antigen D15|Haemophilus influenzae[727]|Gram-
Cell wall/membrane/envelope biogenesis	Cell Wall	3	0	1.98973e-05	0.0396155	vi|619|gi|116515359|ref|YP_817402 choline binding protein A|Streptococcus pneumoniae[1313]|Gram+;vi|620|gi|116515876|ref|YP_815641 pneumococcal surface protein A|Streptococcus pneumoniae[1313]|Gram+;vi|265|gi|15677829|ref|NP_274993 hypothetical protein|Neisseria meningitidis[487]|Gram-
Secondary metabolites biosynthesis, transport and catabolism	calcium-binding protein	3	0	1.98973e-05	0.0396155	vi|376|gi|580668|ref|None adenylate cyclase|Bordetella pertussis[520]|Gram-;vi|358|gi|312899|ref|None None|Actinobacillus pleuropneumoniae[715]|Gram-;vi|360|gi|52630374|ref|None ApxIIA|Actinobacillus pleuropneumoniae[715]|Gram-
Inorganic ion transport and metabolism	Glutamate aspartate periplasmic binding protein	3	0	1.98973e-05	0.0396155	vi|397|gi|112360246|ref|None aspartate/glutamate-binding ABC transporter protein|Campylobacter jejuni[197]|Gram-;vi|134|gi|1813949|ref|None None|Campylobacter jejuni[197]|Gram-;vi|133|gi|57237809|ref|YP_179057.1 surface antigen, CjaA|Campylobacter jejuni[197]|Gram-
Function unknown	Surface antigen	3	0	1.98973e-05	0.0396155	vi|599|gi|5825543|ref|None surface protein A|Neisseria meningitidis[487]|Gram-;vi|271|gi|15676561|ref|NP_273705 outer membrane protein|Neisseria meningitidis[487]|Gram-;vi|430|gi|15835130|ref|NP_296889 outer membrane protein, putative|Chlamydia muridarum[83560]|Gram-
Function unknown	peptidase m61	3	0	1.98973e-05	0.0396155	vi|123|gi|15607267|ref|NC_000962.2 PROBABLE SERINE PROTEASE PEPA (SERINE PROTEINASE) (MTB32A)|Mycobacterium tuberculosis[1773]|Gram+;vi|584|gi|283801990|ref|None None|Mycobacterium tuberculosis[1773]|Gram+;vi|824|gi|2935168|ref|None HtrA|Haemophilus influenzae[727]|Gram-
Posttranslational modification, protein turnover, chaperones	Hsp70 protein	3	0	1.98973e-05	0.0396155	vi|866|gi|15607491|ref|NP_214864 molecular chaperone DnaK|Mycobacterium tuberculosis[1773]|Gram+;vi|426|gi|26006347|ref|None DnaK|Chlamydophila abortus[83555]|Gram-;vi|257|gi|62290965|ref|YP_222758 molecular chaperone DnaK|Brucella spp.[234]|Gram-
Amino acid transport and metabolism	transporter (Periplasmic amino acid-binding protein)	3	0	1.98973e-05	0.0396155	vi|397|gi|112360246|ref|None aspartate/glutamate-binding ABC transporter protein|Campylobacter jejuni[197]|Gram-;vi|134|gi|1813949|ref|None None|Campylobacter jejuni[197]|Gram-;vi|133|gi|57237809|ref|YP_179057.1 surface antigen, CjaA|Campylobacter jejuni[197]|Gram-
Cell wall/membrane/envelope biogenesis	Forms pores that allow passive diffusion of small molecules across the membrane (By similarity)	3	0	1.98973e-05	0.0396155	vi|485|gi|68248747|ref|YP_247859 Outer membrane protein P2 precursor|Haemophilus influenzae[727]|Gram-;vi|813|gi|26513901|ref|None major outer membrane protein OmpU|Vibrio anguillarum (Listonella anguillarum)[55601]|Gram-;vi|943|gi|2745958|ref|AAC02243.1 outer membrane protein|Pasteurella multocida[747]|Gram-
Carbohydrate transport and metabolism	glycoside hydrolase family protein	3	0	1.98973e-05	0.0396155	vi|376|gi|580668|ref|None adenylate cyclase|Bordetella pertussis[520]|Gram-;vi|358|gi|312899|ref|None None|Actinobacillus pleuropneumoniae[715]|Gram-;vi|360|gi|52630374|ref|None ApxIIA|Actinobacillus pleuropneumoniae[715]|Gram-
Posttranslational modification, protein turnover, chaperones	Acts as a chaperone (By similarity)	3	0	1.98973e-05	0.0396155	vi|866|gi|15607491|ref|NP_214864 molecular chaperone DnaK|Mycobacterium tuberculosis[1773]|Gram+;vi|426|gi|26006347|ref|None DnaK|Chlamydophila abortus[83555]|Gram-;vi|257|gi|62290965|ref|YP_222758 molecular chaperone DnaK|Brucella spp.[234]|Gram-
Amino acid transport and metabolism	Ethanolamine utilization protein EutJ family protein	3	0	1.98973e-05	0.0396155	vi|866|gi|15607491|ref|NP_214864 molecular chaperone DnaK|Mycobacterium tuberculosis[1773]|Gram+;vi|426|gi|26006347|ref|None DnaK|Chlamydophila abortus[83555]|Gram-;vi|257|gi|62290965|ref|YP_222758 molecular chaperone DnaK|Brucella spp.[234]|Gram-
Function unknown	peroxidase	3	0	1.98973e-05	0.0396155	vi|376|gi|580668|ref|None adenylate cyclase|Bordetella pertussis[520]|Gram-;vi|358|gi|312899|ref|None None|Actinobacillus pleuropneumoniae[715]|Gram-;vi|360|gi|52630374|ref|None ApxIIA|Actinobacillus pleuropneumoniae[715]|Gram-
Secondary metabolites biosynthesis, transport and catabolism	Outer membrane adhesin like proteiin	3	0	1.98973e-05	0.0396155	vi|376|gi|580668|ref|None adenylate cyclase|Bordetella pertussis[520]|Gram-;vi|358|gi|312899|ref|None None|Actinobacillus pleuropneumoniae[715]|Gram-;vi|360|gi|52630374|ref|None ApxIIA|Actinobacillus pleuropneumoniae[715]|Gram-
Secondary metabolites biosynthesis, transport and catabolism	ZnMc	3	0	1.98973e-05	0.0396155	vi|376|gi|580668|ref|None adenylate cyclase|Bordetella pertussis[520]|Gram-;vi|358|gi|312899|ref|None None|Actinobacillus pleuropneumoniae[715]|Gram-;vi|360|gi|52630374|ref|None ApxIIA|Actinobacillus pleuropneumoniae[715]|Gram-
Function unknown	Laminin G domain	3	0	1.98973e-05	0.0396155	vi|447|gi|733429|ref|None botulinum neurotoxin serotype A Hc fragment|Clostridium botulinum [1491]|Gram+;vi|451|gi|157829735|ref|None None|Clostridium tetani[1485]|Gram+;vi|1325|gi|8132375|ref|None tetanus toxin|Clostridium tetani[1485]|Gram+
Amino acid transport and metabolism	His Glu Gln Arg opine family ABC transporter, periplasmic His Glu Gln Arg opine family-binding protein	3	0	1.98973e-05	0.0396155	vi|397|gi|112360246|ref|None aspartate/glutamate-binding ABC transporter protein|Campylobacter jejuni[197]|Gram-;vi|134|gi|1813949|ref|None None|Campylobacter jejuni[197]|Gram-;vi|133|gi|57237809|ref|YP_179057.1 surface antigen, CjaA|Campylobacter jejuni[197]|Gram-
Inorganic ion transport and metabolism	esterase	3	0	1.98973e-05	0.0396155	vi|814|gi|224992215|ref|YP_002646905 secreted MPT51/MPB51 antigen protein|Mycobacterium tuberculosis[1773]|Gram+;vi|122|gi|15610940|ref|NC_000962.2 SECRETED ANTIGEN 85-A FBPA (MYCOLYL TRANSFERASE 85A) (FIBRONECTIN-BINDING PROTEIN A) (ANTIGEN 85 COMPLEX A)|Mycobacterium tuberculosis[1773]|Gram+;vi|118|gi|15609023|ref|NC_000962.2 SECRETED ANTIGEN 85-B FBPB (85B) (ANTIGEN 85 COMPLEX B) (MYCOLYL TRAN…
Intracellular trafficking, secretion, and vesicular transport	Inherit from NOG: General secretion pathway protein C	3	0	1.98973e-05	0.0396155	vi|123|gi|15607267|ref|NC_000962.2 PROBABLE SERINE PROTEASE PEPA (SERINE PROTEINASE) (MTB32A)|Mycobacterium tuberculosis[1773]|Gram+;vi|584|gi|283801990|ref|None None|Mycobacterium tuberculosis[1773]|Gram+;vi|824|gi|2935168|ref|None HtrA|Haemophilus influenzae[727]|Gram-
Function unknown	Lysm domain protein	3	0	1.98973e-05	0.0396155	vi|859|gi|76788047|ref|YP_328758 group B streptococcal surface immunogenic protein|Streptococcus agalactiae[1311]|Gram+;vi|387|gi|33601286|ref|NP_888846 putative outer membrane ligand binding protein|Bordetella pertussis[520]|Gram-;vi|857|gi|15639756|ref|NP_219206 outer membrane protein (tmpB)|Treponema pallidum[160]|Gram-
Energy production and conversion	Inherit from NOG: domain protein	3	0	1.98973e-05	0.0396155	vi|376|gi|580668|ref|None adenylate cyclase|Bordetella pertussis[520]|Gram-;vi|358|gi|312899|ref|None None|Actinobacillus pleuropneumoniae[715]|Gram-;vi|360|gi|52630374|ref|None ApxIIA|Actinobacillus pleuropneumoniae[715]|Gram-
Amino acid transport and metabolism & Signal transduction mechanisms	ABC transporter substrate-binding protein	3	0	1.98973e-05	0.0396155	vi|397|gi|112360246|ref|None aspartate/glutamate-binding ABC transporter protein|Campylobacter jejuni[197]|Gram-;vi|134|gi|1813949|ref|None None|Campylobacter jejuni[197]|Gram-;vi|133|gi|57237809|ref|YP_179057.1 surface antigen, CjaA|Campylobacter jejuni[197]|Gram-
Amino acid transport and metabolism	Amino acid ABC superfamily ATP binding cassette transporter binding protein	3	0	1.98973e-05	0.0396155	vi|397|gi|112360246|ref|None aspartate/glutamate-binding ABC transporter protein|Campylobacter jejuni[197]|Gram-;vi|134|gi|1813949|ref|None None|Campylobacter jejuni[197]|Gram-;vi|133|gi|57237809|ref|YP_179057.1 surface antigen, CjaA|Campylobacter jejuni[197]|Gram-
Amino acid transport and metabolism	ethanolamine utilization protein eutJ	3	0	1.98973e-05	0.0396155	vi|866|gi|15607491|ref|NP_214864 molecular chaperone DnaK|Mycobacterium tuberculosis[1773]|Gram+;vi|426|gi|26006347|ref|None DnaK|Chlamydophila abortus[83555]|Gram-;vi|257|gi|62290965|ref|YP_222758 molecular chaperone DnaK|Brucella spp.[234]|Gram-
Inorganic ion transport and metabolism	ferritin Dps family protein	3	0	1.98973e-05	0.0396155	vi|1829|gi|15609013|ref|NP_216392 bacterioferritin BfrA|Mycobacterium tuberculosis[1773]|Gram+;vi|255|gi|83269559|ref|YP_418850 Ferritin:bacterioferritin|Brucella spp.[234]|Gram-;vi|806|gi|8777456|ref|None neutrophil-activating protein|Helicobacter pylori[210]|Gram-
Secondary metabolites biosynthesis, transport and catabolism	rtx toxin RtxA	3	0	1.98973e-05	0.0396155	vi|376|gi|580668|ref|None adenylate cyclase|Bordetella pertussis[520]|Gram-;vi|358|gi|312899|ref|None None|Actinobacillus pleuropneumoniae[715]|Gram-;vi|360|gi|52630374|ref|None ApxIIA|Actinobacillus pleuropneumoniae[715]|Gram-
Amino acid transport and metabolism	Family 3 extracellular solute-binding protein	3	0	1.98973e-05	0.0396155	vi|397|gi|112360246|ref|None aspartate/glutamate-binding ABC transporter protein|Campylobacter jejuni[197]|Gram-;vi|134|gi|1813949|ref|None None|Campylobacter jejuni[197]|Gram-;vi|133|gi|57237809|ref|YP_179057.1 surface antigen, CjaA|Campylobacter jejuni[197]|Gram-
Signal transduction mechanisms	alkaline phosphatase	3	0	1.98973e-05	0.0396155	vi|376|gi|580668|ref|None adenylate cyclase|Bordetella pertussis[520]|Gram-;vi|358|gi|312899|ref|None None|Actinobacillus pleuropneumoniae[715]|Gram-;vi|360|gi|52630374|ref|None ApxIIA|Actinobacillus pleuropneumoniae[715]|Gram-
Intracellular trafficking, secretion, and vesicular transport	Hemolysin activator protein	3	0	1.98973e-05	0.0396155	vi|350|gi|218930726|ref|YP_002348601 hemolysin activator protein|Yersinia pestis[632]|Gram-;vi|430|gi|15835130|ref|NP_296889 outer membrane protein, putative|Chlamydia muridarum[83560]|Gram-;vi|362|gi|190150285|ref|YP_001968810 putative hemolysin activator protein|Actinobacillus pleuropneumoniae[715]|Gram-
Function unknown	PA14 domain-containing protein	3	0	1.98973e-05	0.0396155	vi|32|gi|47566476|ref|NC_007322.2 Protective antigen|Bacillus anthracis[1392]|Gram+;vi|374|gi|9280533|ref|None protective antigen|Bacillus anthracis[1392]|Gram+;vi|1397|gi|40646953|ref|AAR88321.1 protective antigen PA83|Bacillus anthracis[1392]|Gram+
Amino acid transport and metabolism	Inherit from COG: Hemolysin-type calcium-binding	3	0	1.98973e-05	0.0396155	vi|376|gi|580668|ref|None adenylate cyclase|Bordetella pertussis[520]|Gram-;vi|358|gi|312899|ref|None None|Actinobacillus pleuropneumoniae[715]|Gram-;vi|360|gi|52630374|ref|None ApxIIA|Actinobacillus pleuropneumoniae[715]|Gram-
Secondary metabolites biosynthesis, transport and catabolism	Hemolysin-type calcium-binding	3	0	1.98973e-05	0.0396155	vi|376|gi|580668|ref|None adenylate cyclase|Bordetella pertussis[520]|Gram-;vi|358|gi|312899|ref|None None|Actinobacillus pleuropneumoniae[715]|Gram-;vi|360|gi|52630374|ref|None ApxIIA|Actinobacillus pleuropneumoniae[715]|Gram-
Amino acid transport and metabolism	periplasmic binding protein from ABC-type transporter	3	0	1.98973e-05	0.0396155	vi|397|gi|112360246|ref|None aspartate/glutamate-binding ABC transporter protein|Campylobacter jejuni[197]|Gram-;vi|134|gi|1813949|ref|None None|Campylobacter jejuni[197]|Gram-;vi|133|gi|57237809|ref|YP_179057.1 surface antigen, CjaA|Campylobacter jejuni[197]|Gram-
Posttranslational modification, protein turnover, chaperones	TPR repeat-containing protein	3	0	1.98973e-05	0.0396155	vi|123|gi|15607267|ref|NC_000962.2 PROBABLE SERINE PROTEASE PEPA (SERINE PROTEINASE) (MTB32A)|Mycobacterium tuberculosis[1773]|Gram+;vi|584|gi|283801990|ref|None None|Mycobacterium tuberculosis[1773]|Gram+;vi|824|gi|2935168|ref|None HtrA|Haemophilus influenzae[727]|Gram-
Function unknown	Fibronectin binding protein B	3	0	1.98973e-05	0.0396155	vi|847|gi|151220968|ref|YP_001331790 clumping factor A|Staphylococcus aureus[1280]|Gram+;vi|893|gi|151221252|ref|YP_001332074 iron-regulated heme-iron binding protein IsdB|Staphylococcus aureus[1280]|Gram+;vi|849|gi|120457|ref|None Fibronectin-binding protein A|Staphylococcus aureus[1280]|Gram+
Cell wall/membrane/envelope biogenesis	Carbohydrate-selective porin OprB	3	0	1.98973e-05	0.0396155	vi|1609|gi|61229373|ref|None 31 kDa outer-membrane immunogenic protein|Brucella spp.[234]|Gram-;vi|231|gi|82700421|ref|YP_414995 OmpA-like transmembrane domain|Brucella spp.[234]|Gram-;vi|253|gi|17987532|ref|NP_540166 25 kDa outer-membrane immunogenic protein precursor|Brucella spp.[234]|Gram-
Cell wall/membrane/envelope biogenesis	Outer membrane protein assembly complex, YaeT protein	3	0	1.98973e-05	0.0396155	vi|1693|gi|302136428|ref|None putative surface antigen|Edwardsiella tarda[636]|Gram-;vi|430|gi|15835130|ref|NP_296889 outer membrane protein, putative|Chlamydia muridarum[83560]|Gram-;vi|483|gi|68249503|ref|YP_248615 protective surface antigen D15|Haemophilus influenzae[727]|Gram-
Carbohydrate transport and metabolism	ABC transporter, substrate binding protein	3	0	1.98973e-05	0.0396155	vi|110|gi|122892474|ref|ABM67295 None|Brucella spp.[234]|Gram-;vi|344|gi|218927806|ref|YP_002345681 putative sugar binding protein|Yersinia pestis[632]|Gram-;vi|1358|gi|68067499|ref|None Probable sugar-binding periplasmic protein|Brucella spp.[234]|Gram-
Cell cycle control, cell division, chromosome partitioning	Cell shape determining protein MreB Mrl	3	0	1.98973e-05	0.0396155	vi|866|gi|15607491|ref|NP_214864 molecular chaperone DnaK|Mycobacterium tuberculosis[1773]|Gram+;vi|426|gi|26006347|ref|None DnaK|Chlamydophila abortus[83555]|Gram-;vi|257|gi|62290965|ref|YP_222758 molecular chaperone DnaK|Brucella spp.[234]|Gram-
Nucleotide transport and metabolism & Secondary metabolites biosynthesis, transport and catabolism	Endonuclease/Exonuclease/phosphatase family	3	0	1.98973e-05	0.0396155	vi|376|gi|580668|ref|None adenylate cyclase|Bordetella pertussis[520]|Gram-;vi|358|gi|312899|ref|None None|Actinobacillus pleuropneumoniae[715]|Gram-;vi|360|gi|52630374|ref|None ApxIIA|Actinobacillus pleuropneumoniae[715]|Gram-
Secondary metabolites biosynthesis, transport and catabolism	Inherit from COG: Peptidyl-prolyl cis-trans isomerase	3	0	1.98973e-05	0.0396155	vi|376|gi|580668|ref|None adenylate cyclase|Bordetella pertussis[520]|Gram-;vi|358|gi|312899|ref|None None|Actinobacillus pleuropneumoniae[715]|Gram-;vi|360|gi|52630374|ref|None ApxIIA|Actinobacillus pleuropneumoniae[715]|Gram-
Secondary metabolites biosynthesis, transport and catabolism	Hemolysin-type calcium binding protein	3	0	1.98973e-05	0.0396155	vi|376|gi|580668|ref|None adenylate cyclase|Bordetella pertussis[520]|Gram-;vi|358|gi|312899|ref|None None|Actinobacillus pleuropneumoniae[715]|Gram-;vi|360|gi|52630374|ref|None ApxIIA|Actinobacillus pleuropneumoniae[715]|Gram-
Posttranslational modification, protein turnover, chaperones	Serine proteinase, HtrA DegQ DegS family	3	0	1.98973e-05	0.0396155	vi|123|gi|15607267|ref|NC_000962.2 PROBABLE SERINE PROTEASE PEPA (SERINE PROTEINASE) (MTB32A)|Mycobacterium tuberculosis[1773]|Gram+;vi|584|gi|283801990|ref|None None|Mycobacterium tuberculosis[1773]|Gram+;vi|824|gi|2935168|ref|None HtrA|Haemophilus influenzae[727]|Gram-
Cell wall/membrane/envelope biogenesis	surface antigen (D15)	3	0	1.98973e-05	0.0396155	vi|1693|gi|302136428|ref|None putative surface antigen|Edwardsiella tarda[636]|Gram-;vi|430|gi|15835130|ref|NP_296889 outer membrane protein, putative|Chlamydia muridarum[83560]|Gram-;vi|483|gi|68249503|ref|YP_248615 protective surface antigen D15|Haemophilus influenzae[727]|Gram-
Function unknown	OmpA-like transmembrane domain	3	0	1.98973e-05	0.0396155	vi|1609|gi|61229373|ref|None 31 kDa outer-membrane immunogenic protein|Brucella spp.[234]|Gram-;vi|231|gi|82700421|ref|YP_414995 OmpA-like transmembrane domain|Brucella spp.[234]|Gram-;vi|482|gi|68249712|ref|YP_248824 Outer membrane protein P5|Haemophilus influenzae[727]|Gram-
Function unknown	Glycosyl hydrolases family 25	3	0	1.98973e-05	0.0396155	vi|619|gi|116515359|ref|YP_817402 choline binding protein A|Streptococcus pneumoniae[1313]|Gram+;vi|859|gi|76788047|ref|YP_328758 group B streptococcal surface immunogenic protein|Streptococcus agalactiae[1311]|Gram+;vi|620|gi|116515876|ref|YP_815641 pneumococcal surface protein A|Streptococcus pneumoniae[1313]|Gram+
Carbohydrate transport and metabolism	solute-binding	3	0	1.98973e-05	0.0396155	vi|110|gi|122892474|ref|ABM67295 None|Brucella spp.[234]|Gram-;vi|344|gi|218927806|ref|YP_002345681 putative sugar binding protein|Yersinia pestis[632]|Gram-;vi|1358|gi|68067499|ref|None Probable sugar-binding periplasmic protein|Brucella spp.[234]|Gram-
Function unknown	Extracellular solute-binding protein family 3	3	0	1.98973e-05	0.0396155	vi|397|gi|112360246|ref|None aspartate/glutamate-binding ABC transporter protein|Campylobacter jejuni[197]|Gram-;vi|134|gi|1813949|ref|None None|Campylobacter jejuni[197]|Gram-;vi|133|gi|57237809|ref|YP_179057.1 surface antigen, CjaA|Campylobacter jejuni[197]|Gram-
Amino acid transport and metabolism & Signal transduction mechanisms	extracellular solute-binding protein, family 3	3	0	1.98973e-05	0.0396155	vi|397|gi|112360246|ref|None aspartate/glutamate-binding ABC transporter protein|Campylobacter jejuni[197]|Gram-;vi|134|gi|1813949|ref|None None|Campylobacter jejuni[197]|Gram-;vi|133|gi|57237809|ref|YP_179057.1 surface antigen, CjaA|Campylobacter jejuni[197]|Gram-
Inorganic ion transport and metabolism	PBPb	3	0	1.98973e-05	0.0396155	vi|397|gi|112360246|ref|None aspartate/glutamate-binding ABC transporter protein|Campylobacter jejuni[197]|Gram-;vi|134|gi|1813949|ref|None None|Campylobacter jejuni[197]|Gram-;vi|133|gi|57237809|ref|YP_179057.1 surface antigen, CjaA|Campylobacter jejuni[197]|Gram-
Amino acid transport and metabolism & Signal transduction mechanisms	PBPb	3	0	1.98973e-05	0.0396155	vi|397|gi|112360246|ref|None aspartate/glutamate-binding ABC transporter protein|Campylobacter jejuni[197]|Gram-;vi|134|gi|1813949|ref|None None|Campylobacter jejuni[197]|Gram-;vi|133|gi|57237809|ref|YP_179057.1 surface antigen, CjaA|Campylobacter jejuni[197]|Gram-
Intracellular trafficking, secretion, and vesicular transport & Extracellular structures	YadA domain protein	3	0	1.98973e-05	0.0396155	vi|272|gi|15677822|ref|NP_274986 putative adhesin/invasin|Neisseria meningitidis[487]|Gram-;vi|269|gi|15676883|ref|NP_274028 adhesin|Neisseria meningitidis[487]|Gram-;vi|284|gi|26250246|ref|NP_756286 putative adhesin|Escherichia coli[83334]|Gram-
Inorganic ion transport and metabolism	Arginine-binding periplasmic protein 2	3	0	1.98973e-05	0.0396155	vi|397|gi|112360246|ref|None aspartate/glutamate-binding ABC transporter protein|Campylobacter jejuni[197]|Gram-;vi|134|gi|1813949|ref|None None|Campylobacter jejuni[197]|Gram-;vi|133|gi|57237809|ref|YP_179057.1 surface antigen, CjaA|Campylobacter jejuni[197]|Gram-
Posttranslational modification, protein turnover, chaperones	Chaperone	3	0	1.98973e-05	0.0396155	vi|866|gi|15607491|ref|NP_214864 molecular chaperone DnaK|Mycobacterium tuberculosis[1773]|Gram+;vi|426|gi|26006347|ref|None DnaK|Chlamydophila abortus[83555]|Gram-;vi|257|gi|62290965|ref|YP_222758 molecular chaperone DnaK|Brucella spp.[234]|Gram-
Posttranslational modification, protein turnover, chaperones	DnaK-type molecular chaperone (HSP70 family	3	0	1.98973e-05	0.0396155	vi|866|gi|15607491|ref|NP_214864 molecular chaperone DnaK|Mycobacterium tuberculosis[1773]|Gram+;vi|426|gi|26006347|ref|None DnaK|Chlamydophila abortus[83555]|Gram-;vi|257|gi|62290965|ref|YP_222758 molecular chaperone DnaK|Brucella spp.[234]|Gram-
Cell wall/membrane/envelope biogenesis	Surface antigen variable number repeat	3	0	1.98973e-05	0.0396155	vi|1693|gi|302136428|ref|None putative surface antigen|Edwardsiella tarda[636]|Gram-;vi|430|gi|15835130|ref|NP_296889 outer membrane protein, putative|Chlamydia muridarum[83560]|Gram-;vi|483|gi|68249503|ref|YP_248615 protective surface antigen D15|Haemophilus influenzae[727]|Gram-
Amino acid transport and metabolism	ABC-type amino acid transport signal transduction systems periplasmic component	3	0	1.98973e-05	0.0396155	vi|397|gi|112360246|ref|None aspartate/glutamate-binding ABC transporter protein|Campylobacter jejuni[197]|Gram-;vi|134|gi|1813949|ref|None None|Campylobacter jejuni[197]|Gram-;vi|133|gi|57237809|ref|YP_179057.1 surface antigen, CjaA|Campylobacter jejuni[197]|Gram-
Amino acid transport and metabolism & Signal transduction mechanisms	(ABC) transporter	3	0	1.98973e-05	0.0396155	vi|397|gi|112360246|ref|None aspartate/glutamate-binding ABC transporter protein|Campylobacter jejuni[197]|Gram-;vi|134|gi|1813949|ref|None None|Campylobacter jejuni[197]|Gram-;vi|133|gi|57237809|ref|YP_179057.1 surface antigen, CjaA|Campylobacter jejuni[197]|Gram-
Function unknown	Hemolysin-type calcium-binding protein	3	0	1.98973e-05	0.0396155	vi|376|gi|580668|ref|None adenylate cyclase|Bordetella pertussis[520]|Gram-;vi|358|gi|312899|ref|None None|Actinobacillus pleuropneumoniae[715]|Gram-;vi|360|gi|52630374|ref|None ApxIIA|Actinobacillus pleuropneumoniae[715]|Gram-
Signal transduction mechanisms	protein kinase (EC 2.7.11.1)	3	0	1.98973e-05	0.0396155	vi|329|gi|6678323|ref|NP_033396 1|Salmonella spp.[590]|Gram-;vi|340|gi|162417777|ref|YP_001604502 protein kinase YopO|Yersinia pestis[632]|Gram-;vi|439|gi|161353778|ref|NP_224303 serine/threonine-protein kinase|Chlamydophila pneumoniae[83558]|Gram-
Inorganic ion transport and metabolism	extracellular solute-binding protein, family 3	3	0	1.98973e-05	0.0396155	vi|397|gi|112360246|ref|None aspartate/glutamate-binding ABC transporter protein|Campylobacter jejuni[197]|Gram-;vi|134|gi|1813949|ref|None None|Campylobacter jejuni[197]|Gram-;vi|133|gi|57237809|ref|YP_179057.1 surface antigen, CjaA|Campylobacter jejuni[197]|Gram-
Amino acid transport and metabolism	Periplasmic binding protein	3	0	1.98973e-05	0.0396155	vi|397|gi|112360246|ref|None aspartate/glutamate-binding ABC transporter protein|Campylobacter jejuni[197]|Gram-;vi|134|gi|1813949|ref|None None|Campylobacter jejuni[197]|Gram-;vi|133|gi|57237809|ref|YP_179057.1 surface antigen, CjaA|Campylobacter jejuni[197]|Gram-
Signal transduction mechanisms	Secreted protein	3	0	1.98973e-05	0.0396155	vi|123|gi|15607267|ref|NC_000962.2 PROBABLE SERINE PROTEASE PEPA (SERINE PROTEINASE) (MTB32A)|Mycobacterium tuberculosis[1773]|Gram+;vi|584|gi|283801990|ref|None None|Mycobacterium tuberculosis[1773]|Gram+;vi|824|gi|2935168|ref|None HtrA|Haemophilus influenzae[727]|Gram-
Function unknown	Hemolysin-type calcium-binding repeat (2 copies)	3	0	1.98973e-05	0.0396155	vi|376|gi|580668|ref|None adenylate cyclase|Bordetella pertussis[520]|Gram-;vi|358|gi|312899|ref|None None|Actinobacillus pleuropneumoniae[715]|Gram-;vi|360|gi|52630374|ref|None ApxIIA|Actinobacillus pleuropneumoniae[715]|Gram-
Function unknown	Type I secretion target repeat protein	3	0	1.98973e-05	0.0396155	vi|376|gi|580668|ref|None adenylate cyclase|Bordetella pertussis[520]|Gram-;vi|358|gi|312899|ref|None None|Actinobacillus pleuropneumoniae[715]|Gram-;vi|360|gi|52630374|ref|None ApxIIA|Actinobacillus pleuropneumoniae[715]|Gram-
Energy production and conversion	Sodium dicarboxylate symporter family bacterial extracellular solute-binding family 3 protein	3	0	1.98973e-05	0.0396155	vi|397|gi|112360246|ref|None aspartate/glutamate-binding ABC transporter protein|Campylobacter jejuni[197]|Gram-;vi|134|gi|1813949|ref|None None|Campylobacter jejuni[197]|Gram-;vi|133|gi|57237809|ref|YP_179057.1 surface antigen, CjaA|Campylobacter jejuni[197]|Gram-
Amino acid transport and metabolism	extracellular solute-binding protein family 1	3	0	1.98973e-05	0.0396155	vi|623|gi|116515816|ref|YP_815744 iron ABC transporter, iron-binding protein|Streptococcus pneumoniae[1313]|Gram+;vi|769|gi|53721504|ref|YP_110489 putrescine ABC transport system, binding exported protein|Burkholderia pseudomallei[28450]|Gram-;vi|344|gi|218927806|ref|YP_002345681 putative sugar binding protein|Yersinia pestis[632]|Gram-
Function unknown	Coagulation factor 5 8 type domain protein	3	0	1.98973e-05	0.0396155	vi|619|gi|116515359|ref|YP_817402 choline binding protein A|Streptococcus pneumoniae[1313]|Gram+;vi|613|gi|221232510|ref|YP_002511663 cell wall surface anchored protein|Streptococcus pneumoniae[1313]|Gram+;vi|620|gi|116515876|ref|YP_815641 pneumococcal surface protein A|Streptococcus pneumoniae[1313]|Gram+
Function unknown	extracellular solute-binding protein, family 3	3	0	1.98973e-05	0.0396155	vi|397|gi|112360246|ref|None aspartate/glutamate-binding ABC transporter protein|Campylobacter jejuni[197]|Gram-;vi|134|gi|1813949|ref|None None|Campylobacter jejuni[197]|Gram-;vi|133|gi|57237809|ref|YP_179057.1 surface antigen, CjaA|Campylobacter jejuni[197]|Gram-
Secondary metabolites biosynthesis, transport and catabolism	calcium-binding	3	0	1.98973e-05	0.0396155	vi|376|gi|580668|ref|None adenylate cyclase|Bordetella pertussis[520]|Gram-;vi|358|gi|312899|ref|None None|Actinobacillus pleuropneumoniae[715]|Gram-;vi|360|gi|52630374|ref|None ApxIIA|Actinobacillus pleuropneumoniae[715]|Gram-
Cell wall/membrane/envelope biogenesis	PDZ domain (Also known as DHR or GLGF)	3	0	1.98973e-05	0.0396155	vi|123|gi|15607267|ref|NC_000962.2 PROBABLE SERINE PROTEASE PEPA (SERINE PROTEINASE) (MTB32A)|Mycobacterium tuberculosis[1773]|Gram+;vi|584|gi|283801990|ref|None None|Mycobacterium tuberculosis[1773]|Gram+;vi|824|gi|2935168|ref|None HtrA|Haemophilus influenzae[727]|Gram-
Inorganic ion transport and metabolism	ferritin dps family protein	3	0	1.98973e-05	0.0396155	vi|1829|gi|15609013|ref|NP_216392 bacterioferritin BfrA|Mycobacterium tuberculosis[1773]|Gram+;vi|255|gi|83269559|ref|YP_418850 Ferritin:bacterioferritin|Brucella spp.[234]|Gram-;vi|806|gi|8777456|ref|None neutrophil-activating protein|Helicobacter pylori[210]|Gram-
Signal transduction mechanisms	Serine threonine protein kinase (EC 2.7.11.1)	3	0	1.98973e-05	0.0396155	vi|329|gi|6678323|ref|NP_033396 1|Salmonella spp.[590]|Gram-;vi|340|gi|162417777|ref|YP_001604502 protein kinase YopO|Yersinia pestis[632]|Gram-;vi|439|gi|161353778|ref|NP_224303 serine/threonine-protein kinase|Chlamydophila pneumoniae[83558]|Gram-
Cell wall/membrane/envelope biogenesis	serine protease	3	0	1.98973e-05	0.0396155	vi|123|gi|15607267|ref|NC_000962.2 PROBABLE SERINE PROTEASE PEPA (SERINE PROTEINASE) (MTB32A)|Mycobacterium tuberculosis[1773]|Gram+;vi|584|gi|283801990|ref|None None|Mycobacterium tuberculosis[1773]|Gram+;vi|824|gi|2935168|ref|None HtrA|Haemophilus influenzae[727]|Gram-
Cell cycle control, cell division, chromosome partitioning	peptidase	3	0	1.98973e-05	0.0396155	vi|632|gi|225871286|ref|YP_002747233 antiphagocytic cell surface-anchored fibrinogen-and IgG Fc-binding protein SeM|Streptococcus equi[1336]|Gram+;vi|399|gi|116292649|ref|None FspA1|Campylobacter jejuni[197]|Gram-;vi|468|gi|118496734|ref|YP_897784 outer membrane protein of unknown function|Francisella tularensis[263]|Gram-
Amino acid transport and metabolism	amino acid ABC transporter substrate-binding protein signal transduction system	3	0	1.98973e-05	0.0396155	vi|397|gi|112360246|ref|None aspartate/glutamate-binding ABC transporter protein|Campylobacter jejuni[197]|Gram-;vi|134|gi|1813949|ref|None None|Campylobacter jejuni[197]|Gram-;vi|133|gi|57237809|ref|YP_179057.1 surface antigen, CjaA|Campylobacter jejuni[197]|Gram-
Posttranslational modification, protein turnover, chaperones	PDZ DHR GLGF domain-containing protein	3	0	1.98973e-05	0.0396155	vi|123|gi|15607267|ref|NC_000962.2 PROBABLE SERINE PROTEASE PEPA (SERINE PROTEINASE) (MTB32A)|Mycobacterium tuberculosis[1773]|Gram+;vi|584|gi|283801990|ref|None None|Mycobacterium tuberculosis[1773]|Gram+;vi|824|gi|2935168|ref|None HtrA|Haemophilus influenzae[727]|Gram-
Amino acid transport and metabolism & Signal transduction mechanisms	Family 3 extracellular solute-binding protein	3	0	1.98973e-05	0.0396155	vi|397|gi|112360246|ref|None aspartate/glutamate-binding ABC transporter protein|Campylobacter jejuni[197]|Gram-;vi|134|gi|1813949|ref|None None|Campylobacter jejuni[197]|Gram-;vi|133|gi|57237809|ref|YP_179057.1 surface antigen, CjaA|Campylobacter jejuni[197]|Gram-
Signal transduction mechanisms	sensor Signal transduction histidine kinase	3	0	1.98973e-05	0.0396155	vi|397|gi|112360246|ref|None aspartate/glutamate-binding ABC transporter protein|Campylobacter jejuni[197]|Gram-;vi|134|gi|1813949|ref|None None|Campylobacter jejuni[197]|Gram-;vi|133|gi|57237809|ref|YP_179057.1 surface antigen, CjaA|Campylobacter jejuni[197]|Gram-
Inorganic ion transport and metabolism	Extracellular solute-binding protein family 3	3	0	1.98973e-05	0.0396155	vi|397|gi|112360246|ref|None aspartate/glutamate-binding ABC transporter protein|Campylobacter jejuni[197]|Gram-;vi|134|gi|1813949|ref|None None|Campylobacter jejuni[197]|Gram-;vi|133|gi|57237809|ref|YP_179057.1 surface antigen, CjaA|Campylobacter jejuni[197]|Gram-
Signal transduction mechanisms	Serine Threonine	3	0	1.98973e-05	0.0396155	vi|329|gi|6678323|ref|NP_033396 1|Salmonella spp.[590]|Gram-;vi|340|gi|162417777|ref|YP_001604502 protein kinase YopO|Yersinia pestis[632]|Gram-;vi|439|gi|161353778|ref|NP_224303 serine/threonine-protein kinase|Chlamydophila pneumoniae[83558]|Gram-
Cell cycle control, cell division, chromosome partitioning	rod shape-determining protein (mreB)	3	0	1.98973e-05	0.0396155	vi|866|gi|15607491|ref|NP_214864 molecular chaperone DnaK|Mycobacterium tuberculosis[1773]|Gram+;vi|426|gi|26006347|ref|None DnaK|Chlamydophila abortus[83555]|Gram-;vi|257|gi|62290965|ref|YP_222758 molecular chaperone DnaK|Brucella spp.[234]|Gram-
Signal transduction mechanisms	Serine threonine protein kinase	3	0	1.98973e-05	0.0396155	vi|329|gi|6678323|ref|NP_033396 1|Salmonella spp.[590]|Gram-;vi|340|gi|162417777|ref|YP_001604502 protein kinase YopO|Yersinia pestis[632]|Gram-;vi|439|gi|161353778|ref|NP_224303 serine/threonine-protein kinase|Chlamydophila pneumoniae[83558]|Gram-
Signal transduction mechanisms	ggdef family	3	0	1.98973e-05	0.0396155	vi|380|gi|33592924|ref|NP_880568 regulatory protein BvgR|Bordetella pertussis[520]|Gram-;vi|134|gi|1813949|ref|None None|Campylobacter jejuni[197]|Gram-;vi|133|gi|57237809|ref|YP_179057.1 surface antigen, CjaA|Campylobacter jejuni[197]|Gram-
Cell wall/membrane/envelope biogenesis	LysM	3	0	1.98973e-05	0.0396155	vi|862|gi|215422507|ref|None p60|Listeria monocytogenes[1639]|Gram+;vi|859|gi|76788047|ref|YP_328758 group B streptococcal surface immunogenic protein|Streptococcus agalactiae[1311]|Gram+;vi|265|gi|15677829|ref|NP_274993 hypothetical protein|Neisseria meningitidis[487]|Gram-
Cell wall/membrane/envelope biogenesis	polymorphic outer membrane protein	3	0	1.98973e-05	0.0396155	vi|436|gi|15834883|ref|NP_296642 polymorphic membrane protein G family protein|Chlamydia muridarum[83560]|Gram-;vi|438|gi|15834882|ref|NP_296641 polymorphic membrane protein E/F family protein|Chlamydia muridarum[83560]|Gram-;vi|418|gi|187438939|ref|None polymorphic outer membrane protein 90A|Chlamydophila abortus[83555]|Gram-
Signal transduction mechanisms	RIO1 family	3	0	1.98973e-05	0.0396155	vi|329|gi|6678323|ref|NP_033396 1|Salmonella spp.[590]|Gram-;vi|340|gi|162417777|ref|YP_001604502 protein kinase YopO|Yersinia pestis[632]|Gram-;vi|439|gi|161353778|ref|NP_224303 serine/threonine-protein kinase|Chlamydophila pneumoniae[83558]|Gram-
Inorganic ion transport and metabolism	Ferritin-like domain	3	0	1.98973e-05	0.0396155	vi|1829|gi|15609013|ref|NP_216392 bacterioferritin BfrA|Mycobacterium tuberculosis[1773]|Gram+;vi|255|gi|83269559|ref|YP_418850 Ferritin:bacterioferritin|Brucella spp.[234]|Gram-;vi|806|gi|8777456|ref|None neutrophil-activating protein|Helicobacter pylori[210]|Gram-
Amino acid transport and metabolism	polar amino acid uptake family ABC transporter periplasmic substrate-binding protein	3	0	1.98973e-05	0.0396155	vi|397|gi|112360246|ref|None aspartate/glutamate-binding ABC transporter protein|Campylobacter jejuni[197]|Gram-;vi|134|gi|1813949|ref|None None|Campylobacter jejuni[197]|Gram-;vi|133|gi|57237809|ref|YP_179057.1 surface antigen, CjaA|Campylobacter jejuni[197]|Gram-
Amino acid transport and metabolism	amino acid ABC transporter substrate-binding protein, PAAT family	3	0	1.98973e-05	0.0396155	vi|397|gi|112360246|ref|None aspartate/glutamate-binding ABC transporter protein|Campylobacter jejuni[197]|Gram-;vi|134|gi|1813949|ref|None None|Campylobacter jejuni[197]|Gram-;vi|133|gi|57237809|ref|YP_179057.1 surface antigen, CjaA|Campylobacter jejuni[197]|Gram-
Amino acid transport and metabolism & Signal transduction mechanisms	NMT1/THI5 like	3	0	1.98973e-05	0.0396155	vi|397|gi|112360246|ref|None aspartate/glutamate-binding ABC transporter protein|Campylobacter jejuni[197]|Gram-;vi|134|gi|1813949|ref|None None|Campylobacter jejuni[197]|Gram-;vi|133|gi|57237809|ref|YP_179057.1 surface antigen, CjaA|Campylobacter jejuni[197]|Gram-
Transcription & Replication, recombination and repair & Signal transduction mechanisms	Protein kinase domain	3	0	1.98973e-05	0.0396155	vi|329|gi|6678323|ref|NP_033396 1|Salmonella spp.[590]|Gram-;vi|340|gi|162417777|ref|YP_001604502 protein kinase YopO|Yersinia pestis[632]|Gram-;vi|439|gi|161353778|ref|NP_224303 serine/threonine-protein kinase|Chlamydophila pneumoniae[83558]|Gram-
Lipid transport and metabolism	membrane protein involved in aromatic hydrocarbon degradation	3	0	1.98973e-05	0.0396155	vi|864|gi|9716645|ref|None outer membrane protein P1|Haemophilus influenzae[727]|Gram-;vi|231|gi|82700421|ref|YP_414995 OmpA-like transmembrane domain|Brucella spp.[234]|Gram-;vi|594|gi|15676020|ref|NP_273150 putative outer membrane protein P1|Neisseria meningitidis[487]|Gram-
Amino acid transport and metabolism	Iron-regulated protein	3	0	1.98973e-05	0.0396155	vi|123|gi|15607267|ref|NC_000962.2 PROBABLE SERINE PROTEASE PEPA (SERINE PROTEINASE) (MTB32A)|Mycobacterium tuberculosis[1773]|Gram+;vi|584|gi|283801990|ref|None None|Mycobacterium tuberculosis[1773]|Gram+;vi|824|gi|2935168|ref|None HtrA|Haemophilus influenzae[727]|Gram-
Cell wall/membrane/envelope biogenesis	Peptidase family S41	3	0	1.98973e-05	0.0396155	vi|123|gi|15607267|ref|NC_000962.2 PROBABLE SERINE PROTEASE PEPA (SERINE PROTEINASE) (MTB32A)|Mycobacterium tuberculosis[1773]|Gram+;vi|584|gi|283801990|ref|None None|Mycobacterium tuberculosis[1773]|Gram+;vi|824|gi|2935168|ref|None HtrA|Haemophilus influenzae[727]|Gram-
Amino acid transport and metabolism	Extracellular solute-binding protein family 3	3	0	1.98973e-05	0.0396155	vi|397|gi|112360246|ref|None aspartate/glutamate-binding ABC transporter protein|Campylobacter jejuni[197]|Gram-;vi|134|gi|1813949|ref|None None|Campylobacter jejuni[197]|Gram-;vi|133|gi|57237809|ref|YP_179057.1 surface antigen, CjaA|Campylobacter jejuni[197]|Gram-
Inorganic ion transport and metabolism	TonB family	3	0	1.98973e-05	0.0396155	vi|282|gi|222104801|ref|YP_002539290 outer membrane receptor FepA|Escherichia coli[83334]|Gram-;vi|351|gi|22126288|ref|NP_669711 pesticin/yersiniabactin outer membrane receptor|Yersinia pestis[632]|Gram-;vi|279|gi|26250982|ref|NP_757022 putative iron-regulated outer membrane virulence protein|Escherichia coli[83334]|Gram-
Secondary metabolites biosynthesis, transport and catabolism	RTX N-terminal domain	3	0	1.98973e-05	0.0396155	vi|376|gi|580668|ref|None adenylate cyclase|Bordetella pertussis[520]|Gram-;vi|358|gi|312899|ref|None None|Actinobacillus pleuropneumoniae[715]|Gram-;vi|360|gi|52630374|ref|None ApxIIA|Actinobacillus pleuropneumoniae[715]|Gram-
Cell wall/membrane/envelope biogenesis	Inherit from COG: Hemolysin-type calcium-binding	3	0	1.98973e-05	0.0396155	vi|376|gi|580668|ref|None adenylate cyclase|Bordetella pertussis[520]|Gram-;vi|358|gi|312899|ref|None None|Actinobacillus pleuropneumoniae[715]|Gram-;vi|360|gi|52630374|ref|None ApxIIA|Actinobacillus pleuropneumoniae[715]|Gram-
Cell wall/membrane/envelope biogenesis	Choline binding protein A	3	0	1.98973e-05	0.0396155	vi|619|gi|116515359|ref|YP_817402 choline binding protein A|Streptococcus pneumoniae[1313]|Gram+;vi|853|gi|14915682|ref|None fibronectin-binding protein|Streptococcus pyogenes[1314]|Gram+;vi|620|gi|116515876|ref|YP_815641 pneumococcal surface protein A|Streptococcus pneumoniae[1313]|Gram+
Secondary metabolites biosynthesis, transport and catabolism	hemolysin-type calcium-binding region	3	0	1.98973e-05	0.0396155	vi|376|gi|580668|ref|None adenylate cyclase|Bordetella pertussis[520]|Gram-;vi|358|gi|312899|ref|None None|Actinobacillus pleuropneumoniae[715]|Gram-;vi|360|gi|52630374|ref|None ApxIIA|Actinobacillus pleuropneumoniae[715]|Gram-
Signal transduction mechanisms	ECF sigma factor	3	0	1.98973e-05	0.0396155	vi|329|gi|6678323|ref|NP_033396 1|Salmonella spp.[590]|Gram-;vi|340|gi|162417777|ref|YP_001604502 protein kinase YopO|Yersinia pestis[632]|Gram-;vi|439|gi|161353778|ref|NP_224303 serine/threonine-protein kinase|Chlamydophila pneumoniae[83558]|Gram-
Intracellular trafficking, secretion, and vesicular transport	Polypeptide-transport-associated domain protein, ShlB-type	3	0	1.98973e-05	0.0396155	vi|350|gi|218930726|ref|YP_002348601 hemolysin activator protein|Yersinia pestis[632]|Gram-;vi|430|gi|15835130|ref|NP_296889 outer membrane protein, putative|Chlamydia muridarum[83560]|Gram-;vi|362|gi|190150285|ref|YP_001968810 putative hemolysin activator protein|Actinobacillus pleuropneumoniae[715]|Gram-
Amino acid transport and metabolism	PBPb	3	0	1.98973e-05	0.0396155	vi|397|gi|112360246|ref|None aspartate/glutamate-binding ABC transporter protein|Campylobacter jejuni[197]|Gram-;vi|134|gi|1813949|ref|None None|Campylobacter jejuni[197]|Gram-;vi|133|gi|57237809|ref|YP_179057.1 surface antigen, CjaA|Campylobacter jejuni[197]|Gram-
Amino acid transport and metabolism & Signal transduction mechanisms	Bacterial extracellular solute-binding proteins, family 3	3	0	1.98973e-05	0.0396155	vi|397|gi|112360246|ref|None aspartate/glutamate-binding ABC transporter protein|Campylobacter jejuni[197]|Gram-;vi|134|gi|1813949|ref|None None|Campylobacter jejuni[197]|Gram-;vi|133|gi|57237809|ref|YP_179057.1 surface antigen, CjaA|Campylobacter jejuni[197]|Gram-
Posttranslational modification, protein turnover, chaperones	Trypsin domain PDZ domain protein	3	0	1.98973e-05	0.0396155	vi|123|gi|15607267|ref|NC_000962.2 PROBABLE SERINE PROTEASE PEPA (SERINE PROTEINASE) (MTB32A)|Mycobacterium tuberculosis[1773]|Gram+;vi|584|gi|283801990|ref|None None|Mycobacterium tuberculosis[1773]|Gram+;vi|824|gi|2935168|ref|None HtrA|Haemophilus influenzae[727]|Gram-
Amino acid transport and metabolism & Signal transduction mechanisms	ABC, transporter	3	0	1.98973e-05	0.0396155	vi|397|gi|112360246|ref|None aspartate/glutamate-binding ABC transporter protein|Campylobacter jejuni[197]|Gram-;vi|134|gi|1813949|ref|None None|Campylobacter jejuni[197]|Gram-;vi|133|gi|57237809|ref|YP_179057.1 surface antigen, CjaA|Campylobacter jejuni[197]|Gram-
Cell wall/membrane/envelope biogenesis & Intracellular trafficking, secretion, and vesicular transport	outer membrane autotransporter	3	0	1.98973e-05	0.0396155	vi|283|gi|26246291|ref|NP_752330 haemoglobin protease|Escherichia coli[83334]|Gram-;vi|383|gi|562026|ref|None BrkA|Bordetella pertussis[520]|Gram-;vi|378|gi|33592195|ref|NP_879839 pertactin precursor|Bordetella pertussis[520]|Gram-
Secondary metabolites biosynthesis, transport and catabolism	calcium binding hemolysin protein	3	0	1.98973e-05	0.0396155	vi|376|gi|580668|ref|None adenylate cyclase|Bordetella pertussis[520]|Gram-;vi|358|gi|312899|ref|None None|Actinobacillus pleuropneumoniae[715]|Gram-;vi|360|gi|52630374|ref|None ApxIIA|Actinobacillus pleuropneumoniae[715]|Gram-
Secondary metabolites biosynthesis, transport and catabolism	Inherit from COG: Hemolysin-type calcium-binding	3	0	1.98973e-05	0.0396155	vi|376|gi|580668|ref|None adenylate cyclase|Bordetella pertussis[520]|Gram-;vi|358|gi|312899|ref|None None|Actinobacillus pleuropneumoniae[715]|Gram-;vi|360|gi|52630374|ref|None ApxIIA|Actinobacillus pleuropneumoniae[715]|Gram-
Function unknown	Molecular chaperone-like protein	3	0	1.98973e-05	0.0396155	vi|866|gi|15607491|ref|NP_214864 molecular chaperone DnaK|Mycobacterium tuberculosis[1773]|Gram+;vi|426|gi|26006347|ref|None DnaK|Chlamydophila abortus[83555]|Gram-;vi|257|gi|62290965|ref|YP_222758 molecular chaperone DnaK|Brucella spp.[234]|Gram-
Posttranslational modification, protein turnover, chaperones & Secondary metabolites biosynthesis, transport and catabolism	Proprotein convertase P-domain	3	0	1.98973e-05	0.0396155	vi|376|gi|580668|ref|None adenylate cyclase|Bordetella pertussis[520]|Gram-;vi|358|gi|312899|ref|None None|Actinobacillus pleuropneumoniae[715]|Gram-;vi|360|gi|52630374|ref|None ApxIIA|Actinobacillus pleuropneumoniae[715]|Gram-
Signal transduction mechanisms	K07001 NTE family protein	3	0	1.98973e-05	0.0396155	vi|1693|gi|302136428|ref|None putative surface antigen|Edwardsiella tarda[636]|Gram-;vi|430|gi|15835130|ref|NP_296889 outer membrane protein, putative|Chlamydia muridarum[83560]|Gram-;vi|483|gi|68249503|ref|YP_248615 protective surface antigen D15|Haemophilus influenzae[727]|Gram-
Intracellular trafficking, secretion, and vesicular transport & Extracellular structures	Domain-Containing protein	3	0	1.98973e-05	0.0396155	vi|272|gi|15677822|ref|NP_274986 putative adhesin/invasin|Neisseria meningitidis[487]|Gram-;vi|269|gi|15676883|ref|NP_274028 adhesin|Neisseria meningitidis[487]|Gram-;vi|284|gi|26250246|ref|NP_756286 putative adhesin|Escherichia coli[83334]|Gram-
Cell wall/membrane/envelope biogenesis	TonB-linked outer membrane protein, SusC RagA family	3	0	1.98973e-05	0.0396155	vi|282|gi|222104801|ref|YP_002539290 outer membrane receptor FepA|Escherichia coli[83334]|Gram-;vi|318|gi|259475459|ref|None None|Salmonella spp.[590]|Gram-;vi|279|gi|26250982|ref|NP_757022 putative iron-regulated outer membrane virulence protein|Escherichia coli[83334]|Gram-
Function unknown	PDZ	3	0	1.98973e-05	0.0396155	vi|123|gi|15607267|ref|NC_000962.2 PROBABLE SERINE PROTEASE PEPA (SERINE PROTEINASE) (MTB32A)|Mycobacterium tuberculosis[1773]|Gram+;vi|584|gi|283801990|ref|None None|Mycobacterium tuberculosis[1773]|Gram+;vi|824|gi|2935168|ref|None HtrA|Haemophilus influenzae[727]|Gram-
Function unknown	PDZ domain (Also known as DHR or GLGF)	3	0	1.98973e-05	0.0396155	vi|123|gi|15607267|ref|NC_000962.2 PROBABLE SERINE PROTEASE PEPA (SERINE PROTEINASE) (MTB32A)|Mycobacterium tuberculosis[1773]|Gram+;vi|584|gi|283801990|ref|None None|Mycobacterium tuberculosis[1773]|Gram+;vi|824|gi|2935168|ref|None HtrA|Haemophilus influenzae[727]|Gram-
Amino acid transport and metabolism	Dehydratase	3	0	1.98973e-05	0.0396155	vi|397|gi|112360246|ref|None aspartate/glutamate-binding ABC transporter protein|Campylobacter jejuni[197]|Gram-;vi|134|gi|1813949|ref|None None|Campylobacter jejuni[197]|Gram-;vi|133|gi|57237809|ref|YP_179057.1 surface antigen, CjaA|Campylobacter jejuni[197]|Gram-
Amino acid transport and metabolism & Signal transduction mechanisms	Methyl-accepting chemotaxis sensory transducer	3	0	1.98973e-05	0.0396155	vi|397|gi|112360246|ref|None aspartate/glutamate-binding ABC transporter protein|Campylobacter jejuni[197]|Gram-;vi|134|gi|1813949|ref|None None|Campylobacter jejuni[197]|Gram-;vi|133|gi|57237809|ref|YP_179057.1 surface antigen, CjaA|Campylobacter jejuni[197]|Gram-
Secondary metabolites biosynthesis, transport and catabolism	MCE family	3	0	1.98973e-05	0.0396155	vi|104|gi|57117165|ref|NC_000962.2 6 KDA EARLY SECRETORY ANTIGENIC TARGET ESXA (ESAT-6)|Mycobacterium tuberculosis[1773]|Gram+;vi|272|gi|15677822|ref|NP_274986 putative adhesin/invasin|Neisseria meningitidis[487]|Gram-;vi|276|gi|4574246|ref|AAD23967.1 outer membrane protein 26|Haemophilus influenzae[727]|Gram-
Cell wall/membrane/envelope biogenesis	Surface Antigen	3	0	1.98973e-05	0.0396155	vi|1693|gi|302136428|ref|None putative surface antigen|Edwardsiella tarda[636]|Gram-;vi|430|gi|15835130|ref|NP_296889 outer membrane protein, putative|Chlamydia muridarum[83560]|Gram-;vi|483|gi|68249503|ref|YP_248615 protective surface antigen D15|Haemophilus influenzae[727]|Gram-
Function unknown	ABC-type dipeptide transport system periplasmic component	3	0	1.98973e-05	0.0396155	vi|871|gi|4336671|ref|None hyaluronate-associated protein precursor|Streptococcus equi[1336]|Gram+;vi|266|gi|15677776|ref|NP_274940 outer membrane lipoprotein|Neisseria meningitidis[487]|Gram-;vi|872|gi|15835089|ref|NP_296848 peptide ABC transporter, periplasmic peptide-binding protein, putative|Chlamydia muridarum[83560]|Gram-
Signal transduction mechanisms	Serine threonine-protein kinase	3	0	1.98973e-05	0.0396155	vi|329|gi|6678323|ref|NP_033396 1|Salmonella spp.[590]|Gram-;vi|340|gi|162417777|ref|YP_001604502 protein kinase YopO|Yersinia pestis[632]|Gram-;vi|439|gi|161353778|ref|NP_224303 serine/threonine-protein kinase|Chlamydophila pneumoniae[83558]|Gram-
Signal transduction mechanisms	serine threonine protein kinase (EC 2.7.11.17)	3	0	1.98973e-05	0.0396155	vi|329|gi|6678323|ref|NP_033396 1|Salmonella spp.[590]|Gram-;vi|340|gi|162417777|ref|YP_001604502 protein kinase YopO|Yersinia pestis[632]|Gram-;vi|439|gi|161353778|ref|NP_224303 serine/threonine-protein kinase|Chlamydophila pneumoniae[83558]|Gram-
Function unknown	Anthrax toxin LF subunit	3	0	1.98973e-05	0.0396155	vi|376|gi|580668|ref|None adenylate cyclase|Bordetella pertussis[520]|Gram-;vi|358|gi|312899|ref|None None|Actinobacillus pleuropneumoniae[715]|Gram-;vi|360|gi|52630374|ref|None ApxIIA|Actinobacillus pleuropneumoniae[715]|Gram-
Function unknown	tonB-dependent receptor plug	3	0	1.98973e-05	0.0396155	vi|282|gi|222104801|ref|YP_002539290 outer membrane receptor FepA|Escherichia coli[83334]|Gram-;vi|318|gi|259475459|ref|None None|Salmonella spp.[590]|Gram-;vi|280|gi|26249458|ref|NP_755498 IutA protein|Escherichia coli[83334]|Gram-
Signal transduction mechanisms	Serine threonine protein kinase with WD-40 repeats	3	0	1.98973e-05	0.0396155	vi|329|gi|6678323|ref|NP_033396 1|Salmonella spp.[590]|Gram-;vi|340|gi|162417777|ref|YP_001604502 protein kinase YopO|Yersinia pestis[632]|Gram-;vi|439|gi|161353778|ref|NP_224303 serine/threonine-protein kinase|Chlamydophila pneumoniae[83558]|Gram-
Amino acid transport and metabolism	ABC-type amino acid transport signal transduction	3	0	1.98973e-05	0.0396155	vi|397|gi|112360246|ref|None aspartate/glutamate-binding ABC transporter protein|Campylobacter jejuni[197]|Gram-;vi|134|gi|1813949|ref|None None|Campylobacter jejuni[197]|Gram-;vi|133|gi|57237809|ref|YP_179057.1 surface antigen, CjaA|Campylobacter jejuni[197]|Gram-
Cell cycle control, cell division, chromosome partitioning	This protein may be involved in anomalous filament growth. May be a component of the septum (By similarity)	3	0	1.98973e-05	0.0396155	vi|866|gi|15607491|ref|NP_214864 molecular chaperone DnaK|Mycobacterium tuberculosis[1773]|Gram+;vi|426|gi|26006347|ref|None DnaK|Chlamydophila abortus[83555]|Gram-;vi|257|gi|62290965|ref|YP_222758 molecular chaperone DnaK|Brucella spp.[234]|Gram-
Signal transduction mechanisms	Protein tyrosine kinase	3	0	1.98973e-05	0.0396155	vi|329|gi|6678323|ref|NP_033396 1|Salmonella spp.[590]|Gram-;vi|340|gi|162417777|ref|YP_001604502 protein kinase YopO|Yersinia pestis[632]|Gram-;vi|439|gi|161353778|ref|NP_224303 serine/threonine-protein kinase|Chlamydophila pneumoniae[83558]|Gram-
Function unknown	V antigen (LcrV) protein	3	0	1.98973e-05	0.0396155	vi|44|gi|16082719|ref|NP_395165 secreted effector protein|Yersinia pestis[632]|Gram-;vi|790|gi|32470278|ref|NP_863514 LcrV|Yersinia enterocolitica[393305]|Gram-;vi|844|gi|15596903|ref|NP_250397 type III secretion protein PcrV|Pseudomonas aeruginosa[287]|Gram-
Function unknown	outer-membrane immunogenic protein	3	0	1.98973e-05	0.0396155	vi|1609|gi|61229373|ref|None 31 kDa outer-membrane immunogenic protein|Brucella spp.[234]|Gram-;vi|231|gi|82700421|ref|YP_414995 OmpA-like transmembrane domain|Brucella spp.[234]|Gram-;vi|253|gi|17987532|ref|NP_540166 25 kDa outer-membrane immunogenic protein precursor|Brucella spp.[234]|Gram-
Function unknown	Protein of unknown function (DUF459)	3	0	1.98973e-05	0.0396155	vi|814|gi|224992215|ref|YP_002646905 secreted MPT51/MPB51 antigen protein|Mycobacterium tuberculosis[1773]|Gram+;vi|122|gi|15610940|ref|NC_000962.2 SECRETED ANTIGEN 85-A FBPA (MYCOLYL TRANSFERASE 85A) (FIBRONECTIN-BINDING PROTEIN A) (ANTIGEN 85 COMPLEX A)|Mycobacterium tuberculosis[1773]|Gram+;vi|118|gi|15609023|ref|NC_000962.2 SECRETED ANTIGEN 85-B FBPB (85B) (ANTIGEN 85 COMPLEX B) (MYCOLYL TRAN…
Cell wall/membrane/envelope biogenesis	Inherit from COG: sdia-regulated domain-containing protein	3	0	1.98973e-05	0.0396155	vi|376|gi|580668|ref|None adenylate cyclase|Bordetella pertussis[520]|Gram-;vi|358|gi|312899|ref|None None|Actinobacillus pleuropneumoniae[715]|Gram-;vi|360|gi|52630374|ref|None ApxIIA|Actinobacillus pleuropneumoniae[715]|Gram-
Posttranslational modification, protein turnover, chaperones	Inherit from COG: Serine protease	3	0	1.98973e-05	0.0396155	vi|123|gi|15607267|ref|NC_000962.2 PROBABLE SERINE PROTEASE PEPA (SERINE PROTEINASE) (MTB32A)|Mycobacterium tuberculosis[1773]|Gram+;vi|584|gi|283801990|ref|None None|Mycobacterium tuberculosis[1773]|Gram+;vi|824|gi|2935168|ref|None HtrA|Haemophilus influenzae[727]|Gram-
Amino acid transport and metabolism	amino acid ABC transporter, amino acid-binding protein	3	0	1.98973e-05	0.0396155	vi|397|gi|112360246|ref|None aspartate/glutamate-binding ABC transporter protein|Campylobacter jejuni[197]|Gram-;vi|134|gi|1813949|ref|None None|Campylobacter jejuni[197]|Gram-;vi|133|gi|57237809|ref|YP_179057.1 surface antigen, CjaA|Campylobacter jejuni[197]|Gram-
Secondary metabolites biosynthesis, transport and catabolism	Hemolysin-type calcium-binding repeat 2 copies family protein	3	0	1.98973e-05	0.0396155	vi|376|gi|580668|ref|None adenylate cyclase|Bordetella pertussis[520]|Gram-;vi|358|gi|312899|ref|None None|Actinobacillus pleuropneumoniae[715]|Gram-;vi|360|gi|52630374|ref|None ApxIIA|Actinobacillus pleuropneumoniae[715]|Gram-
Posttranslational modification, protein turnover, chaperones	glutaredoxin-like protein, YruB-family	3	0	1.98973e-05	0.0396155	vi|123|gi|15607267|ref|NC_000962.2 PROBABLE SERINE PROTEASE PEPA (SERINE PROTEINASE) (MTB32A)|Mycobacterium tuberculosis[1773]|Gram+;vi|584|gi|283801990|ref|None None|Mycobacterium tuberculosis[1773]|Gram+;vi|824|gi|2935168|ref|None HtrA|Haemophilus influenzae[727]|Gram-
Cell wall/membrane/envelope biogenesis	Murein-degrading enzyme that degrades murein glycan strands and insoluble, high-molecular weight murein sacculi, with the concomitant formation of a 1,6-anhydromuramoyl product. Lytic transglycosylases (LTs) play an integral role in the metabolism of the peptidoglycan (PG) sacculus. Their lytic action creates space within the PG sacculus to allow for its expansion as well as for the insertion of …	3	0	1.98973e-05	0.0396155	vi|397|gi|112360246|ref|None aspartate/glutamate-binding ABC transporter protein|Campylobacter jejuni[197]|Gram-;vi|134|gi|1813949|ref|None None|Campylobacter jejuni[197]|Gram-;vi|133|gi|57237809|ref|YP_179057.1 surface antigen, CjaA|Campylobacter jejuni[197]|Gram-
Amino acid transport and metabolism	Peptidase s1 and s6 chymotrypsin hap	3	0	1.98973e-05	0.0396155	vi|123|gi|15607267|ref|NC_000962.2 PROBABLE SERINE PROTEASE PEPA (SERINE PROTEINASE) (MTB32A)|Mycobacterium tuberculosis[1773]|Gram+;vi|584|gi|283801990|ref|None None|Mycobacterium tuberculosis[1773]|Gram+;vi|824|gi|2935168|ref|None HtrA|Haemophilus influenzae[727]|Gram-
Signal transduction mechanisms	PP2Cc	3	0	1.98973e-05	0.0396155	vi|329|gi|6678323|ref|NP_033396 1|Salmonella spp.[590]|Gram-;vi|340|gi|162417777|ref|YP_001604502 protein kinase YopO|Yersinia pestis[632]|Gram-;vi|439|gi|161353778|ref|NP_224303 serine/threonine-protein kinase|Chlamydophila pneumoniae[83558]|Gram-
Posttranslational modification, protein turnover, chaperones	Trypsin	3	0	1.98973e-05	0.0396155	vi|123|gi|15607267|ref|NC_000962.2 PROBABLE SERINE PROTEASE PEPA (SERINE PROTEINASE) (MTB32A)|Mycobacterium tuberculosis[1773]|Gram+;vi|584|gi|283801990|ref|None None|Mycobacterium tuberculosis[1773]|Gram+;vi|824|gi|2935168|ref|None HtrA|Haemophilus influenzae[727]|Gram-
Function unknown	PA14 domain protein	3	0	1.98973e-05	0.0396155	vi|32|gi|47566476|ref|NC_007322.2 Protective antigen|Bacillus anthracis[1392]|Gram+;vi|374|gi|9280533|ref|None protective antigen|Bacillus anthracis[1392]|Gram+;vi|1397|gi|40646953|ref|AAR88321.1 protective antigen PA83|Bacillus anthracis[1392]|Gram+
Signal transduction mechanisms	Inherit from COG: Serine Threonine protein kinase	3	0	1.98973e-05	0.0396155	vi|329|gi|6678323|ref|NP_033396 1|Salmonella spp.[590]|Gram-;vi|340|gi|162417777|ref|YP_001604502 protein kinase YopO|Yersinia pestis[632]|Gram-;vi|439|gi|161353778|ref|NP_224303 serine/threonine-protein kinase|Chlamydophila pneumoniae[83558]|Gram-
Amino acid transport and metabolism & Signal transduction mechanisms	extracellular solute-binding protein	3	0	1.98973e-05	0.0396155	vi|397|gi|112360246|ref|None aspartate/glutamate-binding ABC transporter protein|Campylobacter jejuni[197]|Gram-;vi|134|gi|1813949|ref|None None|Campylobacter jejuni[197]|Gram-;vi|133|gi|57237809|ref|YP_179057.1 surface antigen, CjaA|Campylobacter jejuni[197]|Gram-
Posttranslational modification, protein turnover, chaperones	PilZ domain	3	0	1.98973e-05	0.0396155	vi|866|gi|15607491|ref|NP_214864 molecular chaperone DnaK|Mycobacterium tuberculosis[1773]|Gram+;vi|426|gi|26006347|ref|None DnaK|Chlamydophila abortus[83555]|Gram-;vi|257|gi|62290965|ref|YP_222758 molecular chaperone DnaK|Brucella spp.[234]|Gram-
Function unknown	PBPb	3	0	1.98973e-05	0.0396155	vi|397|gi|112360246|ref|None aspartate/glutamate-binding ABC transporter protein|Campylobacter jejuni[197]|Gram-;vi|134|gi|1813949|ref|None None|Campylobacter jejuni[197]|Gram-;vi|133|gi|57237809|ref|YP_179057.1 surface antigen, CjaA|Campylobacter jejuni[197]|Gram-
Cell wall/membrane/envelope biogenesis	Major outer membrane protein	3	0	1.98973e-05	0.0396155	vi|485|gi|68248747|ref|YP_247859 Outer membrane protein P2 precursor|Haemophilus influenzae[727]|Gram-;vi|943|gi|2745958|ref|AAC02243.1 outer membrane protein|Pasteurella multocida[747]|Gram-;vi|873|gi|218562871|ref|YP_002344650 major outer membrane protein|Campylobacter jejuni[197]|Gram-
Posttranslational modification, protein turnover, chaperones	DnaK-related protein	3	0	1.98973e-05	0.0396155	vi|866|gi|15607491|ref|NP_214864 molecular chaperone DnaK|Mycobacterium tuberculosis[1773]|Gram+;vi|426|gi|26006347|ref|None DnaK|Chlamydophila abortus[83555]|Gram-;vi|257|gi|62290965|ref|YP_222758 molecular chaperone DnaK|Brucella spp.[234]|Gram-
Posttranslational modification, protein turnover, chaperones	Peptidase s1 and s6 chymotrypsin hap	3	0	1.98973e-05	0.0396155	vi|123|gi|15607267|ref|NC_000962.2 PROBABLE SERINE PROTEASE PEPA (SERINE PROTEINASE) (MTB32A)|Mycobacterium tuberculosis[1773]|Gram+;vi|584|gi|283801990|ref|None None|Mycobacterium tuberculosis[1773]|Gram+;vi|824|gi|2935168|ref|None HtrA|Haemophilus influenzae[727]|Gram-
Function unknown	PbH1	3	0	1.98973e-05	0.0396155	vi|376|gi|580668|ref|None adenylate cyclase|Bordetella pertussis[520]|Gram-;vi|436|gi|15834883|ref|NP_296642 polymorphic membrane protein G family protein|Chlamydia muridarum[83560]|Gram-;vi|358|gi|312899|ref|None None|Actinobacillus pleuropneumoniae[715]|Gram-
Posttranslational modification, protein turnover, chaperones	peptidase s1 and s6 chymotrypsin hap	3	0	1.98973e-05	0.0396155	vi|123|gi|15607267|ref|NC_000962.2 PROBABLE SERINE PROTEASE PEPA (SERINE PROTEINASE) (MTB32A)|Mycobacterium tuberculosis[1773]|Gram+;vi|584|gi|283801990|ref|None None|Mycobacterium tuberculosis[1773]|Gram+;vi|824|gi|2935168|ref|None HtrA|Haemophilus influenzae[727]|Gram-
Carbohydrate transport and metabolism	extracellular solute-binding protein, family 1	3	0	1.98973e-05	0.0396155	vi|623|gi|116515816|ref|YP_815744 iron ABC transporter, iron-binding protein|Streptococcus pneumoniae[1313]|Gram+;vi|769|gi|53721504|ref|YP_110489 putrescine ABC transport system, binding exported protein|Burkholderia pseudomallei[28450]|Gram-;vi|344|gi|218927806|ref|YP_002345681 putative sugar binding protein|Yersinia pestis[632]|Gram-
Secondary metabolites biosynthesis, transport and catabolism	hemolysin-type calcium-binding protein	3	0	1.98973e-05	0.0396155	vi|376|gi|580668|ref|None adenylate cyclase|Bordetella pertussis[520]|Gram-;vi|358|gi|312899|ref|None None|Actinobacillus pleuropneumoniae[715]|Gram-;vi|360|gi|52630374|ref|None ApxIIA|Actinobacillus pleuropneumoniae[715]|Gram-
Posttranslational modification, protein turnover, chaperones	Hemolysin-type calcium-binding repeat (2 copies)	3	0	1.98973e-05	0.0396155	vi|376|gi|580668|ref|None adenylate cyclase|Bordetella pertussis[520]|Gram-;vi|358|gi|312899|ref|None None|Actinobacillus pleuropneumoniae[715]|Gram-;vi|360|gi|52630374|ref|None ApxIIA|Actinobacillus pleuropneumoniae[715]|Gram-
Cell wall/membrane/envelope biogenesis	Collagen binding domain	3	0	1.98973e-05	0.0396155	vi|847|gi|151220968|ref|YP_001331790 clumping factor A|Staphylococcus aureus[1280]|Gram+;vi|846|gi|387880|ref|AAA20874.1 collagen adhesin|Staphylococcus aureus[1280]|Gram+;vi|629|gi|225870316|ref|YP_002746263 collagen binding, ancillary pilus subunit Cne|Streptococcus equi[1336]|Gram+
Function unknown	repeat protein	3	0	1.98973e-05	0.0396155	vi|376|gi|580668|ref|None adenylate cyclase|Bordetella pertussis[520]|Gram-;vi|358|gi|312899|ref|None None|Actinobacillus pleuropneumoniae[715]|Gram-;vi|360|gi|52630374|ref|None ApxIIA|Actinobacillus pleuropneumoniae[715]|Gram-
Amino acid transport and metabolism	ABC transporter, substrate binding protein	3	0	1.98973e-05	0.0396155	vi|397|gi|112360246|ref|None aspartate/glutamate-binding ABC transporter protein|Campylobacter jejuni[197]|Gram-;vi|134|gi|1813949|ref|None None|Campylobacter jejuni[197]|Gram-;vi|133|gi|57237809|ref|YP_179057.1 surface antigen, CjaA|Campylobacter jejuni[197]|Gram-
Secondary metabolites biosynthesis, transport and catabolism	RTX-family	3	0	1.98973e-05	0.0396155	vi|376|gi|580668|ref|None adenylate cyclase|Bordetella pertussis[520]|Gram-;vi|358|gi|312899|ref|None None|Actinobacillus pleuropneumoniae[715]|Gram-;vi|360|gi|52630374|ref|None ApxIIA|Actinobacillus pleuropneumoniae[715]|Gram-
Function unknown	LamG domain protein jellyroll fold domain protein	3	0	1.98973e-05	0.0396155	vi|451|gi|157829735|ref|None None|Clostridium tetani[1485]|Gram+;vi|1325|gi|8132375|ref|None tetanus toxin|Clostridium tetani[1485]|Gram+;vi|449|gi|169834607|ref|YP_001693307 botulinum neurotoxin type B|Clostridium botulinum [1491]|Gram+
Cell wall/membrane/envelope biogenesis	peptidase, S41	3	0	1.98973e-05	0.0396155	vi|123|gi|15607267|ref|NC_000962.2 PROBABLE SERINE PROTEASE PEPA (SERINE PROTEINASE) (MTB32A)|Mycobacterium tuberculosis[1773]|Gram+;vi|584|gi|283801990|ref|None None|Mycobacterium tuberculosis[1773]|Gram+;vi|824|gi|2935168|ref|None HtrA|Haemophilus influenzae[727]|Gram-
Posttranslational modification, protein turnover, chaperones	DnaK family	3	0	1.98973e-05	0.0396155	vi|866|gi|15607491|ref|NP_214864 molecular chaperone DnaK|Mycobacterium tuberculosis[1773]|Gram+;vi|426|gi|26006347|ref|None DnaK|Chlamydophila abortus[83555]|Gram-;vi|257|gi|62290965|ref|YP_222758 molecular chaperone DnaK|Brucella spp.[234]|Gram-
Cell cycle control, cell division, chromosome partitioning	Rod shape-determining protein mreb	3	0	1.98973e-05	0.0396155	vi|866|gi|15607491|ref|NP_214864 molecular chaperone DnaK|Mycobacterium tuberculosis[1773]|Gram+;vi|426|gi|26006347|ref|None DnaK|Chlamydophila abortus[83555]|Gram-;vi|257|gi|62290965|ref|YP_222758 molecular chaperone DnaK|Brucella spp.[234]|Gram-
Intracellular trafficking, secretion, and vesicular transport	ATP-binding component of a transport system	3	0	1.98973e-05	0.0396155	vi|383|gi|562026|ref|None BrkA|Bordetella pertussis[520]|Gram-;vi|103|gi|NULL|ref|NULL NULL|Haemophilus influenzae[727]|Gram-;vi|378|gi|33592195|ref|NP_879839 pertactin precursor|Bordetella pertussis[520]|Gram-
Cell wall/membrane/envelope biogenesis	pdz dhr glgf domain protein	3	0	1.98973e-05	0.0396155	vi|123|gi|15607267|ref|NC_000962.2 PROBABLE SERINE PROTEASE PEPA (SERINE PROTEINASE) (MTB32A)|Mycobacterium tuberculosis[1773]|Gram+;vi|584|gi|283801990|ref|None None|Mycobacterium tuberculosis[1773]|Gram+;vi|824|gi|2935168|ref|None HtrA|Haemophilus influenzae[727]|Gram-
Signal transduction mechanisms	Serine Threonine protein kinase with FHA domain	3	0	1.98973e-05	0.0396155	vi|329|gi|6678323|ref|NP_033396 1|Salmonella spp.[590]|Gram-;vi|340|gi|162417777|ref|YP_001604502 protein kinase YopO|Yersinia pestis[632]|Gram-;vi|439|gi|161353778|ref|NP_224303 serine/threonine-protein kinase|Chlamydophila pneumoniae[83558]|Gram-
Cell cycle control, cell division, chromosome partitioning	actin actin family protein	3	0	1.98973e-05	0.0396155	vi|866|gi|15607491|ref|NP_214864 molecular chaperone DnaK|Mycobacterium tuberculosis[1773]|Gram+;vi|426|gi|26006347|ref|None DnaK|Chlamydophila abortus[83555]|Gram-;vi|257|gi|62290965|ref|YP_222758 molecular chaperone DnaK|Brucella spp.[234]|Gram-
Carbohydrate transport and metabolism	domain protein	3	0	1.98973e-05	0.0396155	vi|32|gi|47566476|ref|NC_007322.2 Protective antigen|Bacillus anthracis[1392]|Gram+;vi|374|gi|9280533|ref|None protective antigen|Bacillus anthracis[1392]|Gram+;vi|1397|gi|40646953|ref|AAR88321.1 protective antigen PA83|Bacillus anthracis[1392]|Gram+
Function unknown	Bacterial extracellular solute-binding proteins, family 3	3	0	1.98973e-05	0.0396155	vi|397|gi|112360246|ref|None aspartate/glutamate-binding ABC transporter protein|Campylobacter jejuni[197]|Gram-;vi|134|gi|1813949|ref|None None|Campylobacter jejuni[197]|Gram-;vi|133|gi|57237809|ref|YP_179057.1 surface antigen, CjaA|Campylobacter jejuni[197]|Gram-
Posttranslational modification, protein turnover, chaperones	PDZ	3	0	1.98973e-05	0.0396155	vi|123|gi|15607267|ref|NC_000962.2 PROBABLE SERINE PROTEASE PEPA (SERINE PROTEINASE) (MTB32A)|Mycobacterium tuberculosis[1773]|Gram+;vi|584|gi|283801990|ref|None None|Mycobacterium tuberculosis[1773]|Gram+;vi|824|gi|2935168|ref|None HtrA|Haemophilus influenzae[727]|Gram-
Function unknown	Inherit from COG: domain protein	3	0	1.98973e-05	0.0396155	vi|272|gi|15677822|ref|NP_274986 putative adhesin/invasin|Neisseria meningitidis[487]|Gram-;vi|387|gi|33601286|ref|NP_888846 putative outer membrane ligand binding protein|Bordetella pertussis[520]|Gram-;vi|857|gi|15639756|ref|NP_219206 outer membrane protein (tmpB)|Treponema pallidum[160]|Gram-
Secondary metabolites biosynthesis, transport and catabolism	Hemolysin-type calcium-binding repeat (2 copies)	3	0	1.98973e-05	0.0396155	vi|376|gi|580668|ref|None adenylate cyclase|Bordetella pertussis[520]|Gram-;vi|358|gi|312899|ref|None None|Actinobacillus pleuropneumoniae[715]|Gram-;vi|360|gi|52630374|ref|None ApxIIA|Actinobacillus pleuropneumoniae[715]|Gram-
Cell wall/membrane/envelope biogenesis	Hemolysin-type calcium-binding repeat (2 copies)	3	0	1.98973e-05	0.0396155	vi|376|gi|580668|ref|None adenylate cyclase|Bordetella pertussis[520]|Gram-;vi|358|gi|312899|ref|None None|Actinobacillus pleuropneumoniae[715]|Gram-;vi|360|gi|52630374|ref|None ApxIIA|Actinobacillus pleuropneumoniae[715]|Gram-
Posttranslational modification, protein turnover, chaperones	peptidase S1 and S6, chymotrypsin Hap	3	0	1.98973e-05	0.0396155	vi|123|gi|15607267|ref|NC_000962.2 PROBABLE SERINE PROTEASE PEPA (SERINE PROTEINASE) (MTB32A)|Mycobacterium tuberculosis[1773]|Gram+;vi|584|gi|283801990|ref|None None|Mycobacterium tuberculosis[1773]|Gram+;vi|824|gi|2935168|ref|None HtrA|Haemophilus influenzae[727]|Gram-
Cell wall/membrane/envelope biogenesis	peptidase M23	3	0	1.98973e-05	0.0396155	vi|859|gi|76788047|ref|YP_328758 group B streptococcal surface immunogenic protein|Streptococcus agalactiae[1311]|Gram+;vi|632|gi|225871286|ref|YP_002747233 antiphagocytic cell surface-anchored fibrinogen-and IgG Fc-binding protein SeM|Streptococcus equi[1336]|Gram+;vi|272|gi|15677822|ref|NP_274986 putative adhesin/invasin|Neisseria meningitidis[487]|Gram-
Function unknown	Peptidase m28	3	0	1.98973e-05	0.0396155	vi|123|gi|15607267|ref|NC_000962.2 PROBABLE SERINE PROTEASE PEPA (SERINE PROTEINASE) (MTB32A)|Mycobacterium tuberculosis[1773]|Gram+;vi|584|gi|283801990|ref|None None|Mycobacterium tuberculosis[1773]|Gram+;vi|824|gi|2935168|ref|None HtrA|Haemophilus influenzae[727]|Gram-
Signal transduction mechanisms	Serine Threonine protein kinase	3	0	1.98973e-05	0.0396155	vi|329|gi|6678323|ref|NP_033396 1|Salmonella spp.[590]|Gram-;vi|340|gi|162417777|ref|YP_001604502 protein kinase YopO|Yersinia pestis[632]|Gram-;vi|439|gi|161353778|ref|NP_224303 serine/threonine-protein kinase|Chlamydophila pneumoniae[83558]|Gram-
Intracellular trafficking, secretion, and vesicular transport & Extracellular structures	Pfam:YadA	3	0	1.98973e-05	0.0396155	vi|272|gi|15677822|ref|NP_274986 putative adhesin/invasin|Neisseria meningitidis[487]|Gram-;vi|269|gi|15676883|ref|NP_274028 adhesin|Neisseria meningitidis[487]|Gram-;vi|284|gi|26250246|ref|NP_756286 putative adhesin|Escherichia coli[83334]|Gram-
Function unknown	LamG	3	0	1.98973e-05	0.0396155	vi|376|gi|580668|ref|None adenylate cyclase|Bordetella pertussis[520]|Gram-;vi|358|gi|312899|ref|None None|Actinobacillus pleuropneumoniae[715]|Gram-;vi|360|gi|52630374|ref|None ApxIIA|Actinobacillus pleuropneumoniae[715]|Gram-
Amino acid transport and metabolism	amino acid ABC transporter periplasmic amino acid--binding protein	3	0	1.98973e-05	0.0396155	vi|397|gi|112360246|ref|None aspartate/glutamate-binding ABC transporter protein|Campylobacter jejuni[197]|Gram-;vi|134|gi|1813949|ref|None None|Campylobacter jejuni[197]|Gram-;vi|133|gi|57237809|ref|YP_179057.1 surface antigen, CjaA|Campylobacter jejuni[197]|Gram-
Amino acid transport and metabolism	extracellular solute-binding protein, family 3	3	0	1.98973e-05	0.0396155	vi|397|gi|112360246|ref|None aspartate/glutamate-binding ABC transporter protein|Campylobacter jejuni[197]|Gram-;vi|134|gi|1813949|ref|None None|Campylobacter jejuni[197]|Gram-;vi|133|gi|57237809|ref|YP_179057.1 surface antigen, CjaA|Campylobacter jejuni[197]|Gram-
Cell wall/membrane/envelope biogenesis	Surface antigen D15	3	0	1.98973e-05	0.0396155	vi|1693|gi|302136428|ref|None putative surface antigen|Edwardsiella tarda[636]|Gram-;vi|430|gi|15835130|ref|NP_296889 outer membrane protein, putative|Chlamydia muridarum[83560]|Gram-;vi|483|gi|68249503|ref|YP_248615 protective surface antigen D15|Haemophilus influenzae[727]|Gram-
Cell wall/membrane/envelope biogenesis	Outer membrane protein, OMP85 family	3	0	1.98973e-05	0.0396155	vi|1693|gi|302136428|ref|None putative surface antigen|Edwardsiella tarda[636]|Gram-;vi|430|gi|15835130|ref|NP_296889 outer membrane protein, putative|Chlamydia muridarum[83560]|Gram-;vi|483|gi|68249503|ref|YP_248615 protective surface antigen D15|Haemophilus influenzae[727]|Gram-
Cell wall/membrane/envelope biogenesis	Transferrin binding protein B	3	0	1.98973e-05	0.0396155	vi|597|gi|1017433|ref|None transferrin-binding protein 2|Neisseria meningitidis[487]|Gram-;vi|264|gi|15677945|ref|NP_275117 transferrin-binding protein-related protein|Neisseria meningitidis[487]|Gram-;vi|277|gi|68249580|ref|YP_248692 transferrin-binding protein 2 precursor|Haemophilus influenzae[727]|Gram-
Amino acid transport and metabolism	Amino acid ABC transporter, periplasmic amino acid-binding protein	3	0	1.98973e-05	0.0396155	vi|397|gi|112360246|ref|None aspartate/glutamate-binding ABC transporter protein|Campylobacter jejuni[197]|Gram-;vi|134|gi|1813949|ref|None None|Campylobacter jejuni[197]|Gram-;vi|133|gi|57237809|ref|YP_179057.1 surface antigen, CjaA|Campylobacter jejuni[197]|Gram-
Secondary metabolites biosynthesis, transport and catabolism	type I secretion target repeat protein	3	0	1.98973e-05	0.0396155	vi|376|gi|580668|ref|None adenylate cyclase|Bordetella pertussis[520]|Gram-;vi|358|gi|312899|ref|None None|Actinobacillus pleuropneumoniae[715]|Gram-;vi|360|gi|52630374|ref|None ApxIIA|Actinobacillus pleuropneumoniae[715]|Gram-
Cell wall/membrane/envelope biogenesis	outer membrane protein B	3	0	1.98973e-05	0.0396155	vi|786|gi|152498|ref|None surface antigen|Rickettsia spp[780]|Gram-;vi|650|gi|112710|ref|None Outer membrane protein A|Rickettsia spp[780]|Gram-;vi|651|gi|6685726|ref|None Outer membrane protein B|Rickettsia spp[780]|Gram-
Cell wall/membrane/envelope biogenesis	outer membrane protein x	3	0	1.98973e-05	0.0396155	vi|1609|gi|61229373|ref|None 31 kDa outer-membrane immunogenic protein|Brucella spp.[234]|Gram-;vi|231|gi|82700421|ref|YP_414995 OmpA-like transmembrane domain|Brucella spp.[234]|Gram-;vi|482|gi|68249712|ref|YP_248824 Outer membrane protein P5|Haemophilus influenzae[727]|Gram-
Function unknown	Outer membrane adhesin like proteiin	3	0	1.98973e-05	0.0396155	vi|376|gi|580668|ref|None adenylate cyclase|Bordetella pertussis[520]|Gram-;vi|358|gi|312899|ref|None None|Actinobacillus pleuropneumoniae[715]|Gram-;vi|360|gi|52630374|ref|None ApxIIA|Actinobacillus pleuropneumoniae[715]|Gram-
Function unknown	peptidase, S41	3	0	1.98973e-05	0.0396155	vi|123|gi|15607267|ref|NC_000962.2 PROBABLE SERINE PROTEASE PEPA (SERINE PROTEINASE) (MTB32A)|Mycobacterium tuberculosis[1773]|Gram+;vi|584|gi|283801990|ref|None None|Mycobacterium tuberculosis[1773]|Gram+;vi|824|gi|2935168|ref|None HtrA|Haemophilus influenzae[727]|Gram-
Posttranslational modification, protein turnover, chaperones	Preferentially cleaves peptide bonds on the carboxyl- terminal side of aspartate and glutamate. Along with other extracellular proteases it is involved in colonization and infection of human tissues. Required for proteolytic maturation of thiol protease SspB and inactivation of SspC, an inhibitor of SspB. It is the most important protease for degradation of fibronectin-binding protein (FnBP) and …	3	0	1.98973e-05	0.0396155	vi|123|gi|15607267|ref|NC_000962.2 PROBABLE SERINE PROTEASE PEPA (SERINE PROTEINASE) (MTB32A)|Mycobacterium tuberculosis[1773]|Gram+;vi|584|gi|283801990|ref|None None|Mycobacterium tuberculosis[1773]|Gram+;vi|824|gi|2935168|ref|None HtrA|Haemophilus influenzae[727]|Gram-
Signal transduction mechanisms	serine threonine-protein kinase	3	0	1.98973e-05	0.0396155	vi|329|gi|6678323|ref|NP_033396 1|Salmonella spp.[590]|Gram-;vi|340|gi|162417777|ref|YP_001604502 protein kinase YopO|Yersinia pestis[632]|Gram-;vi|439|gi|161353778|ref|NP_224303 serine/threonine-protein kinase|Chlamydophila pneumoniae[83558]|Gram-
Carbohydrate transport and metabolism	transporter	4	5	6.05545e-05	0.107181	vi|769|gi|53721504|ref|YP_110489 putrescine ABC transport system, binding exported protein|Burkholderia pseudomallei[28450]|Gram-;vi|110|gi|122892474|ref|ABM67295 None|Brucella spp.[234]|Gram-;vi|344|gi|218927806|ref|YP_002345681 putative sugar binding protein|Yersinia pestis[632]|Gram-;vi|1358|gi|68067499|ref|None Probable sugar-binding periplasmic protein|Brucella spp.[234]|Gram-
Cell wall/membrane/envelope biogenesis	Membrane-associated zinc metalloprotease	3	1	7.79825e-05	0.137951	vi|123|gi|15607267|ref|NC_000962.2 PROBABLE SERINE PROTEASE PEPA (SERINE PROTEINASE) (MTB32A)|Mycobacterium tuberculosis[1773]|Gram+;vi|584|gi|283801990|ref|None None|Mycobacterium tuberculosis[1773]|Gram+;vi|824|gi|2935168|ref|None HtrA|Haemophilus influenzae[727]|Gram-
Carbohydrate transport and metabolism	glycoside hydrolase, family 3 domain protein	3	1	7.79825e-05	0.137951	vi|32|gi|47566476|ref|NC_007322.2 Protective antigen|Bacillus anthracis[1392]|Gram+;vi|374|gi|9280533|ref|None protective antigen|Bacillus anthracis[1392]|Gram+;vi|1397|gi|40646953|ref|AAR88321.1 protective antigen PA83|Bacillus anthracis[1392]|Gram+
Function unknown	Fimbrial protein	3	1	7.79825e-05	0.137951	vi|281|gi|16132141|ref|NP_418740 minor component of type 1 fimbriae|Escherichia coli[83334]|Gram-;vi|263|gi|91213965|ref|YP_543951 type 1 fimbiral adhesin FimH|Escherichia coli[83334]|Gram-;vi|1665|gi|15599721|ref|None type 4 fimbrial PilA|Pseudomonas aeruginosa[287]|Gram-
Amino acid transport and metabolism	ethanolamine utilization protein	3	1	7.79825e-05	0.137951	vi|866|gi|15607491|ref|NP_214864 molecular chaperone DnaK|Mycobacterium tuberculosis[1773]|Gram+;vi|426|gi|26006347|ref|None DnaK|Chlamydophila abortus[83555]|Gram-;vi|257|gi|62290965|ref|YP_222758 molecular chaperone DnaK|Brucella spp.[234]|Gram-
Posttranslational modification, protein turnover, chaperones	Tryp_SPc	3	1	7.79825e-05	0.137951	vi|123|gi|15607267|ref|NC_000962.2 PROBABLE SERINE PROTEASE PEPA (SERINE PROTEINASE) (MTB32A)|Mycobacterium tuberculosis[1773]|Gram+;vi|584|gi|283801990|ref|None None|Mycobacterium tuberculosis[1773]|Gram+;vi|824|gi|2935168|ref|None HtrA|Haemophilus influenzae[727]|Gram-
Amino acid transport and metabolism	Amino acid ABC transporter substrate-binding protein	3	1	7.79825e-05	0.137951	vi|397|gi|112360246|ref|None aspartate/glutamate-binding ABC transporter protein|Campylobacter jejuni[197]|Gram-;vi|134|gi|1813949|ref|None None|Campylobacter jejuni[197]|Gram-;vi|133|gi|57237809|ref|YP_179057.1 surface antigen, CjaA|Campylobacter jejuni[197]|Gram-
Posttranslational modification, protein turnover, chaperones	peptidylprolyl cis-trans isomerase	3	1	7.79825e-05	0.137951	vi|266|gi|15677776|ref|NP_274940 outer membrane lipoprotein|Neisseria meningitidis[487]|Gram-;vi|256|gi|17987352|ref|NP_539986 trigger factor|Brucella spp.[234]|Gram-;vi|258|gi|82699574|ref|YP_414148 peptidyl-prolyl cis-trans isomerase, putative|Brucella spp.[234]|Gram-
Function unknown	Activator of Hsp90 ATPase homolog 1-like protein	3	1	7.79825e-05	0.137951	vi|123|gi|15607267|ref|NC_000962.2 PROBABLE SERINE PROTEASE PEPA (SERINE PROTEINASE) (MTB32A)|Mycobacterium tuberculosis[1773]|Gram+;vi|584|gi|283801990|ref|None None|Mycobacterium tuberculosis[1773]|Gram+;vi|824|gi|2935168|ref|None HtrA|Haemophilus influenzae[727]|Gram-
Cell wall/membrane/envelope biogenesis	(LipO)protein	3	2	0.000191026	0.336396	vi|859|gi|76788047|ref|YP_328758 group B streptococcal surface immunogenic protein|Streptococcus agalactiae[1311]|Gram+;vi|265|gi|15677829|ref|NP_274993 hypothetical protein|Neisseria meningitidis[487]|Gram-;vi|349|gi|218927621|ref|YP_002345496 putative lipoprotein|Yersinia pestis[632]|Gram-
Function unknown	exported protein	3	2	0.000191026	0.336396	vi|79|gi|110643341|ref|YP_671071 putative CS1 type fimbrial major subunit|Escherichia coli[83334]|Gram-;vi|232|gi|17986819|ref|NP_539453 periplasmic immunogenic protein|Brucella spp.[234]|Gram-;vi|254|gi|17987867|ref|NP_540501 invasion protein B|Brucella spp.[234]|Gram-
Carbohydrate transport and metabolism	Carbohydrate kinase	3	4	0.000641956	1	vi|866|gi|15607491|ref|NP_214864 molecular chaperone DnaK|Mycobacterium tuberculosis[1773]|Gram+;vi|426|gi|26006347|ref|None DnaK|Chlamydophila abortus[83555]|Gram-;vi|257|gi|62290965|ref|YP_222758 molecular chaperone DnaK|Brucella spp.[234]|Gram-
Inorganic ion transport and metabolism	sulfate ester binding protein	2	0	0.000736751	1	vi|134|gi|1813949|ref|None None|Campylobacter jejuni[197]|Gram-;vi|133|gi|57237809|ref|YP_179057.1 surface antigen, CjaA|Campylobacter jejuni[197]|Gram-
Signal transduction mechanisms	Tetratricopeptide repeat	2	0	0.000736751	1	vi|329|gi|6678323|ref|NP_033396 1|Salmonella spp.[590]|Gram-;vi|439|gi|161353778|ref|NP_224303 serine/threonine-protein kinase|Chlamydophila pneumoniae[83558]|Gram-
Energy production and conversion	Glyceraldehyde 3-phosphate dehydrogenase, C-terminal domain	2	0	0.000736751	1	vi|823|gi|62290600|ref|YP_222393 glyceraldehyde-3-phosphate dehydrogenase|Brucella spp.[234]|Gram-;vi|1628|gi|219870280|ref|YP_002474655 glyceraldehyde-3-phosphate dehydrogenase|Haemophilus parasuis[738]|Gram-
Cell wall/membrane/envelope biogenesis	outer membrane adhesin like	2	0	0.000736751	1	vi|376|gi|580668|ref|None adenylate cyclase|Bordetella pertussis[520]|Gram-;vi|358|gi|312899|ref|None None|Actinobacillus pleuropneumoniae[715]|Gram-
Amino acid transport and metabolism	Nickel ABC transporter, periplasmic nickel-binding protein	2	0	0.000736751	1	vi|871|gi|4336671|ref|None hyaluronate-associated protein precursor|Streptococcus equi[1336]|Gram+;vi|872|gi|15835089|ref|NP_296848 peptide ABC transporter, periplasmic peptide-binding protein, putative|Chlamydia muridarum[83560]|Gram-
Secondary metabolites biosynthesis, transport and catabolism	FG-GAP repeat	2	0	0.000736751	1	vi|376|gi|580668|ref|None adenylate cyclase|Bordetella pertussis[520]|Gram-;vi|358|gi|312899|ref|None None|Actinobacillus pleuropneumoniae[715]|Gram-
Amino acid transport and metabolism	Oligopeptide-binding protein	2	0	0.000736751	1	vi|871|gi|4336671|ref|None hyaluronate-associated protein precursor|Streptococcus equi[1336]|Gram+;vi|872|gi|15835089|ref|NP_296848 peptide ABC transporter, periplasmic peptide-binding protein, putative|Chlamydia muridarum[83560]|Gram-
Amino acid transport and metabolism	Inherit from COG: polyamine binding	2	0	0.000736751	1	vi|623|gi|116515816|ref|YP_815744 iron ABC transporter, iron-binding protein|Streptococcus pneumoniae[1313]|Gram+;vi|769|gi|53721504|ref|YP_110489 putrescine ABC transport system, binding exported protein|Burkholderia pseudomallei[28450]|Gram-
Function unknown	Family 5 extracellular solute-binding protein	2	0	0.000736751	1	vi|871|gi|4336671|ref|None hyaluronate-associated protein precursor|Streptococcus equi[1336]|Gram+;vi|872|gi|15835089|ref|NP_296848 peptide ABC transporter, periplasmic peptide-binding protein, putative|Chlamydia muridarum[83560]|Gram-
Function unknown	LysM	2	0	0.000736751	1	vi|859|gi|76788047|ref|YP_328758 group B streptococcal surface immunogenic protein|Streptococcus agalactiae[1311]|Gram+;vi|857|gi|15639756|ref|NP_219206 outer membrane protein (tmpB)|Treponema pallidum[160]|Gram-
Intracellular trafficking, secretion, and vesicular transport	hemagglutinin	2	0	0.000736751	1	vi|375|gi|3980256|ref|None filamentous hemagglutinin|Bordetella pertussis[520]|Gram-;vi|381|gi|33592927|ref|NP_880571 filamentous hemagglutinin/adhesin|Bordetella pertussis[520]|Gram-
Amino acid transport and metabolism	Oligopeptide abc transporter	2	0	0.000736751	1	vi|871|gi|4336671|ref|None hyaluronate-associated protein precursor|Streptococcus equi[1336]|Gram+;vi|872|gi|15835089|ref|NP_296848 peptide ABC transporter, periplasmic peptide-binding protein, putative|Chlamydia muridarum[83560]|Gram-
Cell wall/membrane/envelope biogenesis & Intracellular trafficking, secretion, and vesicular transport	TagA-related protein	2	0	0.000736751	1	vi|283|gi|26246291|ref|NP_752330 haemoglobin protease|Escherichia coli[83334]|Gram-;vi|103|gi|NULL|ref|NULL NULL|Haemophilus influenzae[727]|Gram-
Signal transduction mechanisms	Serine threonine protein kinase response regulator adenylate cyclase	2	0	0.000736751	1	vi|329|gi|6678323|ref|NP_033396 1|Salmonella spp.[590]|Gram-;vi|439|gi|161353778|ref|NP_224303 serine/threonine-protein kinase|Chlamydophila pneumoniae[83558]|Gram-
Carbohydrate transport and metabolism	glyceraldehyde-3-phosphate dehydrogenase (EC 1.2.1.12)	2	0	0.000736751	1	vi|823|gi|62290600|ref|YP_222393 glyceraldehyde-3-phosphate dehydrogenase|Brucella spp.[234]|Gram-;vi|1628|gi|219870280|ref|YP_002474655 glyceraldehyde-3-phosphate dehydrogenase|Haemophilus parasuis[738]|Gram-
Amino acid transport and metabolism	Family 5	2	0	0.000736751	1	vi|871|gi|4336671|ref|None hyaluronate-associated protein precursor|Streptococcus equi[1336]|Gram+;vi|872|gi|15835089|ref|NP_296848 peptide ABC transporter, periplasmic peptide-binding protein, putative|Chlamydia muridarum[83560]|Gram-
Inorganic ion transport and metabolism	Inherit from NOG: Efflux transporter rnd family, mfp subunit	2	0	0.000736751	1	vi|349|gi|218927621|ref|YP_002345496 putative lipoprotein|Yersinia pestis[632]|Gram-;vi|596|gi|1017430|ref|None outer membrane protein P64k or PM-6|Neisseria meningitidis[487]|Gram-
Cell wall/membrane/envelope biogenesis	Cna protein B-type domain protein	2	0	0.000736751	1	vi|847|gi|151220968|ref|YP_001331790 clumping factor A|Staphylococcus aureus[1280]|Gram+;vi|846|gi|387880|ref|AAA20874.1 collagen adhesin|Staphylococcus aureus[1280]|Gram+
Inorganic ion transport and metabolism	phosphate abc transporter, periplasmic	2	0	0.000736751	1	vi|818|gi|57116798|ref|YP_177768 periplasmic phosphate-binding lipoprotein PSTS3 (PBP-3) (PSTS3) (PHOS1)|Mycobacterium tuberculosis[1773]|Gram+;vi|865|gi|57116801|ref|YP_177770 periplasmic phosphate-binding lipoprotein PSTS1 (PBP-1) (PSTS1)|Mycobacterium tuberculosis[1773]|Gram+
Function unknown	Thiol-activated cytolysin	2	0	0.000736751	1	vi|607|gi|116515376|ref|YP_817150 pneumolysin|Streptococcus pneumoniae[1313]|Gram+;vi|842|gi|16802248|ref|NP_463733 listeriolysin O precursor|Listeria monocytogenes[1639]|Gram+
Inorganic ion transport and metabolism	Efflux transporter rnd family, mfp subunit	2	0	0.000736751	1	vi|349|gi|218927621|ref|YP_002345496 putative lipoprotein|Yersinia pestis[632]|Gram-;vi|596|gi|1017430|ref|None outer membrane protein P64k or PM-6|Neisseria meningitidis[487]|Gram-
Intracellular trafficking, secretion, and vesicular transport	Inherit from COG: transposase	2	0	0.000736751	1	vi|375|gi|3980256|ref|None filamentous hemagglutinin|Bordetella pertussis[520]|Gram-;vi|381|gi|33592927|ref|NP_880571 filamentous hemagglutinin/adhesin|Bordetella pertussis[520]|Gram-
Function unknown	Protein of unknown function (DUF2580)	2	0	0.000736751	1	vi|104|gi|57117165|ref|NC_000962.2 6 KDA EARLY SECRETORY ANTIGENIC TARGET ESXA (ESAT-6)|Mycobacterium tuberculosis[1773]|Gram+;vi|121|gi|15611010|ref|NP_218391 10 kDa culture filtrate antigen EsxB|Mycobacterium tuberculosis[1773]|Gram+
Amino acid transport and metabolism	binding protein component of ABC transporter	2	0	0.000736751	1	vi|623|gi|116515816|ref|YP_815744 iron ABC transporter, iron-binding protein|Streptococcus pneumoniae[1313]|Gram+;vi|769|gi|53721504|ref|YP_110489 putrescine ABC transport system, binding exported protein|Burkholderia pseudomallei[28450]|Gram-
Cell wall/membrane/envelope biogenesis	Molecular chaperone that interacts specifically with outer membrane proteins, thus maintaining the solubility of early folding intermediates during passage through the periplasm (By similarity)	2	0	0.000736751	1	vi|276|gi|4574246|ref|AAD23967.1 outer membrane protein 26|Haemophilus influenzae[727]|Gram-;vi|468|gi|118496734|ref|YP_897784 outer membrane protein of unknown function|Francisella tularensis[263]|Gram-
Secondary metabolites biosynthesis, transport and catabolism	serralysin (EC 3.4.24.40)	2	0	0.000736751	1	vi|376|gi|580668|ref|None adenylate cyclase|Bordetella pertussis[520]|Gram-;vi|358|gi|312899|ref|None None|Actinobacillus pleuropneumoniae[715]|Gram-
Amino acid transport and metabolism & Signal transduction mechanisms	Alpha/beta hydrolase of unknown function (DUF1400)	2	0	0.000736751	1	vi|134|gi|1813949|ref|None None|Campylobacter jejuni[197]|Gram-;vi|133|gi|57237809|ref|YP_179057.1 surface antigen, CjaA|Campylobacter jejuni[197]|Gram-
Cell wall/membrane/envelope biogenesis	cell wall hydrolase autolysin	2	0	0.000736751	1	vi|619|gi|116515359|ref|YP_817402 choline binding protein A|Streptococcus pneumoniae[1313]|Gram+;vi|620|gi|116515876|ref|YP_815641 pneumococcal surface protein A|Streptococcus pneumoniae[1313]|Gram+
Energy production and conversion	Biotin carboxyl carrier protein	2	0	0.000736751	1	vi|349|gi|218927621|ref|YP_002345496 putative lipoprotein|Yersinia pestis[632]|Gram-;vi|596|gi|1017430|ref|None outer membrane protein P64k or PM-6|Neisseria meningitidis[487]|Gram-
Amino acid transport and metabolism	ABC transporter, substrate binding protein, possibly oligopeptides	2	0	0.000736751	1	vi|871|gi|4336671|ref|None hyaluronate-associated protein precursor|Streptococcus equi[1336]|Gram+;vi|872|gi|15835089|ref|NP_296848 peptide ABC transporter, periplasmic peptide-binding protein, putative|Chlamydia muridarum[83560]|Gram-
Inorganic ion transport and metabolism	NMT1 THI5 like domain protein	2	0	0.000736751	1	vi|397|gi|112360246|ref|None aspartate/glutamate-binding ABC transporter protein|Campylobacter jejuni[197]|Gram-;vi|100|gi|None|ref|None None|Haemophilus influenzae[727]|Gram-
Defense mechanisms	Efflux transporter rnd family, mfp subunit	2	0	0.000736751	1	vi|349|gi|218927621|ref|YP_002345496 putative lipoprotein|Yersinia pestis[632]|Gram-;vi|596|gi|1017430|ref|None outer membrane protein P64k or PM-6|Neisseria meningitidis[487]|Gram-
Carbohydrate transport and metabolism	Glyceraldehyde 3-phosphate dehydrogenase, C-terminal domain	2	0	0.000736751	1	vi|823|gi|62290600|ref|YP_222393 glyceraldehyde-3-phosphate dehydrogenase|Brucella spp.[234]|Gram-;vi|1628|gi|219870280|ref|YP_002474655 glyceraldehyde-3-phosphate dehydrogenase|Haemophilus parasuis[738]|Gram-
Amino acid transport and metabolism	ABC transporter Periplasmic	2	0	0.000736751	1	vi|871|gi|4336671|ref|None hyaluronate-associated protein precursor|Streptococcus equi[1336]|Gram+;vi|872|gi|15835089|ref|NP_296848 peptide ABC transporter, periplasmic peptide-binding protein, putative|Chlamydia muridarum[83560]|Gram-
Inorganic ion transport and metabolism	ABC superfamily ATP binding cassette transporter, binding protein	2	0	0.000736751	1	vi|623|gi|116515816|ref|YP_815744 iron ABC transporter, iron-binding protein|Streptococcus pneumoniae[1313]|Gram+;vi|769|gi|53721504|ref|YP_110489 putrescine ABC transport system, binding exported protein|Burkholderia pseudomallei[28450]|Gram-
Function unknown	cell wall binding	2	0	0.000736751	1	vi|619|gi|116515359|ref|YP_817402 choline binding protein A|Streptococcus pneumoniae[1313]|Gram+;vi|620|gi|116515876|ref|YP_815641 pneumococcal surface protein A|Streptococcus pneumoniae[1313]|Gram+
Cell wall/membrane/envelope biogenesis	Cna protein B-type domain	2	0	0.000736751	1	vi|846|gi|387880|ref|AAA20874.1 collagen adhesin|Staphylococcus aureus[1280]|Gram+;vi|629|gi|225870316|ref|YP_002746263 collagen binding, ancillary pilus subunit Cne|Streptococcus equi[1336]|Gram+
Intracellular trafficking, secretion, and vesicular transport & Extracellular structures	domain protein	2	0	0.000736751	1	vi|269|gi|15676883|ref|NP_274028 adhesin|Neisseria meningitidis[487]|Gram-;vi|284|gi|26250246|ref|NP_756286 putative adhesin|Escherichia coli[83334]|Gram-
Cell wall/membrane/envelope biogenesis	Penicillin binding protein transpeptidase domain	2	0	0.000736751	1	vi|848|gi|49482291|ref|YP_039515 penicillin-binding protein 2 prime (PBP2a)|Staphylococcus aureus[1280]|Gram+;vi|419|gi|62184696|ref|None putative penicillin-binding protein|Chlamydophila abortus[83555]|Gram-
Function unknown	Oligopeptide dipeptide ABC transporter, periplasmic substrate-binding protein	2	0	0.000736751	1	vi|871|gi|4336671|ref|None hyaluronate-associated protein precursor|Streptococcus equi[1336]|Gram+;vi|872|gi|15835089|ref|NP_296848 peptide ABC transporter, periplasmic peptide-binding protein, putative|Chlamydia muridarum[83560]|Gram-
Function unknown	Inherit from NOG: chap domain containing protein	2	0	0.000736751	1	vi|619|gi|116515359|ref|YP_817402 choline binding protein A|Streptococcus pneumoniae[1313]|Gram+;vi|620|gi|116515876|ref|YP_815641 pneumococcal surface protein A|Streptococcus pneumoniae[1313]|Gram+
Function unknown	Inherit from COG: choline binding protein	2	0	0.000736751	1	vi|619|gi|116515359|ref|YP_817402 choline binding protein A|Streptococcus pneumoniae[1313]|Gram+;vi|620|gi|116515876|ref|YP_815641 pneumococcal surface protein A|Streptococcus pneumoniae[1313]|Gram+
Inorganic ion transport and metabolism	transporter substrate-binding protein	2	0	0.000736751	1	vi|605|gi|209867628|ref|None PsaA|Streptococcus pneumoniae[1313]|Gram+;vi|623|gi|116515816|ref|YP_815744 iron ABC transporter, iron-binding protein|Streptococcus pneumoniae[1313]|Gram+
Cell wall/membrane/envelope biogenesis	Ami_3	2	0	0.000736751	1	vi|619|gi|116515359|ref|YP_817402 choline binding protein A|Streptococcus pneumoniae[1313]|Gram+;vi|620|gi|116515876|ref|YP_815641 pneumococcal surface protein A|Streptococcus pneumoniae[1313]|Gram+
Inorganic ion transport and metabolism	Part of the ABC transporter complex PstSACB involved in phosphate import (By similarity)	2	0	0.000736751	1	vi|818|gi|57116798|ref|YP_177768 periplasmic phosphate-binding lipoprotein PSTS3 (PBP-3) (PSTS3) (PHOS1)|Mycobacterium tuberculosis[1773]|Gram+;vi|865|gi|57116801|ref|YP_177770 periplasmic phosphate-binding lipoprotein PSTS1 (PBP-1) (PSTS1)|Mycobacterium tuberculosis[1773]|Gram+
Cell wall/membrane/envelope biogenesis	Inherit from COG: filamentous hemagglutinin family outer membrane protein	2	0	0.000736751	1	vi|375|gi|3980256|ref|None filamentous hemagglutinin|Bordetella pertussis[520]|Gram-;vi|381|gi|33592927|ref|NP_880571 filamentous hemagglutinin/adhesin|Bordetella pertussis[520]|Gram-
Function unknown	Fimbrial	2	0	0.000736751	1	vi|281|gi|16132141|ref|NP_418740 minor component of type 1 fimbriae|Escherichia coli[83334]|Gram-;vi|263|gi|91213965|ref|YP_543951 type 1 fimbiral adhesin FimH|Escherichia coli[83334]|Gram-
Cell wall/membrane/envelope biogenesis	Efflux transporter rnd family, mfp subunit	2	0	0.000736751	1	vi|349|gi|218927621|ref|YP_002345496 putative lipoprotein|Yersinia pestis[632]|Gram-;vi|596|gi|1017430|ref|None outer membrane protein P64k or PM-6|Neisseria meningitidis[487]|Gram-
Energy production and conversion	Phosphodiesterase	2	0	0.000736751	1	vi|480|gi|148971|ref|None protein D|Haemophilus influenzae[727]|Gram-;vi|856|gi|15639249|ref|NP_218698 glycerophosphodiester phosphodiesterase|Treponema pallidum[160]|Gram-
Intracellular trafficking, secretion, and vesicular transport & Extracellular structures	Pfam:Hep_Hag	2	0	0.000736751	1	vi|269|gi|15676883|ref|NP_274028 adhesin|Neisseria meningitidis[487]|Gram-;vi|284|gi|26250246|ref|NP_756286 putative adhesin|Escherichia coli[83334]|Gram-
Signal transduction mechanisms	threonine tyrosine-specific protein kinase	2	0	0.000736751	1	vi|329|gi|6678323|ref|NP_033396 1|Salmonella spp.[590]|Gram-;vi|439|gi|161353778|ref|NP_224303 serine/threonine-protein kinase|Chlamydophila pneumoniae[83558]|Gram-
Intracellular trafficking, secretion, and vesicular transport	Possible hemagglutinin (DUF637)	2	0	0.000736751	1	vi|375|gi|3980256|ref|None filamentous hemagglutinin|Bordetella pertussis[520]|Gram-;vi|381|gi|33592927|ref|NP_880571 filamentous hemagglutinin/adhesin|Bordetella pertussis[520]|Gram-
Function unknown	secretion protein, HlyD family	2	0	0.000736751	1	vi|349|gi|218927621|ref|YP_002345496 putative lipoprotein|Yersinia pestis[632]|Gram-;vi|596|gi|1017430|ref|None outer membrane protein P64k or PM-6|Neisseria meningitidis[487]|Gram-
Amino acid transport and metabolism	ABC transporter, periplasmic peptide-binding protein	2	0	0.000736751	1	vi|871|gi|4336671|ref|None hyaluronate-associated protein precursor|Streptococcus equi[1336]|Gram+;vi|872|gi|15835089|ref|NP_296848 peptide ABC transporter, periplasmic peptide-binding protein, putative|Chlamydia muridarum[83560]|Gram-
Lipid transport and metabolism	biotin lipoyl attachment domaiN-containing protein	2	0	0.000736751	1	vi|349|gi|218927621|ref|YP_002345496 putative lipoprotein|Yersinia pestis[632]|Gram-;vi|596|gi|1017430|ref|None outer membrane protein P64k or PM-6|Neisseria meningitidis[487]|Gram-
Inorganic ion transport and metabolism	phosphate ABC transporter, substrate-binding protein	2	0	0.000736751	1	vi|818|gi|57116798|ref|YP_177768 periplasmic phosphate-binding lipoprotein PSTS3 (PBP-3) (PSTS3) (PHOS1)|Mycobacterium tuberculosis[1773]|Gram+;vi|865|gi|57116801|ref|YP_177770 periplasmic phosphate-binding lipoprotein PSTS1 (PBP-1) (PSTS1)|Mycobacterium tuberculosis[1773]|Gram+
Intracellular trafficking, secretion, and vesicular transport & Extracellular structures	Inherit from NOG: domain protein	2	0	0.000736751	1	vi|269|gi|15676883|ref|NP_274028 adhesin|Neisseria meningitidis[487]|Gram-;vi|284|gi|26250246|ref|NP_756286 putative adhesin|Escherichia coli[83334]|Gram-
Cell motility & Intracellular trafficking, secretion, and vesicular transport	Inherit from COG: Pilus assembly protein tip-associated adhesin	2	0	0.000736751	1	vi|376|gi|580668|ref|None adenylate cyclase|Bordetella pertussis[520]|Gram-;vi|358|gi|312899|ref|None None|Actinobacillus pleuropneumoniae[715]|Gram-
Cell wall/membrane/envelope biogenesis	Outer membrane protein probably involved in nutrient binding	2	0	0.000736751	1	vi|282|gi|222104801|ref|YP_002539290 outer membrane receptor FepA|Escherichia coli[83334]|Gram-;vi|318|gi|259475459|ref|None None|Salmonella spp.[590]|Gram-
Cell wall/membrane/envelope biogenesis	membrane protein involved in aromatic hydrocarbon degradation	2	0	0.000736751	1	vi|864|gi|9716645|ref|None outer membrane protein P1|Haemophilus influenzae[727]|Gram-;vi|594|gi|15676020|ref|NP_273150 putative outer membrane protein P1|Neisseria meningitidis[487]|Gram-
Transcription	Activates the small RNA gene sgrS under glucose- phosphate stress conditions as well as yfdZ. Represses its own transcription under both stress and non-stress conditions. Might act as a sensor of the intracellular accumulation of phosphoglucose by binding these molecules in its C-terminal solute-binding domain (By similarity)	2	0	0.000736751	1	vi|871|gi|4336671|ref|None hyaluronate-associated protein precursor|Streptococcus equi[1336]|Gram+;vi|872|gi|15835089|ref|NP_296848 peptide ABC transporter, periplasmic peptide-binding protein, putative|Chlamydia muridarum[83560]|Gram-
Function unknown	Inherit from NOG: LamG domain protein jellyroll fold domain protein	2	0	0.000736751	1	vi|451|gi|157829735|ref|None None|Clostridium tetani[1485]|Gram+;vi|1325|gi|8132375|ref|None tetanus toxin|Clostridium tetani[1485]|Gram+
Signal transduction mechanisms	serine-threonine protein kinase	2	0	0.000736751	1	vi|329|gi|6678323|ref|NP_033396 1|Salmonella spp.[590]|Gram-;vi|439|gi|161353778|ref|NP_224303 serine/threonine-protein kinase|Chlamydophila pneumoniae[83558]|Gram-
Cell wall/membrane/envelope biogenesis	surface antigen variable number repeat-containing protein	2	0	0.000736751	1	vi|1693|gi|302136428|ref|None putative surface antigen|Edwardsiella tarda[636]|Gram-;vi|430|gi|15835130|ref|NP_296889 outer membrane protein, putative|Chlamydia muridarum[83560]|Gram-
Function unknown	Actin-binding protein that interferes with host cell actin cytoskeleton. Nucleates actin polymerization and condensates actin filaments into cables (bundling). SipA potenciates SipC activity and both are required for an efficient bacterial internalization by the host cell (By similarity)	2	0	0.000736751	1	vi|310|gi|56404015|ref|NP_858260 IpaC, secreted by the Mxi-Spa secretion machinery, required for entry into epithelial cells|Shigella[620]|Gram-;vi|308|gi|47056|ref|None None|Shigella[620]|Gram-
Inorganic ion transport and metabolism	solute-binding protein	2	0	0.000736751	1	vi|623|gi|116515816|ref|YP_815744 iron ABC transporter, iron-binding protein|Streptococcus pneumoniae[1313]|Gram+;vi|769|gi|53721504|ref|YP_110489 putrescine ABC transport system, binding exported protein|Burkholderia pseudomallei[28450]|Gram-
Carbohydrate transport and metabolism	glyceraldehyde-3-phosphate dehydrogenase (phosphorylating)	2	0	0.000736751	1	vi|823|gi|62290600|ref|YP_222393 glyceraldehyde-3-phosphate dehydrogenase|Brucella spp.[234]|Gram-;vi|1628|gi|219870280|ref|YP_002474655 glyceraldehyde-3-phosphate dehydrogenase|Haemophilus parasuis[738]|Gram-
Amino acid transport and metabolism	Peptidase family C69	2	0	0.000736751	1	vi|619|gi|116515359|ref|YP_817402 choline binding protein A|Streptococcus pneumoniae[1313]|Gram+;vi|620|gi|116515876|ref|YP_815641 pneumococcal surface protein A|Streptococcus pneumoniae[1313]|Gram+
Posttranslational modification, protein turnover, chaperones	Inherit from COG: Heat shock protein	2	0	0.000736751	1	vi|866|gi|15607491|ref|NP_214864 molecular chaperone DnaK|Mycobacterium tuberculosis[1773]|Gram+;vi|426|gi|26006347|ref|None DnaK|Chlamydophila abortus[83555]|Gram-
Function unknown	oligopeptide-binding protein OppA	2	0	0.000736751	1	vi|871|gi|4336671|ref|None hyaluronate-associated protein precursor|Streptococcus equi[1336]|Gram+;vi|872|gi|15835089|ref|NP_296848 peptide ABC transporter, periplasmic peptide-binding protein, putative|Chlamydia muridarum[83560]|Gram-
Posttranslational modification, protein turnover, chaperones	ZnMc	2	0	0.000736751	1	vi|376|gi|580668|ref|None adenylate cyclase|Bordetella pertussis[520]|Gram-;vi|358|gi|312899|ref|None None|Actinobacillus pleuropneumoniae[715]|Gram-
Cell wall/membrane/envelope biogenesis	transport protein, Ompp1 FadL TodX family	2	0	0.000736751	1	vi|864|gi|9716645|ref|None outer membrane protein P1|Haemophilus influenzae[727]|Gram-;vi|594|gi|15676020|ref|NP_273150 putative outer membrane protein P1|Neisseria meningitidis[487]|Gram-
Inorganic ion transport and metabolism	Phosphate-binding protein	2	0	0.000736751	1	vi|818|gi|57116798|ref|YP_177768 periplasmic phosphate-binding lipoprotein PSTS3 (PBP-3) (PSTS3) (PHOS1)|Mycobacterium tuberculosis[1773]|Gram+;vi|865|gi|57116801|ref|YP_177770 periplasmic phosphate-binding lipoprotein PSTS1 (PBP-1) (PSTS1)|Mycobacterium tuberculosis[1773]|Gram+
Function unknown	Putative cell wall binding repeat	2	0	0.000736751	1	vi|619|gi|116515359|ref|YP_817402 choline binding protein A|Streptococcus pneumoniae[1313]|Gram+;vi|620|gi|116515876|ref|YP_815641 pneumococcal surface protein A|Streptococcus pneumoniae[1313]|Gram+
Function unknown	Inherit from NOG: repeat protein	2	0	0.000736751	1	vi|619|gi|116515359|ref|YP_817402 choline binding protein A|Streptococcus pneumoniae[1313]|Gram+;vi|620|gi|116515876|ref|YP_815641 pneumococcal surface protein A|Streptococcus pneumoniae[1313]|Gram+
Carbohydrate transport and metabolism	Putrescine ABC transporter, periplasmic putrescine-binding protein	2	0	0.000736751	1	vi|623|gi|116515816|ref|YP_815744 iron ABC transporter, iron-binding protein|Streptococcus pneumoniae[1313]|Gram+;vi|769|gi|53721504|ref|YP_110489 putrescine ABC transport system, binding exported protein|Burkholderia pseudomallei[28450]|Gram-
Carbohydrate transport and metabolism	Gp_dh_N	2	0	0.000736751	1	vi|823|gi|62290600|ref|YP_222393 glyceraldehyde-3-phosphate dehydrogenase|Brucella spp.[234]|Gram-;vi|1628|gi|219870280|ref|YP_002474655 glyceraldehyde-3-phosphate dehydrogenase|Haemophilus parasuis[738]|Gram-
Function unknown	Inherit from NOG: LPXTG-motif cell wall anchor domain protein	2	0	0.000736751	1	vi|632|gi|225871286|ref|YP_002747233 antiphagocytic cell surface-anchored fibrinogen-and IgG Fc-binding protein SeM|Streptococcus equi[1336]|Gram+;vi|272|gi|15677822|ref|NP_274986 putative adhesin/invasin|Neisseria meningitidis[487]|Gram-
Lipid transport and metabolism	biotin carboxyl carrier protein	2	0	0.000736751	1	vi|349|gi|218927621|ref|YP_002345496 putative lipoprotein|Yersinia pestis[632]|Gram-;vi|596|gi|1017430|ref|None outer membrane protein P64k or PM-6|Neisseria meningitidis[487]|Gram-
Function unknown	CBS domain containing membrane protein	2	0	0.000736751	1	vi|1691|gi|74474893|ref|None antigenic protein Et 18|Edwardsiella tarda[636]|Gram-;vi|196|gi|110806439|ref|YP_689959 inosine 5'-monophosphate dehydrogenase|Shigella[620]|Gram-
Defense mechanisms	efflux transporter, rnd family, mfp subunit	2	0	0.000736751	1	vi|349|gi|218927621|ref|YP_002345496 putative lipoprotein|Yersinia pestis[632]|Gram-;vi|596|gi|1017430|ref|None outer membrane protein P64k or PM-6|Neisseria meningitidis[487]|Gram-
Inorganic ion transport and metabolism	Periplasmic Protein	2	0	0.000736751	1	vi|623|gi|116515816|ref|YP_815744 iron ABC transporter, iron-binding protein|Streptococcus pneumoniae[1313]|Gram+;vi|769|gi|53721504|ref|YP_110489 putrescine ABC transport system, binding exported protein|Burkholderia pseudomallei[28450]|Gram-
Intracellular trafficking, secretion, and vesicular transport & Extracellular structures	Inherit from COG: domain protein	2	0	0.000736751	1	vi|269|gi|15676883|ref|NP_274028 adhesin|Neisseria meningitidis[487]|Gram-;vi|284|gi|26250246|ref|NP_756286 putative adhesin|Escherichia coli[83334]|Gram-
Intracellular trafficking, secretion, and vesicular transport & Extracellular structures	surface protein	2	0	0.000736751	1	vi|269|gi|15676883|ref|NP_274028 adhesin|Neisseria meningitidis[487]|Gram-;vi|284|gi|26250246|ref|NP_756286 putative adhesin|Escherichia coli[83334]|Gram-
Function unknown	BON domain	2	0	0.000736751	1	vi|1691|gi|74474893|ref|None antigenic protein Et 18|Edwardsiella tarda[636]|Gram-;vi|274|gi|15677911|ref|NP_275079 putative hemolysin|Neisseria meningitidis[487]|Gram-
Inorganic ion transport and metabolism	ABC-type nitrate sulfonate bicarbonate transport systems periplasmic components-like protein	2	0	0.000736751	1	vi|397|gi|112360246|ref|None aspartate/glutamate-binding ABC transporter protein|Campylobacter jejuni[197]|Gram-;vi|133|gi|57237809|ref|YP_179057.1 surface antigen, CjaA|Campylobacter jejuni[197]|Gram-
Energy production and conversion	Glycerophosphoryl diester phosphodiesterase family	2	0	0.000736751	1	vi|480|gi|148971|ref|None protein D|Haemophilus influenzae[727]|Gram-;vi|856|gi|15639249|ref|NP_218698 glycerophosphodiester phosphodiesterase|Treponema pallidum[160]|Gram-
Replication, recombination and repair	SMC domain protein	2	0	0.000736751	1	vi|272|gi|15677822|ref|NP_274986 putative adhesin/invasin|Neisseria meningitidis[487]|Gram-;vi|343|gi|218929030|ref|YP_002346905 inner membrane ABC-transporter YbtQ|Yersinia pestis[632]|Gram-
Signal transduction mechanisms	serine threonine protein kinase with PASTA sensor(s)	2	0	0.000736751	1	vi|329|gi|6678323|ref|NP_033396 1|Salmonella spp.[590]|Gram-;vi|439|gi|161353778|ref|NP_224303 serine/threonine-protein kinase|Chlamydophila pneumoniae[83558]|Gram-
Carbohydrate transport and metabolism	Domain of unknown function (DUF386)	2	0	0.000736751	1	vi|44|gi|16082719|ref|NP_395165 secreted effector protein|Yersinia pestis[632]|Gram-;vi|790|gi|32470278|ref|NP_863514 LcrV|Yersinia enterocolitica[393305]|Gram-
Function unknown	extracellular solute-binding protein family 1	2	0	0.000736751	1	vi|623|gi|116515816|ref|YP_815744 iron ABC transporter, iron-binding protein|Streptococcus pneumoniae[1313]|Gram+;vi|769|gi|53721504|ref|YP_110489 putrescine ABC transport system, binding exported protein|Burkholderia pseudomallei[28450]|Gram-
Energy production and conversion	Conserved carboxylase domain	2	0	0.000736751	1	vi|349|gi|218927621|ref|YP_002345496 putative lipoprotein|Yersinia pestis[632]|Gram-;vi|596|gi|1017430|ref|None outer membrane protein P64k or PM-6|Neisseria meningitidis[487]|Gram-
Function unknown	MucBP domain	2	0	0.000736751	1	vi|869|gi|255961211|ref|None BibA|Streptococcus agalactiae[1311]|Gram+;vi|849|gi|120457|ref|None Fibronectin-binding protein A|Staphylococcus aureus[1280]|Gram+
Cell wall/membrane/envelope biogenesis	outer membrane protein (ompH)	2	0	0.000736751	1	vi|276|gi|4574246|ref|AAD23967.1 outer membrane protein 26|Haemophilus influenzae[727]|Gram-;vi|468|gi|118496734|ref|YP_897784 outer membrane protein of unknown function|Francisella tularensis[263]|Gram-
Function unknown	biotin lipoyl attachment domaiN-containing protein	2	0	0.000736751	1	vi|349|gi|218927621|ref|YP_002345496 putative lipoprotein|Yersinia pestis[632]|Gram-;vi|596|gi|1017430|ref|None outer membrane protein P64k or PM-6|Neisseria meningitidis[487]|Gram-
Function unknown	Putative invasin	2	0	0.000736751	1	vi|387|gi|33601286|ref|NP_888846 putative outer membrane ligand binding protein|Bordetella pertussis[520]|Gram-;vi|93|gi|15804220|ref|NP_290259 intimin adherence protein|Escherichia coli[83334]|Gram-
Cell wall/membrane/envelope biogenesis	penicillin-binding protein, transpeptidase	2	0	0.000736751	1	vi|848|gi|49482291|ref|YP_039515 penicillin-binding protein 2 prime (PBP2a)|Staphylococcus aureus[1280]|Gram+;vi|419|gi|62184696|ref|None putative penicillin-binding protein|Chlamydophila abortus[83555]|Gram-
Function unknown	fimbrial-like protein YdeR	2	0	0.000736751	1	vi|281|gi|16132141|ref|NP_418740 minor component of type 1 fimbriae|Escherichia coli[83334]|Gram-;vi|263|gi|91213965|ref|YP_543951 type 1 fimbiral adhesin FimH|Escherichia coli[83334]|Gram-
Function unknown	Outer membrane protein transport protein, Ompp1 FadL TodX	2	0	0.000736751	1	vi|864|gi|9716645|ref|None outer membrane protein P1|Haemophilus influenzae[727]|Gram-;vi|594|gi|15676020|ref|NP_273150 putative outer membrane protein P1|Neisseria meningitidis[487]|Gram-
Amino acid transport and metabolism	Dipeptide ABC transporter periplasmic component-like protein	2	0	0.000736751	1	vi|871|gi|4336671|ref|None hyaluronate-associated protein precursor|Streptococcus equi[1336]|Gram+;vi|872|gi|15835089|ref|NP_296848 peptide ABC transporter, periplasmic peptide-binding protein, putative|Chlamydia muridarum[83560]|Gram-
Cell motility & Intracellular trafficking, secretion, and vesicular transport	Fimbrial	2	0	0.000736751	1	vi|281|gi|16132141|ref|NP_418740 minor component of type 1 fimbriae|Escherichia coli[83334]|Gram-;vi|263|gi|91213965|ref|YP_543951 type 1 fimbiral adhesin FimH|Escherichia coli[83334]|Gram-
Signal transduction mechanisms	GUN4-like	2	0	0.000736751	1	vi|439|gi|161353778|ref|NP_224303 serine/threonine-protein kinase|Chlamydophila pneumoniae[83558]|Gram-;vi|824|gi|2935168|ref|None HtrA|Haemophilus influenzae[727]|Gram-
Replication, recombination and repair	Endonuclease/Exonuclease/phosphatase family	2	0	0.000736751	1	vi|376|gi|580668|ref|None adenylate cyclase|Bordetella pertussis[520]|Gram-;vi|358|gi|312899|ref|None None|Actinobacillus pleuropneumoniae[715]|Gram-
Secondary metabolites biosynthesis, transport and catabolism	FG-GAP repeat protein	2	0	0.000736751	1	vi|376|gi|580668|ref|None adenylate cyclase|Bordetella pertussis[520]|Gram-;vi|358|gi|312899|ref|None None|Actinobacillus pleuropneumoniae[715]|Gram-
Amino acid transport and metabolism	solute binding transport lipoprotein	2	0	0.000736751	1	vi|871|gi|4336671|ref|None hyaluronate-associated protein precursor|Streptococcus equi[1336]|Gram+;vi|872|gi|15835089|ref|NP_296848 peptide ABC transporter, periplasmic peptide-binding protein, putative|Chlamydia muridarum[83560]|Gram-
Function unknown	Bacterial extracellular solute-binding proteins, family 5 Middle	2	0	0.000736751	1	vi|871|gi|4336671|ref|None hyaluronate-associated protein precursor|Streptococcus equi[1336]|Gram+;vi|872|gi|15835089|ref|NP_296848 peptide ABC transporter, periplasmic peptide-binding protein, putative|Chlamydia muridarum[83560]|Gram-
Signal transduction mechanisms	FHA	2	0	0.000736751	1	vi|329|gi|6678323|ref|NP_033396 1|Salmonella spp.[590]|Gram-;vi|439|gi|161353778|ref|NP_224303 serine/threonine-protein kinase|Chlamydophila pneumoniae[83558]|Gram-
Function unknown	Trypsin	2	0	0.000736751	1	vi|123|gi|15607267|ref|NC_000962.2 PROBABLE SERINE PROTEASE PEPA (SERINE PROTEINASE) (MTB32A)|Mycobacterium tuberculosis[1773]|Gram+;vi|824|gi|2935168|ref|None HtrA|Haemophilus influenzae[727]|Gram-
Posttranslational modification, protein turnover, chaperones	Sigma-54 interaction domain	2	0	0.000736751	1	vi|726|gi|9650897|ref|NULL heat shock protein|Salmonella spp.[590]|Gram-;vi|416|gi|62148024|ref|None DNA polymerase III subunit gamma/tau|Chlamydophila abortus[83555]|Gram-
Function unknown	Biotin-requiring enzyme	2	0	0.000736751	1	vi|349|gi|218927621|ref|YP_002345496 putative lipoprotein|Yersinia pestis[632]|Gram-;vi|596|gi|1017430|ref|None outer membrane protein P64k or PM-6|Neisseria meningitidis[487]|Gram-
Signal transduction mechanisms	Kinase domain protein	2	0	0.000736751	1	vi|329|gi|6678323|ref|NP_033396 1|Salmonella spp.[590]|Gram-;vi|439|gi|161353778|ref|NP_224303 serine/threonine-protein kinase|Chlamydophila pneumoniae[83558]|Gram-
Function unknown	chromosome segregation ATPase-like protein	2	0	0.000736751	1	vi|272|gi|15677822|ref|NP_274986 putative adhesin/invasin|Neisseria meningitidis[487]|Gram-;vi|591|gi|7249262|ref|None TM-1|Mycoplasma gallisepticum[2096]|Gram-
Cell wall/membrane/envelope biogenesis	choline binding protein	2	0	0.000736751	1	vi|619|gi|116515359|ref|YP_817402 choline binding protein A|Streptococcus pneumoniae[1313]|Gram+;vi|620|gi|116515876|ref|YP_815641 pneumococcal surface protein A|Streptococcus pneumoniae[1313]|Gram+
Amino acid transport and metabolism	Extracellular solute-binding protein, family 5	2	0	0.000736751	1	vi|871|gi|4336671|ref|None hyaluronate-associated protein precursor|Streptococcus equi[1336]|Gram+;vi|872|gi|15835089|ref|NP_296848 peptide ABC transporter, periplasmic peptide-binding protein, putative|Chlamydia muridarum[83560]|Gram-
Function unknown	Inherit from NOG: (Lipo)protein	2	0	0.000736751	1	vi|100|gi|None|ref|None None|Haemophilus influenzae[727]|Gram-;vi|845|gi|15598049|ref|NP_251543 Outer membrane lipoprotein OprI precursor|Pseudomonas aeruginosa[287]|Gram-
Cell motility & Intracellular trafficking, secretion, and vesicular transport	Inherit from COG: Fimbrial protein	2	0	0.000736751	1	vi|281|gi|16132141|ref|NP_418740 minor component of type 1 fimbriae|Escherichia coli[83334]|Gram-;vi|263|gi|91213965|ref|YP_543951 type 1 fimbiral adhesin FimH|Escherichia coli[83334]|Gram-
Signal transduction mechanisms	PASTA	2	0	0.000736751	1	vi|329|gi|6678323|ref|NP_033396 1|Salmonella spp.[590]|Gram-;vi|439|gi|161353778|ref|NP_224303 serine/threonine-protein kinase|Chlamydophila pneumoniae[83558]|Gram-
Function unknown	Bacterial Ig-like domain (group 2)	2	0	0.000736751	1	vi|1650|gi|45656362|ref|YP_000448 hypothetical protein|Leptospira spp.[171]|Gram-;vi|93|gi|15804220|ref|NP_290259 intimin adherence protein|Escherichia coli[83334]|Gram-
Function unknown	Hsp70 protein	2	0	0.000736751	1	vi|426|gi|26006347|ref|None DnaK|Chlamydophila abortus[83555]|Gram-;vi|257|gi|62290965|ref|YP_222758 molecular chaperone DnaK|Brucella spp.[234]|Gram-
Function unknown	Glucan-binding domain-containing protein	2	0	0.000736751	1	vi|619|gi|116515359|ref|YP_817402 choline binding protein A|Streptococcus pneumoniae[1313]|Gram+;vi|620|gi|116515876|ref|YP_815641 pneumococcal surface protein A|Streptococcus pneumoniae[1313]|Gram+
Cell wall/membrane/envelope biogenesis	peptidoglycan glycosyltransferase (EC 2.4.1.129)	2	0	0.000736751	1	vi|848|gi|49482291|ref|YP_039515 penicillin-binding protein 2 prime (PBP2a)|Staphylococcus aureus[1280]|Gram+;vi|419|gi|62184696|ref|None putative penicillin-binding protein|Chlamydophila abortus[83555]|Gram-
Function unknown	choline binding protein E	2	0	0.000736751	1	vi|619|gi|116515359|ref|YP_817402 choline binding protein A|Streptococcus pneumoniae[1313]|Gram+;vi|620|gi|116515876|ref|YP_815641 pneumococcal surface protein A|Streptococcus pneumoniae[1313]|Gram+
Amino acid transport and metabolism	Bacterial extracellular solute-binding protein	2	0	0.000736751	1	vi|623|gi|116515816|ref|YP_815744 iron ABC transporter, iron-binding protein|Streptococcus pneumoniae[1313]|Gram+;vi|769|gi|53721504|ref|YP_110489 putrescine ABC transport system, binding exported protein|Burkholderia pseudomallei[28450]|Gram-
Inorganic ion transport and metabolism	ABC transporter periplasmic ligand-binding protein	2	0	0.000736751	1	vi|397|gi|112360246|ref|None aspartate/glutamate-binding ABC transporter protein|Campylobacter jejuni[197]|Gram-;vi|133|gi|57237809|ref|YP_179057.1 surface antigen, CjaA|Campylobacter jejuni[197]|Gram-
Cell motility & Signal transduction mechanisms	Bacterial extracellular solute-binding proteins, family 5 Middle	2	0	0.000736751	1	vi|871|gi|4336671|ref|None hyaluronate-associated protein precursor|Streptococcus equi[1336]|Gram+;vi|872|gi|15835089|ref|NP_296848 peptide ABC transporter, periplasmic peptide-binding protein, putative|Chlamydia muridarum[83560]|Gram-
Intracellular trafficking, secretion, and vesicular transport	Secretion Protein	2	0	0.000736751	1	vi|272|gi|15677822|ref|NP_274986 putative adhesin/invasin|Neisseria meningitidis[487]|Gram-;vi|349|gi|218927621|ref|YP_002345496 putative lipoprotein|Yersinia pestis[632]|Gram-
Function unknown	Pfam:YadA	2	0	0.000736751	1	vi|272|gi|15677822|ref|NP_274986 putative adhesin/invasin|Neisseria meningitidis[487]|Gram-;vi|284|gi|26250246|ref|NP_756286 putative adhesin|Escherichia coli[83334]|Gram-
Function unknown	Inherit from NOG: S-layer protein	2	0	0.000736751	1	vi|619|gi|116515359|ref|YP_817402 choline binding protein A|Streptococcus pneumoniae[1313]|Gram+;vi|620|gi|116515876|ref|YP_815641 pneumococcal surface protein A|Streptococcus pneumoniae[1313]|Gram+
Carbohydrate transport and metabolism	Glyceraldehyde-3-phosphate dehydrogenase	2	0	0.000736751	1	vi|823|gi|62290600|ref|YP_222393 glyceraldehyde-3-phosphate dehydrogenase|Brucella spp.[234]|Gram-;vi|1628|gi|219870280|ref|YP_002474655 glyceraldehyde-3-phosphate dehydrogenase|Haemophilus parasuis[738]|Gram-
Function unknown	Cointegrate resolution protein T	2	0	0.000736751	1	vi|632|gi|225871286|ref|YP_002747233 antiphagocytic cell surface-anchored fibrinogen-and IgG Fc-binding protein SeM|Streptococcus equi[1336]|Gram+;vi|272|gi|15677822|ref|NP_274986 putative adhesin/invasin|Neisseria meningitidis[487]|Gram-
Secondary metabolites biosynthesis, transport and catabolism	Calx-beta domain	2	0	0.000736751	1	vi|376|gi|580668|ref|None adenylate cyclase|Bordetella pertussis[520]|Gram-;vi|358|gi|312899|ref|None None|Actinobacillus pleuropneumoniae[715]|Gram-
Posttranslational modification, protein turnover, chaperones	Peptidyl-prolyl cis-trans isomerase	2	0	0.000736751	1	vi|256|gi|17987352|ref|NP_539986 trigger factor|Brucella spp.[234]|Gram-;vi|258|gi|82699574|ref|YP_414148 peptidyl-prolyl cis-trans isomerase, putative|Brucella spp.[234]|Gram-
Function unknown	fimbrial-like protein ydeQ	2	0	0.000736751	1	vi|281|gi|16132141|ref|NP_418740 minor component of type 1 fimbriae|Escherichia coli[83334]|Gram-;vi|263|gi|91213965|ref|YP_543951 type 1 fimbiral adhesin FimH|Escherichia coli[83334]|Gram-
Cell wall/membrane/envelope biogenesis	Inherit from COG: YD repeat protein	2	0	0.000736751	1	vi|374|gi|9280533|ref|None protective antigen|Bacillus anthracis[1392]|Gram+;vi|1397|gi|40646953|ref|AAR88321.1 protective antigen PA83|Bacillus anthracis[1392]|Gram+
Cell wall/membrane/envelope biogenesis	Capsular exopolysaccharide family	2	0	0.000736751	1	vi|632|gi|225871286|ref|YP_002747233 antiphagocytic cell surface-anchored fibrinogen-and IgG Fc-binding protein SeM|Streptococcus equi[1336]|Gram+;vi|272|gi|15677822|ref|NP_274986 putative adhesin/invasin|Neisseria meningitidis[487]|Gram-
Function unknown	spermidine putrescine-binding periplasmic protein-like protein	2	0	0.000736751	1	vi|623|gi|116515816|ref|YP_815744 iron ABC transporter, iron-binding protein|Streptococcus pneumoniae[1313]|Gram+;vi|769|gi|53721504|ref|YP_110489 putrescine ABC transport system, binding exported protein|Burkholderia pseudomallei[28450]|Gram-
Inorganic ion transport and metabolism	Iron-storage protein	2	0	0.000736751	1	vi|1829|gi|15609013|ref|NP_216392 bacterioferritin BfrA|Mycobacterium tuberculosis[1773]|Gram+;vi|255|gi|83269559|ref|YP_418850 Ferritin:bacterioferritin|Brucella spp.[234]|Gram-
Intracellular trafficking, secretion, and vesicular transport & Extracellular structures	Hep Hag repeat protein	2	0	0.000736751	1	vi|269|gi|15676883|ref|NP_274028 adhesin|Neisseria meningitidis[487]|Gram-;vi|284|gi|26250246|ref|NP_756286 putative adhesin|Escherichia coli[83334]|Gram-
Inorganic ion transport and metabolism	ferritin	2	0	0.000736751	1	vi|1829|gi|15609013|ref|NP_216392 bacterioferritin BfrA|Mycobacterium tuberculosis[1773]|Gram+;vi|255|gi|83269559|ref|YP_418850 Ferritin:bacterioferritin|Brucella spp.[234]|Gram-
Function unknown	Outer membrane protein transport protein (OMPP1/FadL/TodX)	2	0	0.000736751	1	vi|864|gi|9716645|ref|None outer membrane protein P1|Haemophilus influenzae[727]|Gram-;vi|594|gi|15676020|ref|NP_273150 putative outer membrane protein P1|Neisseria meningitidis[487]|Gram-
Amino acid transport and metabolism	Bacterial extracellular solute-binding proteins, family 5 Middle	2	0	0.000736751	1	vi|871|gi|4336671|ref|None hyaluronate-associated protein precursor|Streptococcus equi[1336]|Gram+;vi|872|gi|15835089|ref|NP_296848 peptide ABC transporter, periplasmic peptide-binding protein, putative|Chlamydia muridarum[83560]|Gram-
Inorganic ion transport and metabolism	Rubrerythrin	2	0	0.000736751	1	vi|1829|gi|15609013|ref|NP_216392 bacterioferritin BfrA|Mycobacterium tuberculosis[1773]|Gram+;vi|255|gi|83269559|ref|YP_418850 Ferritin:bacterioferritin|Brucella spp.[234]|Gram-
Cell wall/membrane/envelope biogenesis	efflux transporter, rnd family, mfp subunit	2	0	0.000736751	1	vi|349|gi|218927621|ref|YP_002345496 putative lipoprotein|Yersinia pestis[632]|Gram-;vi|596|gi|1017430|ref|None outer membrane protein P64k or PM-6|Neisseria meningitidis[487]|Gram-
Amino acid transport and metabolism	Periplasmic polyamine-binding protein	2	0	0.000736751	1	vi|623|gi|116515816|ref|YP_815744 iron ABC transporter, iron-binding protein|Streptococcus pneumoniae[1313]|Gram+;vi|769|gi|53721504|ref|YP_110489 putrescine ABC transport system, binding exported protein|Burkholderia pseudomallei[28450]|Gram-
Function unknown	Cbs domain containing membrane protein	2	0	0.000736751	1	vi|1691|gi|74474893|ref|None antigenic protein Et 18|Edwardsiella tarda[636]|Gram-;vi|196|gi|110806439|ref|YP_689959 inosine 5'-monophosphate dehydrogenase|Shigella[620]|Gram-
Function unknown	Outer protein D	2	0	0.000736751	1	vi|310|gi|56404015|ref|NP_858260 IpaC, secreted by the Mxi-Spa secretion machinery, required for entry into epithelial cells|Shigella[620]|Gram-;vi|308|gi|47056|ref|None None|Shigella[620]|Gram-
Energy production and conversion	CO dehydrogenase beta subunit acetyl-CoA synthase epsilon subunit	2	0	0.000736751	1	vi|818|gi|57116798|ref|YP_177768 periplasmic phosphate-binding lipoprotein PSTS3 (PBP-3) (PSTS3) (PHOS1)|Mycobacterium tuberculosis[1773]|Gram+;vi|865|gi|57116801|ref|YP_177770 periplasmic phosphate-binding lipoprotein PSTS1 (PBP-1) (PSTS1)|Mycobacterium tuberculosis[1773]|Gram+
Cell wall/membrane/envelope biogenesis	Carboxy-terminal processing protease	2	0	0.000736751	1	vi|123|gi|15607267|ref|NC_000962.2 PROBABLE SERINE PROTEASE PEPA (SERINE PROTEINASE) (MTB32A)|Mycobacterium tuberculosis[1773]|Gram+;vi|824|gi|2935168|ref|None HtrA|Haemophilus influenzae[727]|Gram-
Amino acid transport and metabolism	Dipeptide ABC transporter, periplasmic dipeptide-binding protein	2	0	0.000736751	1	vi|871|gi|4336671|ref|None hyaluronate-associated protein precursor|Streptococcus equi[1336]|Gram+;vi|872|gi|15835089|ref|NP_296848 peptide ABC transporter, periplasmic peptide-binding protein, putative|Chlamydia muridarum[83560]|Gram-
Signal transduction mechanisms	serine threonine-protein kinase pknH	2	0	0.000736751	1	vi|329|gi|6678323|ref|NP_033396 1|Salmonella spp.[590]|Gram-;vi|439|gi|161353778|ref|NP_224303 serine/threonine-protein kinase|Chlamydophila pneumoniae[83558]|Gram-
Energy production and conversion	esterase	2	0	0.000736751	1	vi|122|gi|15610940|ref|NC_000962.2 SECRETED ANTIGEN 85-A FBPA (MYCOLYL TRANSFERASE 85A) (FIBRONECTIN-BINDING PROTEIN A) (ANTIGEN 85 COMPLEX A)|Mycobacterium tuberculosis[1773]|Gram+;vi|118|gi|15609023|ref|NC_000962.2 SECRETED ANTIGEN 85-B FBPB (85B) (ANTIGEN 85 COMPLEX B) (MYCOLYL TRANSFERASE 85B) (FIBRONECTIN-BINDING PROTEIN B) (EXTRACELLULAR ALPHA-ANTIGEN)|Mycobacterium tuberculosis[1773]|Gram+
Cell wall/membrane/envelope biogenesis	Polymorphic outer membrane protein	2	0	0.000736751	1	vi|376|gi|580668|ref|None adenylate cyclase|Bordetella pertussis[520]|Gram-;vi|358|gi|312899|ref|None None|Actinobacillus pleuropneumoniae[715]|Gram-
Amino acid transport and metabolism	Peptide opine nickel uptake family ABC transporter periplasmic substrate-binding protein	2	0	0.000736751	1	vi|871|gi|4336671|ref|None hyaluronate-associated protein precursor|Streptococcus equi[1336]|Gram+;vi|872|gi|15835089|ref|NP_296848 peptide ABC transporter, periplasmic peptide-binding protein, putative|Chlamydia muridarum[83560]|Gram-
Lipid transport and metabolism	Dehydrogenase	2	0	0.000736751	1	vi|622|gi|116515453|ref|YP_815856 6-phosphogluconate dehydrogenase|Streptococcus pneumoniae[1313]|Gram+;vi|729|gi|29144603|ref|NP_807945 VI polysaccharide biosynthesis protein, UDP-glucose/GDP-mannose dehydrogenase|Salmonella spp.[590]|Gram-
Function unknown	outer membrane protein, porin family	2	0	0.000736751	1	vi|599|gi|5825543|ref|None surface protein A|Neisseria meningitidis[487]|Gram-;vi|271|gi|15676561|ref|NP_273705 outer membrane protein|Neisseria meningitidis[487]|Gram-
Intracellular trafficking, secretion, and vesicular transport	General secretion pathway protein	2	0	0.000736751	1	vi|1665|gi|15599721|ref|None type 4 fimbrial PilA|Pseudomonas aeruginosa[287]|Gram-;vi|824|gi|2935168|ref|None HtrA|Haemophilus influenzae[727]|Gram-
Inorganic ion transport and metabolism	extracellular solute-binding protein family 1	2	0	0.000736751	1	vi|623|gi|116515816|ref|YP_815744 iron ABC transporter, iron-binding protein|Streptococcus pneumoniae[1313]|Gram+;vi|769|gi|53721504|ref|YP_110489 putrescine ABC transport system, binding exported protein|Burkholderia pseudomallei[28450]|Gram-
Amino acid transport and metabolism	(twin-arginine translocation) pathway signal	2	0	0.000736751	1	vi|871|gi|4336671|ref|None hyaluronate-associated protein precursor|Streptococcus equi[1336]|Gram+;vi|872|gi|15835089|ref|NP_296848 peptide ABC transporter, periplasmic peptide-binding protein, putative|Chlamydia muridarum[83560]|Gram-
Function unknown	choline binding protein	2	0	0.000736751	1	vi|619|gi|116515359|ref|YP_817402 choline binding protein A|Streptococcus pneumoniae[1313]|Gram+;vi|620|gi|116515876|ref|YP_815641 pneumococcal surface protein A|Streptococcus pneumoniae[1313]|Gram+
Function unknown	Tetratricopeptide repeat	2	0	0.000736751	1	vi|728|gi|16759006|ref|NP_454623 chaperone protein DnaJ|Salmonella spp.[590]|Gram-;vi|439|gi|161353778|ref|NP_224303 serine/threonine-protein kinase|Chlamydophila pneumoniae[83558]|Gram-
Inorganic ion transport and metabolism	periplasmic	2	0	0.000736751	1	vi|605|gi|209867628|ref|None PsaA|Streptococcus pneumoniae[1313]|Gram+;vi|769|gi|53721504|ref|YP_110489 putrescine ABC transport system, binding exported protein|Burkholderia pseudomallei[28450]|Gram-
Amino acid transport and metabolism	oligopeptide-binding protein OppA	2	0	0.000736751	1	vi|871|gi|4336671|ref|None hyaluronate-associated protein precursor|Streptococcus equi[1336]|Gram+;vi|872|gi|15835089|ref|NP_296848 peptide ABC transporter, periplasmic peptide-binding protein, putative|Chlamydia muridarum[83560]|Gram-
Cell wall/membrane/envelope biogenesis	Inherit from COG: Hydrolase	2	0	0.000736751	1	vi|619|gi|116515359|ref|YP_817402 choline binding protein A|Streptococcus pneumoniae[1313]|Gram+;vi|620|gi|116515876|ref|YP_815641 pneumococcal surface protein A|Streptococcus pneumoniae[1313]|Gram+
Function unknown	membrane protein involved in aromatic hydrocarbon degradation	2	0	0.000736751	1	vi|864|gi|9716645|ref|None outer membrane protein P1|Haemophilus influenzae[727]|Gram-;vi|594|gi|15676020|ref|NP_273150 putative outer membrane protein P1|Neisseria meningitidis[487]|Gram-
Function unknown	TonB-dependent receptor protein with OmpA-like transmembrane domain	2	0	0.000736751	1	vi|1609|gi|61229373|ref|None 31 kDa outer-membrane immunogenic protein|Brucella spp.[234]|Gram-;vi|482|gi|68249712|ref|YP_248824 Outer membrane protein P5|Haemophilus influenzae[727]|Gram-
Function unknown	Lipase (class 3)	2	0	0.000736751	1	vi|860|gi|1620648|ref|None surface protein Rib|Streptococcus agalactiae[1311]|Gram+;vi|853|gi|14915682|ref|None fibronectin-binding protein|Streptococcus pyogenes[1314]|Gram+
Amino acid transport and metabolism	ABC-type dipeptide transport system	2	0	0.000736751	1	vi|871|gi|4336671|ref|None hyaluronate-associated protein precursor|Streptococcus equi[1336]|Gram+;vi|872|gi|15835089|ref|NP_296848 peptide ABC transporter, periplasmic peptide-binding protein, putative|Chlamydia muridarum[83560]|Gram-
Function unknown	solute-binding protein	2	0	0.000736751	1	vi|871|gi|4336671|ref|None hyaluronate-associated protein precursor|Streptococcus equi[1336]|Gram+;vi|872|gi|15835089|ref|NP_296848 peptide ABC transporter, periplasmic peptide-binding protein, putative|Chlamydia muridarum[83560]|Gram-
Energy production and conversion	Glycerophosphodiester phosphodiesterase family protein	2	0	0.000736751	1	vi|480|gi|148971|ref|None protein D|Haemophilus influenzae[727]|Gram-;vi|856|gi|15639249|ref|NP_218698 glycerophosphodiester phosphodiesterase|Treponema pallidum[160]|Gram-
Function unknown	Putative zinc ribbon domain	2	0	0.000736751	1	vi|632|gi|225871286|ref|YP_002747233 antiphagocytic cell surface-anchored fibrinogen-and IgG Fc-binding protein SeM|Streptococcus equi[1336]|Gram+;vi|272|gi|15677822|ref|NP_274986 putative adhesin/invasin|Neisseria meningitidis[487]|Gram-
Signal transduction mechanisms	Serine threonine protein kinase with TPR repeats	2	0	0.000736751	1	vi|329|gi|6678323|ref|NP_033396 1|Salmonella spp.[590]|Gram-;vi|439|gi|161353778|ref|NP_224303 serine/threonine-protein kinase|Chlamydophila pneumoniae[83558]|Gram-
Cell wall/membrane/envelope biogenesis	cell wall binding	2	0	0.000736751	1	vi|619|gi|116515359|ref|YP_817402 choline binding protein A|Streptococcus pneumoniae[1313]|Gram+;vi|620|gi|116515876|ref|YP_815641 pneumococcal surface protein A|Streptococcus pneumoniae[1313]|Gram+
Carbohydrate transport and metabolism	Bacterial group 2 Ig-like protein	2	0	0.000736751	1	vi|1650|gi|45656362|ref|YP_000448 hypothetical protein|Leptospira spp.[171]|Gram-;vi|93|gi|15804220|ref|NP_290259 intimin adherence protein|Escherichia coli[83334]|Gram-
Cell wall/membrane/envelope biogenesis	S-layer homology domain	2	0	0.000736751	1	vi|619|gi|116515359|ref|YP_817402 choline binding protein A|Streptococcus pneumoniae[1313]|Gram+;vi|620|gi|116515876|ref|YP_815641 pneumococcal surface protein A|Streptococcus pneumoniae[1313]|Gram+
Carbohydrate transport and metabolism	glyceraldehyde-3-phosphate dehydrogenase type I	2	0	0.000736751	1	vi|823|gi|62290600|ref|YP_222393 glyceraldehyde-3-phosphate dehydrogenase|Brucella spp.[234]|Gram-;vi|1628|gi|219870280|ref|YP_002474655 glyceraldehyde-3-phosphate dehydrogenase|Haemophilus parasuis[738]|Gram-
Cell wall/membrane/envelope biogenesis	Outer membrane protein P2	2	0	0.000736751	1	vi|485|gi|68248747|ref|YP_247859 Outer membrane protein P2 precursor|Haemophilus influenzae[727]|Gram-;vi|943|gi|2745958|ref|AAC02243.1 outer membrane protein|Pasteurella multocida[747]|Gram-
Function unknown	Inherit from NOG: M protein repeat protein	2	0	0.000736751	1	vi|436|gi|15834883|ref|NP_296642 polymorphic membrane protein G family protein|Chlamydia muridarum[83560]|Gram-;vi|591|gi|7249262|ref|None TM-1|Mycoplasma gallisepticum[2096]|Gram-
Cell wall/membrane/envelope biogenesis	RND family efflux transporter mfp subunit	2	0	0.000736751	1	vi|349|gi|218927621|ref|YP_002345496 putative lipoprotein|Yersinia pestis[632]|Gram-;vi|596|gi|1017430|ref|None outer membrane protein P64k or PM-6|Neisseria meningitidis[487]|Gram-
Function unknown	Sulfhydryl-activated toxin that causes cytolysis by forming pores in cholesterol containing host membranes. After binding to target membranes, the protein undergoes a major conformation change, leading to its insertion in the host membrane and formation of an oligomeric pore complex. Cholesterol may be required for binding to host membranes, membrane insertion and pore formation. Can be reversibl…	2	0	0.000736751	1	vi|607|gi|116515376|ref|YP_817150 pneumolysin|Streptococcus pneumoniae[1313]|Gram+;vi|842|gi|16802248|ref|NP_463733 listeriolysin O precursor|Listeria monocytogenes[1639]|Gram+
Function unknown	K13735 adhesin invasin	2	0	0.000736751	1	vi|387|gi|33601286|ref|NP_888846 putative outer membrane ligand binding protein|Bordetella pertussis[520]|Gram-;vi|93|gi|15804220|ref|NP_290259 intimin adherence protein|Escherichia coli[83334]|Gram-
Intracellular trafficking, secretion, and vesicular transport	Yersinia/Haemophilus virulence surface antigen	2	0	0.000736751	1	vi|375|gi|3980256|ref|None filamentous hemagglutinin|Bordetella pertussis[520]|Gram-;vi|381|gi|33592927|ref|NP_880571 filamentous hemagglutinin/adhesin|Bordetella pertussis[520]|Gram-
Secondary metabolites biosynthesis, transport and catabolism	Inherit from COG: Phytase	2	0	0.000736751	1	vi|480|gi|148971|ref|None protein D|Haemophilus influenzae[727]|Gram-;vi|856|gi|15639249|ref|NP_218698 glycerophosphodiester phosphodiesterase|Treponema pallidum[160]|Gram-
Cell wall/membrane/envelope biogenesis	Putative cell wall binding repeat	2	0	0.000736751	1	vi|619|gi|116515359|ref|YP_817402 choline binding protein A|Streptococcus pneumoniae[1313]|Gram+;vi|620|gi|116515876|ref|YP_815641 pneumococcal surface protein A|Streptococcus pneumoniae[1313]|Gram+
Cell wall/membrane/envelope biogenesis	3D domain	2	0	0.000736751	1	vi|859|gi|76788047|ref|YP_328758 group B streptococcal surface immunogenic protein|Streptococcus agalactiae[1311]|Gram+;vi|272|gi|15677822|ref|NP_274986 putative adhesin/invasin|Neisseria meningitidis[487]|Gram-
Intracellular trafficking, secretion, and vesicular transport	filamentous hemagglutinin	2	0	0.000736751	1	vi|375|gi|3980256|ref|None filamentous hemagglutinin|Bordetella pertussis[520]|Gram-;vi|381|gi|33592927|ref|NP_880571 filamentous hemagglutinin/adhesin|Bordetella pertussis[520]|Gram-
Posttranslational modification, protein turnover, chaperones	Extracellular serine protease	2	0	0.000736751	1	vi|376|gi|580668|ref|None adenylate cyclase|Bordetella pertussis[520]|Gram-;vi|358|gi|312899|ref|None None|Actinobacillus pleuropneumoniae[715]|Gram-
Intracellular trafficking, secretion, and vesicular transport	Inherit from COG: filamentous hemagglutinin family outer membrane protein	2	0	0.000736751	1	vi|375|gi|3980256|ref|None filamentous hemagglutinin|Bordetella pertussis[520]|Gram-;vi|381|gi|33592927|ref|NP_880571 filamentous hemagglutinin/adhesin|Bordetella pertussis[520]|Gram-
Cell wall/membrane/envelope biogenesis	Secreted protein	2	0	0.000736751	1	vi|265|gi|15677829|ref|NP_274993 hypothetical protein|Neisseria meningitidis[487]|Gram-;vi|591|gi|7249262|ref|None TM-1|Mycoplasma gallisepticum[2096]|Gram-
Intracellular trafficking, secretion, and vesicular transport	haemagglutination activity domain	2	0	0.000736751	1	vi|375|gi|3980256|ref|None filamentous hemagglutinin|Bordetella pertussis[520]|Gram-;vi|381|gi|33592927|ref|NP_880571 filamentous hemagglutinin/adhesin|Bordetella pertussis[520]|Gram-
Amino acid transport and metabolism	extracellular ligand-binding receptor	2	0	0.000736751	1	vi|100|gi|None|ref|None None|Haemophilus influenzae[727]|Gram-;vi|439|gi|161353778|ref|NP_224303 serine/threonine-protein kinase|Chlamydophila pneumoniae[83558]|Gram-
Lipid transport and metabolism	carbamoyL-phosphate synthase l chain ATP-binding	2	0	0.000736751	1	vi|349|gi|218927621|ref|YP_002345496 putative lipoprotein|Yersinia pestis[632]|Gram-;vi|596|gi|1017430|ref|None outer membrane protein P64k or PM-6|Neisseria meningitidis[487]|Gram-
Cell wall/membrane/envelope biogenesis	Patatin-like phospholipase	2	0	0.000736751	1	vi|1693|gi|302136428|ref|None putative surface antigen|Edwardsiella tarda[636]|Gram-;vi|483|gi|68249503|ref|YP_248615 protective surface antigen D15|Haemophilus influenzae[727]|Gram-
Inorganic ion transport and metabolism	Inherit from COG: Sulfatase	2	0	0.000736751	1	vi|1665|gi|15599721|ref|None type 4 fimbrial PilA|Pseudomonas aeruginosa[287]|Gram-;vi|346|gi|218930092|ref|YP_002347967 putative sulfatase|Yersinia pestis[632]|Gram-
Cell wall/membrane/envelope biogenesis	outer membrane chaperone skp	2	0	0.000736751	1	vi|276|gi|4574246|ref|AAD23967.1 outer membrane protein 26|Haemophilus influenzae[727]|Gram-;vi|468|gi|118496734|ref|YP_897784 outer membrane protein of unknown function|Francisella tularensis[263]|Gram-
Cell wall/membrane/envelope biogenesis	Outer membrane protein transport protein (OMPP1/FadL/TodX)	2	0	0.000736751	1	vi|864|gi|9716645|ref|None outer membrane protein P1|Haemophilus influenzae[727]|Gram-;vi|594|gi|15676020|ref|NP_273150 putative outer membrane protein P1|Neisseria meningitidis[487]|Gram-
Cell wall/membrane/envelope biogenesis	Cell surface protein	2	0	0.000736751	1	vi|272|gi|15677822|ref|NP_274986 putative adhesin/invasin|Neisseria meningitidis[487]|Gram-;vi|284|gi|26250246|ref|NP_756286 putative adhesin|Escherichia coli[83334]|Gram-
Cell wall/membrane/envelope biogenesis & Intracellular trafficking, secretion, and vesicular transport	Inherit from COG: Outer membrane autotransporter	2	0	0.000736751	1	vi|383|gi|562026|ref|None BrkA|Bordetella pertussis[520]|Gram-;vi|378|gi|33592195|ref|NP_879839 pertactin precursor|Bordetella pertussis[520]|Gram-
Carbohydrate transport and metabolism	Putative cell wall binding repeat	2	0	0.000736751	1	vi|619|gi|116515359|ref|YP_817402 choline binding protein A|Streptococcus pneumoniae[1313]|Gram+;vi|620|gi|116515876|ref|YP_815641 pneumococcal surface protein A|Streptococcus pneumoniae[1313]|Gram+
Cell motility	ig domain protein group 2 domain protein	2	0	0.000736751	1	vi|1650|gi|45656362|ref|YP_000448 hypothetical protein|Leptospira spp.[171]|Gram-;vi|93|gi|15804220|ref|NP_290259 intimin adherence protein|Escherichia coli[83334]|Gram-
Amino acid transport and metabolism	periplasmic	2	0	0.000736751	1	vi|871|gi|4336671|ref|None hyaluronate-associated protein precursor|Streptococcus equi[1336]|Gram+;vi|872|gi|15835089|ref|NP_296848 peptide ABC transporter, periplasmic peptide-binding protein, putative|Chlamydia muridarum[83560]|Gram-
Function unknown	Bacterial flagellin C-terminal helical region	2	0	0.000736751	1	vi|1690|gi|262223752|ref|None flagellin|Edwardsiella tarda[636]|Gram-;vi|770|gi|1929918|ref|None flagellin|Burkholderia pseudomallei[28450]|Gram-
Signal transduction mechanisms	serine threonine kinase	2	0	0.000736751	1	vi|329|gi|6678323|ref|NP_033396 1|Salmonella spp.[590]|Gram-;vi|439|gi|161353778|ref|NP_224303 serine/threonine-protein kinase|Chlamydophila pneumoniae[83558]|Gram-
Amino acid transport and metabolism	ABC transporter, substrate-binding protein, family 5	2	0	0.000736751	1	vi|871|gi|4336671|ref|None hyaluronate-associated protein precursor|Streptococcus equi[1336]|Gram+;vi|872|gi|15835089|ref|NP_296848 peptide ABC transporter, periplasmic peptide-binding protein, putative|Chlamydia muridarum[83560]|Gram-
Lipid transport and metabolism	Inherit from COG: Phytase	2	0	0.000736751	1	vi|376|gi|580668|ref|None adenylate cyclase|Bordetella pertussis[520]|Gram-;vi|358|gi|312899|ref|None None|Actinobacillus pleuropneumoniae[715]|Gram-
Cell wall/membrane/envelope biogenesis	cell wall surface anchor family protein	2	0	0.000736751	1	vi|893|gi|151221252|ref|YP_001332074 iron-regulated heme-iron binding protein IsdB|Staphylococcus aureus[1280]|Gram+;vi|853|gi|14915682|ref|None fibronectin-binding protein|Streptococcus pyogenes[1314]|Gram+
Coenzyme transport and metabolism	ABC transporter	2	0	0.000736751	1	vi|623|gi|116515816|ref|YP_815744 iron ABC transporter, iron-binding protein|Streptococcus pneumoniae[1313]|Gram+;vi|343|gi|218929030|ref|YP_002346905 inner membrane ABC-transporter YbtQ|Yersinia pestis[632]|Gram-
Function unknown	Inherit from NOG: allergen V5 Tpx-1 family protein	2	0	0.000736751	1	vi|619|gi|116515359|ref|YP_817402 choline binding protein A|Streptococcus pneumoniae[1313]|Gram+;vi|620|gi|116515876|ref|YP_815641 pneumococcal surface protein A|Streptococcus pneumoniae[1313]|Gram+
Function unknown	Immune inhibitor A peptidase M6	2	0	0.000736751	1	vi|619|gi|116515359|ref|YP_817402 choline binding protein A|Streptococcus pneumoniae[1313]|Gram+;vi|620|gi|116515876|ref|YP_815641 pneumococcal surface protein A|Streptococcus pneumoniae[1313]|Gram+
Amino acid transport and metabolism	Periplasmic spermidine putrescine-binding protein or ABC transporter	2	0	0.000736751	1	vi|623|gi|116515816|ref|YP_815744 iron ABC transporter, iron-binding protein|Streptococcus pneumoniae[1313]|Gram+;vi|769|gi|53721504|ref|YP_110489 putrescine ABC transport system, binding exported protein|Burkholderia pseudomallei[28450]|Gram-
Function unknown	Protein of unknown function (DUF3442)	2	0	0.000736751	1	vi|387|gi|33601286|ref|NP_888846 putative outer membrane ligand binding protein|Bordetella pertussis[520]|Gram-;vi|93|gi|15804220|ref|NP_290259 intimin adherence protein|Escherichia coli[83334]|Gram-
Posttranslational modification, protein turnover, chaperones	outer membrane autotransporter barrel domain protein	2	0	0.000736751	1	vi|786|gi|152498|ref|None surface antigen|Rickettsia spp[780]|Gram-;vi|650|gi|112710|ref|None Outer membrane protein A|Rickettsia spp[780]|Gram-
Cell wall/membrane/envelope biogenesis	CHAP domain	2	0	0.000736751	1	vi|619|gi|116515359|ref|YP_817402 choline binding protein A|Streptococcus pneumoniae[1313]|Gram+;vi|620|gi|116515876|ref|YP_815641 pneumococcal surface protein A|Streptococcus pneumoniae[1313]|Gram+
Lipid transport and metabolism	Long-chain fatty acid	2	0	0.000736751	1	vi|864|gi|9716645|ref|None outer membrane protein P1|Haemophilus influenzae[727]|Gram-;vi|594|gi|15676020|ref|NP_273150 putative outer membrane protein P1|Neisseria meningitidis[487]|Gram-
Function unknown	FIMH SUBUNIT MANNOSE-sensitive type 1 fimbrial adhesin	2	0	0.000736751	1	vi|281|gi|16132141|ref|NP_418740 minor component of type 1 fimbriae|Escherichia coli[83334]|Gram-;vi|263|gi|91213965|ref|YP_543951 type 1 fimbiral adhesin FimH|Escherichia coli[83334]|Gram-
Signal transduction mechanisms	Serine threonine-protein kinase Pkn6	2	0	0.000736751	1	vi|329|gi|6678323|ref|NP_033396 1|Salmonella spp.[590]|Gram-;vi|439|gi|161353778|ref|NP_224303 serine/threonine-protein kinase|Chlamydophila pneumoniae[83558]|Gram-
Inorganic ion transport and metabolism	ABC-type dipeptide transport system periplasmic component-like protein	2	0	0.000736751	1	vi|871|gi|4336671|ref|None hyaluronate-associated protein precursor|Streptococcus equi[1336]|Gram+;vi|872|gi|15835089|ref|NP_296848 peptide ABC transporter, periplasmic peptide-binding protein, putative|Chlamydia muridarum[83560]|Gram-
Cell wall/membrane/envelope biogenesis	peptidoglycan glycosyltransferase	2	0	0.000736751	1	vi|848|gi|49482291|ref|YP_039515 penicillin-binding protein 2 prime (PBP2a)|Staphylococcus aureus[1280]|Gram+;vi|419|gi|62184696|ref|None putative penicillin-binding protein|Chlamydophila abortus[83555]|Gram-
Function unknown	Ferritin-like domain	2	0	0.000736751	1	vi|1829|gi|15609013|ref|NP_216392 bacterioferritin BfrA|Mycobacterium tuberculosis[1773]|Gram+;vi|255|gi|83269559|ref|YP_418850 Ferritin:bacterioferritin|Brucella spp.[234]|Gram-
Inorganic ion transport and metabolism	TonB-linked outer membrane protein, SusC RagA family	2	0	0.000736751	1	vi|282|gi|222104801|ref|YP_002539290 outer membrane receptor FepA|Escherichia coli[83334]|Gram-;vi|318|gi|259475459|ref|None None|Salmonella spp.[590]|Gram-
Cell wall/membrane/envelope biogenesis	NlpC/P60 family	2	0	0.000736751	1	vi|836|gi|13447096|ref|None PhpA-79|Streptococcus pneumoniae[1313]|Gram+;vi|265|gi|15677829|ref|NP_274993 hypothetical protein|Neisseria meningitidis[487]|Gram-
Function unknown	s-layer domain-containing protein	2	0	0.000736751	1	vi|632|gi|225871286|ref|YP_002747233 antiphagocytic cell surface-anchored fibrinogen-and IgG Fc-binding protein SeM|Streptococcus equi[1336]|Gram+;vi|272|gi|15677822|ref|NP_274986 putative adhesin/invasin|Neisseria meningitidis[487]|Gram-
Amino acid transport and metabolism	Peptide transport periplasmic protein SapA	2	0	0.000736751	1	vi|871|gi|4336671|ref|None hyaluronate-associated protein precursor|Streptococcus equi[1336]|Gram+;vi|872|gi|15835089|ref|NP_296848 peptide ABC transporter, periplasmic peptide-binding protein, putative|Chlamydia muridarum[83560]|Gram-
Defense mechanisms	Ami_2	2	0	0.000736751	1	vi|619|gi|116515359|ref|YP_817402 choline binding protein A|Streptococcus pneumoniae[1313]|Gram+;vi|620|gi|116515876|ref|YP_815641 pneumococcal surface protein A|Streptococcus pneumoniae[1313]|Gram+
Function unknown	tonB-dependent Receptor	2	0	0.000736751	1	vi|282|gi|222104801|ref|YP_002539290 outer membrane receptor FepA|Escherichia coli[83334]|Gram-;vi|280|gi|26249458|ref|NP_755498 IutA protein|Escherichia coli[83334]|Gram-
Lipid transport and metabolism	Inherit from COG: Hemolysin-type calcium-binding	2	0	0.000736751	1	vi|376|gi|580668|ref|None adenylate cyclase|Bordetella pertussis[520]|Gram-;vi|358|gi|312899|ref|None None|Actinobacillus pleuropneumoniae[715]|Gram-
Function unknown	Transport-associated protein	2	0	0.000736751	1	vi|1691|gi|74474893|ref|None antigenic protein Et 18|Edwardsiella tarda[636]|Gram-;vi|274|gi|15677911|ref|NP_275079 putative hemolysin|Neisseria meningitidis[487]|Gram-
Function unknown	Fibrillar surface protein	2	0	0.000736751	1	vi|854|gi|311758|ref|CAA44062.1 M protein type 1|Streptococcus pyogenes[1314]|Gram+;vi|632|gi|225871286|ref|YP_002747233 antiphagocytic cell surface-anchored fibrinogen-and IgG Fc-binding protein SeM|Streptococcus equi[1336]|Gram+
Inorganic ion transport and metabolism	Spermidine putrescine ABC transporter periplasmic spermidine putrescine-binding protein	2	0	0.000736751	1	vi|623|gi|116515816|ref|YP_815744 iron ABC transporter, iron-binding protein|Streptococcus pneumoniae[1313]|Gram+;vi|769|gi|53721504|ref|YP_110489 putrescine ABC transport system, binding exported protein|Burkholderia pseudomallei[28450]|Gram-
Function unknown	Inducible Bartonella autotransporter	2	0	0.000736751	1	vi|383|gi|562026|ref|None BrkA|Bordetella pertussis[520]|Gram-;vi|378|gi|33592195|ref|NP_879839 pertactin precursor|Bordetella pertussis[520]|Gram-
Intracellular trafficking, secretion, and vesicular transport & Extracellular structures	Pfam:HIM	2	0	0.000736751	1	vi|269|gi|15676883|ref|NP_274028 adhesin|Neisseria meningitidis[487]|Gram-;vi|284|gi|26250246|ref|NP_756286 putative adhesin|Escherichia coli[83334]|Gram-
Cell wall/membrane/envelope biogenesis	Penicillin-binding Protein dimerisation domain	2	0	0.000736751	1	vi|848|gi|49482291|ref|YP_039515 penicillin-binding protein 2 prime (PBP2a)|Staphylococcus aureus[1280]|Gram+;vi|419|gi|62184696|ref|None putative penicillin-binding protein|Chlamydophila abortus[83555]|Gram-
Cell motility	Inherit from COG: Flagellin	2	0	0.000736751	1	vi|376|gi|580668|ref|None adenylate cyclase|Bordetella pertussis[520]|Gram-;vi|358|gi|312899|ref|None None|Actinobacillus pleuropneumoniae[715]|Gram-
Cell wall/membrane/envelope biogenesis	Lpxtg-motif cell wall anchor domain protein	2	0	0.000736751	1	vi|846|gi|387880|ref|AAA20874.1 collagen adhesin|Staphylococcus aureus[1280]|Gram+;vi|629|gi|225870316|ref|YP_002746263 collagen binding, ancillary pilus subunit Cne|Streptococcus equi[1336]|Gram+
Cell wall/membrane/envelope biogenesis	outer membrane chaperone Skp (OmpH)	2	0	0.000736751	1	vi|276|gi|4574246|ref|AAD23967.1 outer membrane protein 26|Haemophilus influenzae[727]|Gram-;vi|468|gi|118496734|ref|YP_897784 outer membrane protein of unknown function|Francisella tularensis[263]|Gram-
Inorganic ion transport and metabolism	Nmt1 thi5 like domain protein	2	0	0.000736751	1	vi|397|gi|112360246|ref|None aspartate/glutamate-binding ABC transporter protein|Campylobacter jejuni[197]|Gram-;vi|133|gi|57237809|ref|YP_179057.1 surface antigen, CjaA|Campylobacter jejuni[197]|Gram-
Carbohydrate transport and metabolism	Mannosyl-glycoprotein endo-beta-N-acetylglucosaminidase	2	0	0.000736751	1	vi|619|gi|116515359|ref|YP_817402 choline binding protein A|Streptococcus pneumoniae[1313]|Gram+;vi|620|gi|116515876|ref|YP_815641 pneumococcal surface protein A|Streptococcus pneumoniae[1313]|Gram+
Inorganic ion transport and metabolism	phosphate abc transporter phosphate-binding	2	0	0.000736751	1	vi|818|gi|57116798|ref|YP_177768 periplasmic phosphate-binding lipoprotein PSTS3 (PBP-3) (PSTS3) (PHOS1)|Mycobacterium tuberculosis[1773]|Gram+;vi|865|gi|57116801|ref|YP_177770 periplasmic phosphate-binding lipoprotein PSTS1 (PBP-1) (PSTS1)|Mycobacterium tuberculosis[1773]|Gram+
Replication, recombination and repair	DNA sulfur modification protein DndD	2	0	0.000736751	1	vi|632|gi|225871286|ref|YP_002747233 antiphagocytic cell surface-anchored fibrinogen-and IgG Fc-binding protein SeM|Streptococcus equi[1336]|Gram+;vi|272|gi|15677822|ref|NP_274986 putative adhesin/invasin|Neisseria meningitidis[487]|Gram-
Function unknown	A-macroglobulin complement component	2	0	0.000736751	1	vi|282|gi|222104801|ref|YP_002539290 outer membrane receptor FepA|Escherichia coli[83334]|Gram-;vi|278|gi|26248334|ref|NP_754374 putative outer membrane receptor for iron compound or colicin|Escherichia coli[83334]|Gram-
Lipid transport and metabolism	Outer membrane protein transport protein (OMPP1/FadL/TodX)	2	0	0.000736751	1	vi|864|gi|9716645|ref|None outer membrane protein P1|Haemophilus influenzae[727]|Gram-;vi|594|gi|15676020|ref|NP_273150 putative outer membrane protein P1|Neisseria meningitidis[487]|Gram-
Cell wall/membrane/envelope biogenesis	Peptidase family M23	2	0	0.000736751	1	vi|272|gi|15677822|ref|NP_274986 putative adhesin/invasin|Neisseria meningitidis[487]|Gram-;vi|265|gi|15677829|ref|NP_274993 hypothetical protein|Neisseria meningitidis[487]|Gram-
Translation, ribosomal structure and biogenesis	Allows the formation of correctly charged Asn-tRNA(Asn) or Gln-tRNA(Gln) through the transamidation of misacylated Asp- tRNA(Asn) or Glu-tRNA(Gln) in organisms which lack either or both of asparaginyl-tRNA or glutaminyl-tRNA synthetases. The reaction takes place in the presence of glutamine and ATP through an activated phospho-Asp-tRNA(Asn) or phospho-Glu-tRNA(Gln) (By similarity)	2	0	0.000736751	1	vi|424|gi|62147986|ref|None aspartyl/glutamyl-tRNA amidotransferase subunit B|Chlamydophila abortus[83555]|Gram-;vi|417|gi|62184917|ref|None aspartyl/glutamyl-tRNA amidotransferase subunit C|Chlamydophila abortus[83555]|Gram-
Replication, recombination and repair	Inherit from COG: Involved in DNA double-strand break repair (DSBR). The Rad50 Mre11 complex possesses single-strand endonuclease activity and ATP-dependent double-strand-specific 3'-5' exonuclease activity. Rad50 provides an ATP-dependent control of Mre11 by unwinding and or repositioning DNA ends into the Mre11 active site (By similarity)	2	0	0.000736751	1	vi|632|gi|225871286|ref|YP_002747233 antiphagocytic cell surface-anchored fibrinogen-and IgG Fc-binding protein SeM|Streptococcus equi[1336]|Gram+;vi|272|gi|15677822|ref|NP_274986 putative adhesin/invasin|Neisseria meningitidis[487]|Gram-
Amino acid transport and metabolism	peptide transport periplasmic protein	2	0	0.000736751	1	vi|871|gi|4336671|ref|None hyaluronate-associated protein precursor|Streptococcus equi[1336]|Gram+;vi|872|gi|15835089|ref|NP_296848 peptide ABC transporter, periplasmic peptide-binding protein, putative|Chlamydia muridarum[83560]|Gram-
Inorganic ion transport and metabolism	NMT1 THI5 Like Domain Protein	2	0	0.000736751	1	vi|134|gi|1813949|ref|None None|Campylobacter jejuni[197]|Gram-;vi|133|gi|57237809|ref|YP_179057.1 surface antigen, CjaA|Campylobacter jejuni[197]|Gram-
Inorganic ion transport and metabolism	ABC-type transporter periplasmic binding protein	2	0	0.000736751	1	vi|134|gi|1813949|ref|None None|Campylobacter jejuni[197]|Gram-;vi|133|gi|57237809|ref|YP_179057.1 surface antigen, CjaA|Campylobacter jejuni[197]|Gram-
Function unknown	Salmonella-Shigella invasin protein C (IpaC_SipC)	2	0	0.000736751	1	vi|310|gi|56404015|ref|NP_858260 IpaC, secreted by the Mxi-Spa secretion machinery, required for entry into epithelial cells|Shigella[620]|Gram-;vi|308|gi|47056|ref|None None|Shigella[620]|Gram-
Cell wall/membrane/envelope biogenesis	Secretion Protein	2	0	0.000736751	1	vi|349|gi|218927621|ref|YP_002345496 putative lipoprotein|Yersinia pestis[632]|Gram-;vi|276|gi|4574246|ref|AAD23967.1 outer membrane protein 26|Haemophilus influenzae[727]|Gram-
Defense mechanisms	Secretion Protein	2	0	0.000736751	1	vi|343|gi|218929030|ref|YP_002346905 inner membrane ABC-transporter YbtQ|Yersinia pestis[632]|Gram-;vi|349|gi|218927621|ref|YP_002345496 putative lipoprotein|Yersinia pestis[632]|Gram-
Cell wall/membrane/envelope biogenesis	outer membrane protein, OMPP1 FadL TodX family	2	0	0.000736751	1	vi|864|gi|9716645|ref|None outer membrane protein P1|Haemophilus influenzae[727]|Gram-;vi|594|gi|15676020|ref|NP_273150 putative outer membrane protein P1|Neisseria meningitidis[487]|Gram-
Amino acid transport and metabolism & Signal transduction mechanisms	ABC transporter, solute binding protein	2	0	0.000736751	1	vi|134|gi|1813949|ref|None None|Campylobacter jejuni[197]|Gram-;vi|133|gi|57237809|ref|YP_179057.1 surface antigen, CjaA|Campylobacter jejuni[197]|Gram-
Amino acid transport and metabolism	Spermidine putrescine ABC transporter, periplasmic substrate-binding protein	2	0	0.000736751	1	vi|623|gi|116515816|ref|YP_815744 iron ABC transporter, iron-binding protein|Streptococcus pneumoniae[1313]|Gram+;vi|769|gi|53721504|ref|YP_110489 putrescine ABC transport system, binding exported protein|Burkholderia pseudomallei[28450]|Gram-
Function unknown	(GGDEF) domain protein	2	0	0.000736751	1	vi|134|gi|1813949|ref|None None|Campylobacter jejuni[197]|Gram-;vi|133|gi|57237809|ref|YP_179057.1 surface antigen, CjaA|Campylobacter jejuni[197]|Gram-
Function unknown	Int_alpha	2	0	0.000736751	1	vi|376|gi|580668|ref|None adenylate cyclase|Bordetella pertussis[520]|Gram-;vi|358|gi|312899|ref|None None|Actinobacillus pleuropneumoniae[715]|Gram-
Cell cycle control, cell division, chromosome partitioning	MreB/Mbl protein	2	0	0.000736751	1	vi|426|gi|26006347|ref|None DnaK|Chlamydophila abortus[83555]|Gram-;vi|257|gi|62290965|ref|YP_222758 molecular chaperone DnaK|Brucella spp.[234]|Gram-
Amino acid transport and metabolism	extracellular solute-binding protein, family	2	0	0.000736751	1	vi|871|gi|4336671|ref|None hyaluronate-associated protein precursor|Streptococcus equi[1336]|Gram+;vi|872|gi|15835089|ref|NP_296848 peptide ABC transporter, periplasmic peptide-binding protein, putative|Chlamydia muridarum[83560]|Gram-
Cell wall/membrane/envelope biogenesis	Glycosyl hydrolases family 25	2	0	0.000736751	1	vi|619|gi|116515359|ref|YP_817402 choline binding protein A|Streptococcus pneumoniae[1313]|Gram+;vi|620|gi|116515876|ref|YP_815641 pneumococcal surface protein A|Streptococcus pneumoniae[1313]|Gram+
Function unknown	Plasmid replication region DNA-binding N-term	2	0	0.000736751	1	vi|854|gi|311758|ref|CAA44062.1 M protein type 1|Streptococcus pyogenes[1314]|Gram+;vi|272|gi|15677822|ref|NP_274986 putative adhesin/invasin|Neisseria meningitidis[487]|Gram-
Carbohydrate transport and metabolism	Alpha-L-fucosidase	2	0	0.000736751	1	vi|619|gi|116515359|ref|YP_817402 choline binding protein A|Streptococcus pneumoniae[1313]|Gram+;vi|620|gi|116515876|ref|YP_815641 pneumococcal surface protein A|Streptococcus pneumoniae[1313]|Gram+
Signal transduction mechanisms	serine threonine protein kinase PknL (EC 2.7.11.1)	2	0	0.000736751	1	vi|329|gi|6678323|ref|NP_033396 1|Salmonella spp.[590]|Gram-;vi|439|gi|161353778|ref|NP_224303 serine/threonine-protein kinase|Chlamydophila pneumoniae[83558]|Gram-
Inorganic ion transport and metabolism	Peptide opine nickel uptake family ABC transporter periplasmic substrate-binding protein	2	0	0.000736751	1	vi|871|gi|4336671|ref|None hyaluronate-associated protein precursor|Streptococcus equi[1336]|Gram+;vi|872|gi|15835089|ref|NP_296848 peptide ABC transporter, periplasmic peptide-binding protein, putative|Chlamydia muridarum[83560]|Gram-
Carbohydrate transport and metabolism	endo-beta-N-acetylglucosaminidase	2	0	0.000736751	1	vi|619|gi|116515359|ref|YP_817402 choline binding protein A|Streptococcus pneumoniae[1313]|Gram+;vi|620|gi|116515876|ref|YP_815641 pneumococcal surface protein A|Streptococcus pneumoniae[1313]|Gram+
Cell wall/membrane/envelope biogenesis	peptidase	3	5	0.0010065	1	vi|859|gi|76788047|ref|YP_328758 group B streptococcal surface immunogenic protein|Streptococcus agalactiae[1311]|Gram+;vi|272|gi|15677822|ref|NP_274986 putative adhesin/invasin|Neisseria meningitidis[487]|Gram-;vi|349|gi|218927621|ref|YP_002345496 putative lipoprotein|Yersinia pestis[632]|Gram-
Inorganic ion transport and metabolism	(LipO)protein	2	1	0.00217046	1	vi|266|gi|15677776|ref|NP_274940 outer membrane lipoprotein|Neisseria meningitidis[487]|Gram-;vi|397|gi|112360246|ref|None aspartate/glutamate-binding ABC transporter protein|Campylobacter jejuni[197]|Gram-
Cell wall/membrane/envelope biogenesis	Catalyzes the addition of meso-diaminopimelic acid to the nucleotide precursor UDP-N-acetylmuramoyl-L-alanyl-D-glutamate (UMAG) in the biosynthesis of bacterial cell-wall peptidoglycan (By similarity)	2	1	0.00217046	1	vi|848|gi|49482291|ref|YP_039515 penicillin-binding protein 2 prime (PBP2a)|Staphylococcus aureus[1280]|Gram+;vi|419|gi|62184696|ref|None putative penicillin-binding protein|Chlamydophila abortus[83555]|Gram-
Amino acid transport and metabolism	glutamate synthase	2	1	0.00217046	1	vi|596|gi|1017430|ref|None outer membrane protein P64k or PM-6|Neisseria meningitidis[487]|Gram-;vi|196|gi|110806439|ref|YP_689959 inosine 5'-monophosphate dehydrogenase|Shigella[620]|Gram-
Function unknown	Extracellular solute-binding protein, family 5	2	1	0.00217046	1	vi|871|gi|4336671|ref|None hyaluronate-associated protein precursor|Streptococcus equi[1336]|Gram+;vi|872|gi|15835089|ref|NP_296848 peptide ABC transporter, periplasmic peptide-binding protein, putative|Chlamydia muridarum[83560]|Gram-
Translation, ribosomal structure and biogenesis	glutaminyL-tRNA synthetase	2	1	0.00217046	1	vi|617|gi|15901888|ref|NP_346492 glutamyl-tRNA synthetase|Streptococcus pneumoniae[1313]|Gram+;vi|424|gi|62147986|ref|None aspartyl/glutamyl-tRNA amidotransferase subunit B|Chlamydophila abortus[83555]|Gram-
Signal transduction mechanisms	CYCc	2	1	0.00217046	1	vi|329|gi|6678323|ref|NP_033396 1|Salmonella spp.[590]|Gram-;vi|439|gi|161353778|ref|NP_224303 serine/threonine-protein kinase|Chlamydophila pneumoniae[83558]|Gram-
Function unknown	Peptidoglycan-binding lysm	2	1	0.00217046	1	vi|859|gi|76788047|ref|YP_328758 group B streptococcal surface immunogenic protein|Streptococcus agalactiae[1311]|Gram+;vi|387|gi|33601286|ref|NP_888846 putative outer membrane ligand binding protein|Bordetella pertussis[520]|Gram-
Function unknown	ABC transporter solute-binding protein	2	1	0.00217046	1	vi|623|gi|116515816|ref|YP_815744 iron ABC transporter, iron-binding protein|Streptococcus pneumoniae[1313]|Gram+;vi|769|gi|53721504|ref|YP_110489 putrescine ABC transport system, binding exported protein|Burkholderia pseudomallei[28450]|Gram-
Lipid transport and metabolism	carboxylase	2	1	0.00217046	1	vi|349|gi|218927621|ref|YP_002345496 putative lipoprotein|Yersinia pestis[632]|Gram-;vi|596|gi|1017430|ref|None outer membrane protein P64k or PM-6|Neisseria meningitidis[487]|Gram-
Cell wall/membrane/envelope biogenesis	penicillin-binding protein 1A	2	1	0.00217046	1	vi|848|gi|49482291|ref|YP_039515 penicillin-binding protein 2 prime (PBP2a)|Staphylococcus aureus[1280]|Gram+;vi|419|gi|62184696|ref|None putative penicillin-binding protein|Chlamydophila abortus[83555]|Gram-
Defense mechanisms	Part of the ABC transporter complex MacAB involved in macrolide export. Transmembrane domains (TMD) form a pore in the inner membrane and the ATP-binding domain (NBD) is responsible for energy generation (By similarity)	2	1	0.00217046	1	vi|343|gi|218929030|ref|YP_002346905 inner membrane ABC-transporter YbtQ|Yersinia pestis[632]|Gram-;vi|768|gi|53719887|ref|YP_108873 putative lipoprotein releasing system transmembrane protein|Burkholderia pseudomallei[28450]|Gram-
Function unknown	PepSY-associated TM helix domain protein	2	1	0.00217046	1	vi|278|gi|26248334|ref|NP_754374 putative outer membrane receptor for iron compound or colicin|Escherichia coli[83334]|Gram-;vi|279|gi|26250982|ref|NP_757022 putative iron-regulated outer membrane virulence protein|Escherichia coli[83334]|Gram-
Cell motility & Intracellular trafficking, secretion, and vesicular transport	Fimbrial protein	2	1	0.00217046	1	vi|281|gi|16132141|ref|NP_418740 minor component of type 1 fimbriae|Escherichia coli[83334]|Gram-;vi|263|gi|91213965|ref|YP_543951 type 1 fimbiral adhesin FimH|Escherichia coli[83334]|Gram-
Inorganic ion transport and metabolism	phosphate	2	1	0.00217046	1	vi|818|gi|57116798|ref|YP_177768 periplasmic phosphate-binding lipoprotein PSTS3 (PBP-3) (PSTS3) (PHOS1)|Mycobacterium tuberculosis[1773]|Gram+;vi|865|gi|57116801|ref|YP_177770 periplasmic phosphate-binding lipoprotein PSTS1 (PBP-1) (PSTS1)|Mycobacterium tuberculosis[1773]|Gram+
Amino acid transport and metabolism	amino acid AbC transporter	4	19	0.00315057	1	vi|397|gi|112360246|ref|None aspartate/glutamate-binding ABC transporter protein|Campylobacter jejuni[197]|Gram-;vi|343|gi|218929030|ref|YP_002346905 inner membrane ABC-transporter YbtQ|Yersinia pestis[632]|Gram-;vi|134|gi|1813949|ref|None None|Campylobacter jejuni[197]|Gram-;vi|133|gi|57237809|ref|YP_179057.1 surface antigen, CjaA|Campylobacter jejuni[197]|Gram-
Signal transduction mechanisms	Diguanylate cyclase	2	2	0.00426293	1	vi|380|gi|33592924|ref|NP_880568 regulatory protein BvgR|Bordetella pertussis[520]|Gram-;vi|196|gi|110806439|ref|YP_689959 inosine 5'-monophosphate dehydrogenase|Shigella[620]|Gram-
Cell wall/membrane/envelope biogenesis	Lytic transglycosylase catalytic	2	2	0.00426293	1	vi|859|gi|76788047|ref|YP_328758 group B streptococcal surface immunogenic protein|Streptococcus agalactiae[1311]|Gram+;vi|265|gi|15677829|ref|NP_274993 hypothetical protein|Neisseria meningitidis[487]|Gram-
Posttranslational modification, protein turnover, chaperones	peptidase S8 and S53, subtilisin, kexin, sedolisin	2	2	0.00426293	1	vi|376|gi|580668|ref|None adenylate cyclase|Bordetella pertussis[520]|Gram-;vi|358|gi|312899|ref|None None|Actinobacillus pleuropneumoniae[715]|Gram-
Amino acid transport and metabolism	Catalyzes the NADPH-dependent formation of L-aspartate- semialdehyde (L-ASA) by the reductive dephosphorylation of L- aspartyl-4-phosphate (By similarity)	2	2	0.00426293	1	vi|823|gi|62290600|ref|YP_222393 glyceraldehyde-3-phosphate dehydrogenase|Brucella spp.[234]|Gram-;vi|1628|gi|219870280|ref|YP_002474655 glyceraldehyde-3-phosphate dehydrogenase|Haemophilus parasuis[738]|Gram-
Cell wall/membrane/envelope biogenesis	penicillin-binding protein	2	2	0.00426293	1	vi|848|gi|49482291|ref|YP_039515 penicillin-binding protein 2 prime (PBP2a)|Staphylococcus aureus[1280]|Gram+;vi|419|gi|62184696|ref|None putative penicillin-binding protein|Chlamydophila abortus[83555]|Gram-
Intracellular trafficking, secretion, and vesicular transport	NA	2	2	0.00426293	1	vi|860|gi|1620648|ref|None surface protein Rib|Streptococcus agalactiae[1311]|Gram+;vi|1665|gi|15599721|ref|None type 4 fimbrial PilA|Pseudomonas aeruginosa[287]|Gram-
Cell wall/membrane/envelope biogenesis	n-acetylmuramoyl-l-alanine amidase	2	3	0.00697754	1	vi|619|gi|116515359|ref|YP_817402 choline binding protein A|Streptococcus pneumoniae[1313]|Gram+;vi|620|gi|116515876|ref|YP_815641 pneumococcal surface protein A|Streptococcus pneumoniae[1313]|Gram+
Energy production and conversion	Dehydrogenase	3	14	0.010195	1	vi|440|gi|15618217|ref|NP_224502 acyl-carrier-protein S-malonyltransferase|Chlamydophila pneumoniae[83558]|Gram-;vi|596|gi|1017430|ref|None outer membrane protein P64k or PM-6|Neisseria meningitidis[487]|Gram-;vi|196|gi|110806439|ref|YP_689959 inosine 5'-monophosphate dehydrogenase|Shigella[620]|Gram-
Function unknown	Peptidase M50	2	4	0.0102791	1	vi|349|gi|218927621|ref|YP_002345496 putative lipoprotein|Yersinia pestis[632]|Gram-;vi|196|gi|110806439|ref|YP_689959 inosine 5'-monophosphate dehydrogenase|Shigella[620]|Gram-
Energy production and conversion	oxidoreductase	2	4	0.0102791	1	vi|596|gi|1017430|ref|None outer membrane protein P64k or PM-6|Neisseria meningitidis[487]|Gram-;vi|824|gi|2935168|ref|None HtrA|Haemophilus influenzae[727]|Gram-
Energy production and conversion	glycerophosphoryl diester phosphodiesterase	2	4	0.0102791	1	vi|480|gi|148971|ref|None protein D|Haemophilus influenzae[727]|Gram-;vi|856|gi|15639249|ref|NP_218698 glycerophosphodiester phosphodiesterase|Treponema pallidum[160]|Gram-
Posttranslational modification, protein turnover, chaperones	Thioredoxin	2	5	0.014134	1	vi|123|gi|15607267|ref|NC_000962.2 PROBABLE SERINE PROTEASE PEPA (SERINE PROTEINASE) (MTB32A)|Mycobacterium tuberculosis[1773]|Gram+;vi|824|gi|2935168|ref|None HtrA|Haemophilus influenzae[727]|Gram-
Signal transduction mechanisms	response regulator	2	6	0.0185098	1	vi|728|gi|16759006|ref|NP_454623 chaperone protein DnaJ|Salmonella spp.[590]|Gram-;vi|380|gi|33592924|ref|NP_880568 regulatory protein BvgR|Bordetella pertussis[520]|Gram-
Inorganic ion transport and metabolism	putrescine abc transporter	2	6	0.0185098	1	vi|623|gi|116515816|ref|YP_815744 iron ABC transporter, iron-binding protein|Streptococcus pneumoniae[1313]|Gram+;vi|769|gi|53721504|ref|YP_110489 putrescine ABC transport system, binding exported protein|Burkholderia pseudomallei[28450]|Gram-
Defense mechanisms	ABC, transporter	2	7	0.0233756	1	vi|343|gi|218929030|ref|YP_002346905 inner membrane ABC-transporter YbtQ|Yersinia pestis[632]|Gram-;vi|768|gi|53719887|ref|YP_108873 putative lipoprotein releasing system transmembrane protein|Burkholderia pseudomallei[28450]|Gram-
Inorganic ion transport and metabolism	phosphate abc transporter	2	7	0.0233756	1	vi|818|gi|57116798|ref|YP_177768 periplasmic phosphate-binding lipoprotein PSTS3 (PBP-3) (PSTS3) (PHOS1)|Mycobacterium tuberculosis[1773]|Gram+;vi|865|gi|57116801|ref|YP_177770 periplasmic phosphate-binding lipoprotein PSTS1 (PBP-1) (PSTS1)|Mycobacterium tuberculosis[1773]|Gram+
Signal transduction mechanisms	Histidine kinase	5	57	0.026338	1	vi|345|gi|218930152|ref|YP_002348027 heat shock protein 90|Yersinia pestis[632]|Gram-;vi|397|gi|112360246|ref|None aspartate/glutamate-binding ABC transporter protein|Campylobacter jejuni[197]|Gram-;vi|343|gi|218929030|ref|YP_002346905 inner membrane ABC-transporter YbtQ|Yersinia pestis[632]|Gram-;vi|134|gi|1813949|ref|None None|Campylobacter jejuni[197]|Gram-;vi|133|gi|57237809|ref|YP_179057.1 s…
Signal transduction mechanisms	Methyl-accepting chemotaxis sensory transducer	1	0	0.0271886	1	vi|272|gi|15677822|ref|NP_274986 putative adhesin/invasin|Neisseria meningitidis[487]|Gram-
Function unknown	Inherit from NOG: Histidine triad protein	1	0	0.0271886	1	vi|836|gi|13447096|ref|None PhpA-79|Streptococcus pneumoniae[1313]|Gram+
Amino acid transport and metabolism & Inorganic ion transport and metabolism	abc transporter, atp-binding protein	1	0	0.0271886	1	vi|343|gi|218929030|ref|YP_002346905 inner membrane ABC-transporter YbtQ|Yersinia pestis[632]|Gram-
Function unknown	s-layer domain protein	1	0	0.0271886	1	vi|272|gi|15677822|ref|NP_274986 putative adhesin/invasin|Neisseria meningitidis[487]|Gram-
Energy production and conversion	Rubrerythrin	1	0	0.0271886	1	vi|255|gi|83269559|ref|YP_418850 Ferritin:bacterioferritin|Brucella spp.[234]|Gram-
Function unknown	pseudo-pilin PulG	1	0	0.0271886	1	vi|1665|gi|15599721|ref|None type 4 fimbrial PilA|Pseudomonas aeruginosa[287]|Gram-
Transcription	ECF subfamily RNA polymerase sigma-24 subunit	1	0	0.0271886	1	vi|869|gi|255961211|ref|None BibA|Streptococcus agalactiae[1311]|Gram+
Carbohydrate transport and metabolism	abc transporter	1	0	0.0271886	1	vi|343|gi|218929030|ref|YP_002346905 inner membrane ABC-transporter YbtQ|Yersinia pestis[632]|Gram-
Cell wall/membrane/envelope biogenesis	lipoprotein YafL	1	0	0.0271886	1	vi|265|gi|15677829|ref|NP_274993 hypothetical protein|Neisseria meningitidis[487]|Gram-
Function unknown	outer membrane lipoprotein carrier protein	1	0	0.0271886	1	vi|347|gi|218928525|ref|YP_002346400 outer-membrane lipoprotein carrier protein|Yersinia pestis[632]|Gram-
Transcription	protein with cbs domains	1	0	0.0271886	1	vi|196|gi|110806439|ref|YP_689959 inosine 5'-monophosphate dehydrogenase|Shigella[620]|Gram-
Intracellular trafficking, secretion, and vesicular transport	transport	1	0	0.0271886	1	vi|601|gi|15677575|ref|NP_274732 biopolymer transport protein|Neisseria meningitidis[487]|Gram-
Posttranslational modification, protein turnover, chaperones	Periplasmic Protein	1	0	0.0271886	1	vi|258|gi|82699574|ref|YP_414148 peptidyl-prolyl cis-trans isomerase, putative|Brucella spp.[234]|Gram-
Carbohydrate transport and metabolism	glyceraldehyde-3-phosphate dehydrogenase	1	0	0.0271886	1	vi|1628|gi|219870280|ref|YP_002474655 glyceraldehyde-3-phosphate dehydrogenase|Haemophilus parasuis[738]|Gram-
Inorganic ion transport and metabolism	N-acetylgalactosamine 6-sulfatase (GALNS)	1	0	0.0271886	1	vi|346|gi|218930092|ref|YP_002347967 putative sulfatase|Yersinia pestis[632]|Gram-
Amino acid transport and metabolism	branched-chain amino acid ABC transporter (ATP-binding protein)	1	0	0.0271886	1	vi|343|gi|218929030|ref|YP_002346905 inner membrane ABC-transporter YbtQ|Yersinia pestis[632]|Gram-
Function unknown	Glucan-binding protein C	1	0	0.0271886	1	vi|853|gi|14915682|ref|None fibronectin-binding protein|Streptococcus pyogenes[1314]|Gram+
Posttranslational modification, protein turnover, chaperones	Molecular chaperone. Has ATPase activity (By similarity)	1	0	0.0271886	1	vi|345|gi|218930152|ref|YP_002348027 heat shock protein 90|Yersinia pestis[632]|Gram-
Posttranslational modification, protein turnover, chaperones	dnaJ domain-containing protein	1	0	0.0271886	1	vi|728|gi|16759006|ref|NP_454623 chaperone protein DnaJ|Salmonella spp.[590]|Gram-
Cell wall/membrane/envelope biogenesis	RND family efflux transporter	1	0	0.0271886	1	vi|349|gi|218927621|ref|YP_002345496 putative lipoprotein|Yersinia pestis[632]|Gram-
Function unknown	Inherit from NOG: small proline-rich protein 3	1	0	0.0271886	1	vi|869|gi|255961211|ref|None BibA|Streptococcus agalactiae[1311]|Gram+
Intracellular trafficking, secretion, and vesicular transport	pathway protein	1	0	0.0271886	1	vi|1665|gi|15599721|ref|None type 4 fimbrial PilA|Pseudomonas aeruginosa[287]|Gram-
Function unknown	Sulfatase-modifying factor enzyme 1	1	0	0.0271886	1	vi|439|gi|161353778|ref|NP_224303 serine/threonine-protein kinase|Chlamydophila pneumoniae[83558]|Gram-
Defense mechanisms	ABC transporter, ATP-binding protein peptidase	1	0	0.0271886	1	vi|343|gi|218929030|ref|YP_002346905 inner membrane ABC-transporter YbtQ|Yersinia pestis[632]|Gram-
Posttranslational modification, protein turnover, chaperones	Regulatory DnaK co-chaperone. Direct interaction between DnaK and DjlA is needed for the induction of the wcaABCDE operon, involved in the synthesis of a colanic acid polysaccharide capsule, possibly through activation of the RcsB RcsC phosphotransfer signaling pathway. The colanic acid capsule may help the bacterium survive conditions outside the host (By similarity)	1	0	0.0271886	1	vi|728|gi|16759006|ref|NP_454623 chaperone protein DnaJ|Salmonella spp.[590]|Gram-
Function unknown	treponemal membrane protein	1	0	0.0271886	1	vi|857|gi|15639756|ref|NP_219206 outer membrane protein (tmpB)|Treponema pallidum[160]|Gram-
Function unknown	Cbs domain	1	0	0.0271886	1	vi|196|gi|110806439|ref|YP_689959 inosine 5'-monophosphate dehydrogenase|Shigella[620]|Gram-
Defense mechanisms	secretion protein, HlyD family	1	0	0.0271886	1	vi|349|gi|218927621|ref|YP_002345496 putative lipoprotein|Yersinia pestis[632]|Gram-
Cell wall/membrane/envelope biogenesis	Dehydrogenase	1	0	0.0271886	1	vi|729|gi|29144603|ref|NP_807945 VI polysaccharide biosynthesis protein, UDP-glucose/GDP-mannose dehydrogenase|Salmonella spp.[590]|Gram-
Posttranslational modification, protein turnover, chaperones	Clp amino terminal domain	1	0	0.0271886	1	vi|726|gi|9650897|ref|NULL heat shock protein|Salmonella spp.[590]|Gram-
Amino acid transport and metabolism	L-Threonine Aldolase	1	0	0.0271886	1	vi|472|gi|156502002|ref|YP_001428067 DegT/DnrJ/EryC1/StrS family sugar aminotransferase|Francisella tularensis[263]|Gram-
Function unknown	NHL repeat	1	0	0.0271886	1	vi|387|gi|33601286|ref|NP_888846 putative outer membrane ligand binding protein|Bordetella pertussis[520]|Gram-
Cell motility	MotA TolQ exbB proton channel	1	0	0.0271886	1	vi|601|gi|15677575|ref|NP_274732 biopolymer transport protein|Neisseria meningitidis[487]|Gram-
Carbohydrate transport and metabolism	Ig domain protein, group 2 domain protein	1	0	0.0271886	1	vi|1650|gi|45656362|ref|YP_000448 hypothetical protein|Leptospira spp.[171]|Gram-
Inorganic ion transport and metabolism	Cl-channel, voltage gated	1	0	0.0271886	1	vi|196|gi|110806439|ref|YP_689959 inosine 5'-monophosphate dehydrogenase|Shigella[620]|Gram-
Energy production and conversion	Citrate synthase	1	0	0.0271886	1	vi|827|gi|2493711|ref|None Citrate synthase|Helicobacter pylori[210]|Gram-
Defense mechanisms	ABC transporter--like protein	1	0	0.0271886	1	vi|343|gi|218929030|ref|YP_002346905 inner membrane ABC-transporter YbtQ|Yersinia pestis[632]|Gram-
Cell wall/membrane/envelope biogenesis	Pfam:TonB	1	0	0.0271886	1	vi|869|gi|255961211|ref|None BibA|Streptococcus agalactiae[1311]|Gram+
Intracellular trafficking, secretion, and vesicular transport	tfp pilus assembly protein	1	0	0.0271886	1	vi|1665|gi|15599721|ref|None type 4 fimbrial PilA|Pseudomonas aeruginosa[287]|Gram-
Secondary metabolites biosynthesis, transport and catabolism	phytoene	1	0	0.0271886	1	vi|596|gi|1017430|ref|None outer membrane protein P64k or PM-6|Neisseria meningitidis[487]|Gram-
Cell wall/membrane/envelope biogenesis	TSPc	1	0	0.0271886	1	vi|824|gi|2935168|ref|None HtrA|Haemophilus influenzae[727]|Gram-
Intracellular trafficking, secretion, and vesicular transport	Type II secretion system minor pseudopilin GspJ	1	0	0.0271886	1	vi|1665|gi|15599721|ref|None type 4 fimbrial PilA|Pseudomonas aeruginosa[287]|Gram-
Intracellular trafficking, secretion, and vesicular transport	Protein of unknown function (DUF1559)	1	0	0.0271886	1	vi|1665|gi|15599721|ref|None type 4 fimbrial PilA|Pseudomonas aeruginosa[287]|Gram-
Intracellular trafficking, secretion, and vesicular transport	Beta Propeller	1	0	0.0271886	1	vi|824|gi|2935168|ref|None HtrA|Haemophilus influenzae[727]|Gram-
Function unknown	Inherit from NOG: KH domain containing 3-like, subcortical maternal complex member	1	0	0.0271886	1	vi|272|gi|15677822|ref|NP_274986 putative adhesin/invasin|Neisseria meningitidis[487]|Gram-
Function unknown	Fibronectin type iii domain protein	1	0	0.0271886	1	vi|387|gi|33601286|ref|NP_888846 putative outer membrane ligand binding protein|Bordetella pertussis[520]|Gram-
Energy production and conversion	FMN-dependent alpha-hydroxy acid dehydrogenase	1	0	0.0271886	1	vi|196|gi|110806439|ref|YP_689959 inosine 5'-monophosphate dehydrogenase|Shigella[620]|Gram-
Function unknown	ABC, transporter	1	0	0.0271886	1	vi|343|gi|218929030|ref|YP_002346905 inner membrane ABC-transporter YbtQ|Yersinia pestis[632]|Gram-
Defense mechanisms	ABC-type multidrug transport system ATPase and permease component	1	0	0.0271886	1	vi|343|gi|218929030|ref|YP_002346905 inner membrane ABC-transporter YbtQ|Yersinia pestis[632]|Gram-
Inorganic ion transport and metabolism	Catalase	1	0	0.0271886	1	vi|808|gi|3128145|ref|None catalase|Helicobacter pylori[210]|Gram-
Energy production and conversion	of various dehydrogenase complexes	1	0	0.0271886	1	vi|596|gi|1017430|ref|None outer membrane protein P64k or PM-6|Neisseria meningitidis[487]|Gram-
Inorganic ion transport and metabolism	Bifunctional enzyme with both catalase and broad- spectrum peroxidase activity (By similarity)	1	0	0.0271886	1	vi|817|gi|15609045|ref|NP_216424 catalase-peroxidase-peroxynitritase T KATG|Mycobacterium tuberculosis[1773]|Gram+
Function unknown	amino acid AbC transporter	1	0	0.0271886	1	vi|397|gi|112360246|ref|None aspartate/glutamate-binding ABC transporter protein|Campylobacter jejuni[197]|Gram-
Inorganic ion transport and metabolism	AAA	1	0	0.0271886	1	vi|343|gi|218929030|ref|YP_002346905 inner membrane ABC-transporter YbtQ|Yersinia pestis[632]|Gram-
Coenzyme transport and metabolism	Thiamine biosynthesis protein	1	0	0.0271886	1	vi|397|gi|112360246|ref|None aspartate/glutamate-binding ABC transporter protein|Campylobacter jejuni[197]|Gram-
Replication, recombination and repair	bacteriophage DNA transposition B protein	1	0	0.0271886	1	vi|726|gi|9650897|ref|NULL heat shock protein|Salmonella spp.[590]|Gram-
Function unknown	Lipid-binding START domain-containing protein	1	0	0.0271886	1	vi|846|gi|387880|ref|AAA20874.1 collagen adhesin|Staphylococcus aureus[1280]|Gram+
Inorganic ion transport and metabolism	Neutrophil activating	1	0	0.0271886	1	vi|806|gi|8777456|ref|None neutrophil-activating protein|Helicobacter pylori[210]|Gram-
Inorganic ion transport and metabolism	Spermidine putrescine ABC transporter, periplasmic substrate-binding protein	1	0	0.0271886	1	vi|769|gi|53721504|ref|YP_110489 putrescine ABC transport system, binding exported protein|Burkholderia pseudomallei[28450]|Gram-
Posttranslational modification, protein turnover, chaperones	Autotransporter beta-domain	1	0	0.0271886	1	vi|264|gi|15677945|ref|NP_275117 transferrin-binding protein-related protein|Neisseria meningitidis[487]|Gram-
Function unknown	Inherit from NOG: Transglutaminase-like superfamily	1	0	0.0271886	1	vi|619|gi|116515359|ref|YP_817402 choline binding protein A|Streptococcus pneumoniae[1313]|Gram+
Function unknown	Predicted membrane protein (DUF2335)	1	0	0.0271886	1	vi|354|gi|51593897|ref|YP_068464 yopB; putative Yop targeting protein|Yersinia pseudotuberculosis[633]|Gram-
Cell wall/membrane/envelope biogenesis	Immunoglobulin G binding protein A	1	0	0.0271886	1	vi|893|gi|151221252|ref|YP_001332074 iron-regulated heme-iron binding protein IsdB|Staphylococcus aureus[1280]|Gram+
Function unknown	Inherit from COG: peptidase m61	1	0	0.0271886	1	vi|824|gi|2935168|ref|None HtrA|Haemophilus influenzae[727]|Gram-
Posttranslational modification, protein turnover, chaperones	hflk protein	1	0	0.0271886	1	vi|267|gi|15677093|ref|NP_274245 stomatin/Mec-2 family protein|Neisseria meningitidis[487]|Gram-
Posttranslational modification, protein turnover, chaperones	this subunit has chaperone activity. The binding of ATP and its subsequent hydrolysis by HslU are essential for unfolding of protein substrates subsequently hydrolyzed by HslV. HslU recognizes the N-terminal part of its protein substrates and unfolds these before they are guided to HslV for hydrolysis (By similarity)	1	0	0.0271886	1	vi|726|gi|9650897|ref|NULL heat shock protein|Salmonella spp.[590]|Gram-
Posttranslational modification, protein turnover, chaperones	protease, ATP-binding subunit CLPx	1	0	0.0271886	1	vi|726|gi|9650897|ref|NULL heat shock protein|Salmonella spp.[590]|Gram-
Function unknown	dna mismatch repair	1	0	0.0271886	1	vi|345|gi|218930152|ref|YP_002348027 heat shock protein 90|Yersinia pestis[632]|Gram-
Carbohydrate transport and metabolism	Sugar ABC transporter ATP-binding protein	1	0	0.0271886	1	vi|343|gi|218929030|ref|YP_002346905 inner membrane ABC-transporter YbtQ|Yersinia pestis[632]|Gram-
Posttranslational modification, protein turnover, chaperones	heat shock protein DnaJ domain	1	0	0.0271886	1	vi|728|gi|16759006|ref|NP_454623 chaperone protein DnaJ|Salmonella spp.[590]|Gram-
Replication, recombination and repair	single-strand binding protein (ssb)	1	0	0.0271886	1	vi|441|gi|15618301|ref|NP_224586 single-stranded DNA-binding protein|Chlamydophila pneumoniae[83558]|Gram-
Intracellular trafficking, secretion, and vesicular transport	pathway protein J	1	0	0.0271886	1	vi|1665|gi|15599721|ref|None type 4 fimbrial PilA|Pseudomonas aeruginosa[287]|Gram-
Cell wall/membrane/envelope biogenesis	lipoprotein releasing system	1	0	0.0271886	1	vi|768|gi|53719887|ref|YP_108873 putative lipoprotein releasing system transmembrane protein|Burkholderia pseudomallei[28450]|Gram-
Secondary metabolites biosynthesis, transport and catabolism	ABC, transporter	1	0	0.0271886	1	vi|343|gi|218929030|ref|YP_002346905 inner membrane ABC-transporter YbtQ|Yersinia pestis[632]|Gram-
Cell motility & Intracellular trafficking, secretion, and vesicular transport	Inherit from COG: General secretion pathway protein	1	0	0.0271886	1	vi|1665|gi|15599721|ref|None type 4 fimbrial PilA|Pseudomonas aeruginosa[287]|Gram-
Cell wall/membrane/envelope biogenesis	Participates in the translocation of lipoproteins from the inner membrane to the outer membrane. Only forms a complex with a lipoprotein if the residue after the N-terminal Cys is not an aspartate (The Asp acts as a targeting signal to indicate that the lipoprotein should stay in the inner membrane) (By similarity)	1	0	0.0271886	1	vi|347|gi|218928525|ref|YP_002346400 outer-membrane lipoprotein carrier protein|Yersinia pestis[632]|Gram-
Translation, ribosomal structure and biogenesis	lysyl-tRNA synthetase	1	0	0.0271886	1	vi|617|gi|15901888|ref|NP_346492 glutamyl-tRNA synthetase|Streptococcus pneumoniae[1313]|Gram+
Inorganic ion transport and metabolism	ATP-binding component of a transport system	1	0	0.0271886	1	vi|343|gi|218929030|ref|YP_002346905 inner membrane ABC-transporter YbtQ|Yersinia pestis[632]|Gram-
Energy production and conversion	biotin lipoyl attachment domaiN-containing protein	1	0	0.0271886	1	vi|596|gi|1017430|ref|None outer membrane protein P64k or PM-6|Neisseria meningitidis[487]|Gram-
Posttranslational modification, protein turnover, chaperones & Intracellular trafficking, secretion, and vesicular transport	Serine dehydrogenase proteinase	1	0	0.0271886	1	vi|608|gi|116516216|ref|YP_816144 ATP-dependent Clp protease proteolytic subunit|Streptococcus pneumoniae[1313]|Gram+
Nucleotide transport and metabolism	DNA polymerase III gamma tau subunits-like protein	1	0	0.0271886	1	vi|416|gi|62148024|ref|None DNA polymerase III subunit gamma/tau|Chlamydophila abortus[83555]|Gram-
Energy production and conversion	pyridine nucleotide-disulfide oxidoreductase family protein	1	0	0.0271886	1	vi|596|gi|1017430|ref|None outer membrane protein P64k or PM-6|Neisseria meningitidis[487]|Gram-
Defense mechanisms	Bacteriocin ABC exporter, ATP binding permease protein	1	0	0.0271886	1	vi|343|gi|218929030|ref|YP_002346905 inner membrane ABC-transporter YbtQ|Yersinia pestis[632]|Gram-
Inorganic ion transport and metabolism	Peroxidase	1	0	0.0271886	1	vi|817|gi|15609045|ref|NP_216424 catalase-peroxidase-peroxynitritase T KATG|Mycobacterium tuberculosis[1773]|Gram+
Function unknown	Signal transduction protein with cbs domains	1	0	0.0271886	1	vi|196|gi|110806439|ref|YP_689959 inosine 5'-monophosphate dehydrogenase|Shigella[620]|Gram-
Defense mechanisms	ABC transporter integral membrane protein	1	0	0.0271886	1	vi|768|gi|53719887|ref|YP_108873 putative lipoprotein releasing system transmembrane protein|Burkholderia pseudomallei[28450]|Gram-
Translation, ribosomal structure and biogenesis	K01426 amidase EC 3.5.1.4	1	0	0.0271886	1	vi|422|gi|62184918|ref|None aspartyl/glutamyl-tRNA amidotransferase subunit A|Chlamydophila abortus[83555]|Gram-
Defense mechanisms	Acriflavine resistance protein A Precursor	1	0	0.0271886	1	vi|349|gi|218927621|ref|YP_002345496 putative lipoprotein|Yersinia pestis[632]|Gram-
Coenzyme transport and metabolism	Lipoate-protein, ligase	1	0	0.0271886	1	vi|609|gi|15903091|ref|NP_358641 lipoate-protein ligase, putative|Streptococcus pneumoniae[1313]|Gram+
Inorganic ion transport and metabolism	Inherit from COG: Efflux transporter rnd family, mfp subunit	1	0	0.0271886	1	vi|349|gi|218927621|ref|YP_002345496 putative lipoprotein|Yersinia pestis[632]|Gram-
Energy production and conversion	Biotin-requiring enzyme	1	0	0.0271886	1	vi|596|gi|1017430|ref|None outer membrane protein P64k or PM-6|Neisseria meningitidis[487]|Gram-
Signal transduction mechanisms	EAL domain	1	0	0.0271886	1	vi|380|gi|33592924|ref|NP_880568 regulatory protein BvgR|Bordetella pertussis[520]|Gram-
Inorganic ion transport and metabolism	biopolymer transport protein, ExbB family	1	0	0.0271886	1	vi|601|gi|15677575|ref|NP_274732 biopolymer transport protein|Neisseria meningitidis[487]|Gram-
Function unknown	Inherit from NOG: (ABC) transporter	1	0	0.0271886	1	vi|343|gi|218929030|ref|YP_002346905 inner membrane ABC-transporter YbtQ|Yersinia pestis[632]|Gram-
Coenzyme transport and metabolism & Inorganic ion transport and metabolism	ABC transporter	1	0	0.0271886	1	vi|343|gi|218929030|ref|YP_002346905 inner membrane ABC-transporter YbtQ|Yersinia pestis[632]|Gram-
Posttranslational modification, protein turnover, chaperones	ATP-dependent Clp protease, Hsp 100, ATP-binding subunit ClpB	1	0	0.0271886	1	vi|726|gi|9650897|ref|NULL heat shock protein|Salmonella spp.[590]|Gram-
Cell wall/membrane/envelope biogenesis	Udp-glucose	1	0	0.0271886	1	vi|729|gi|29144603|ref|NP_807945 VI polysaccharide biosynthesis protein, UDP-glucose/GDP-mannose dehydrogenase|Salmonella spp.[590]|Gram-
Function unknown	ErfK ybiS ycfS ynhG family	1	0	0.0271886	1	vi|859|gi|76788047|ref|YP_328758 group B streptococcal surface immunogenic protein|Streptococcus agalactiae[1311]|Gram+
Carbohydrate transport and metabolism	Converts N-acetylmannosamine-6-phosphate (ManNAc-6-P) to N-acetylglucosamine-6-phosphate (GlcNAc-6-P) (By similarity)	1	0	0.0271886	1	vi|196|gi|110806439|ref|YP_689959 inosine 5'-monophosphate dehydrogenase|Shigella[620]|Gram-
Nucleotide transport and metabolism	Calcineurin-like phosphoesterase	1	0	0.0271886	1	vi|863|gi|4929317|ref|None 5'-nucleotidase NucA precursor|Haemophilus influenzae[727]|Gram-
Secondary metabolites biosynthesis, transport and catabolism	ATPase associated with various cellular activities aaa_5	1	0	0.0271886	1	vi|726|gi|9650897|ref|NULL heat shock protein|Salmonella spp.[590]|Gram-
Nucleotide transport and metabolism	domain protein	1	0	0.0271886	1	vi|863|gi|4929317|ref|None 5'-nucleotidase NucA precursor|Haemophilus influenzae[727]|Gram-
Cell wall/membrane/envelope biogenesis	LysM domain M23 M37 peptidase domain protein	1	0	0.0271886	1	vi|859|gi|76788047|ref|YP_328758 group B streptococcal surface immunogenic protein|Streptococcus agalactiae[1311]|Gram+
Amino acid transport and metabolism	Glycine oxidase	1	0	0.0271886	1	vi|596|gi|1017430|ref|None outer membrane protein P64k or PM-6|Neisseria meningitidis[487]|Gram-
Carbohydrate transport and metabolism	sugar ABC transporter, periplasmic protein	1	0	0.0271886	1	vi|344|gi|218927806|ref|YP_002345681 putative sugar binding protein|Yersinia pestis[632]|Gram-
Amino acid transport and metabolism	abc transporter atp-binding protein	1	0	0.0271886	1	vi|343|gi|218929030|ref|YP_002346905 inner membrane ABC-transporter YbtQ|Yersinia pestis[632]|Gram-
Function unknown	Glycosyltransferase sugar-binding region containing DXD motif	1	0	0.0271886	1	vi|432|gi|15835057|ref|NP_296816 adherence factor|Chlamydia muridarum[83560]|Gram-
Energy production and conversion	#NAME?	1	0	0.0271886	1	vi|480|gi|148971|ref|None protein D|Haemophilus influenzae[727]|Gram-
Cell wall/membrane/envelope biogenesis	(sortase) family	1	0	0.0271886	1	vi|615|gi|116515518|ref|YP_816547 sortase|Streptococcus pneumoniae[1313]|Gram+
Function unknown	Bacterial Ig-like domain (group 1)	1	0	0.0271886	1	vi|93|gi|15804220|ref|NP_290259 intimin adherence protein|Escherichia coli[83334]|Gram-
Energy production and conversion	5'-nucleotidase 2' 3'-cyclic	1	0	0.0271886	1	vi|863|gi|4929317|ref|None 5'-nucleotidase NucA precursor|Haemophilus influenzae[727]|Gram-
Function unknown	G5 domain protein	1	0	0.0271886	1	vi|853|gi|14915682|ref|None fibronectin-binding protein|Streptococcus pyogenes[1314]|Gram+
Inorganic ion transport and metabolism	MotA TolQ exbB proton channel	1	0	0.0271886	1	vi|601|gi|15677575|ref|NP_274732 biopolymer transport protein|Neisseria meningitidis[487]|Gram-
Posttranslational modification, protein turnover, chaperones	ClpA B family protein	1	0	0.0271886	1	vi|726|gi|9650897|ref|NULL heat shock protein|Salmonella spp.[590]|Gram-
Function unknown	squalene-associated FAD-dependent desaturase	1	0	0.0271886	1	vi|596|gi|1017430|ref|None outer membrane protein P64k or PM-6|Neisseria meningitidis[487]|Gram-
Function unknown	methylation site containing protein	1	0	0.0271886	1	vi|1665|gi|15599721|ref|None type 4 fimbrial PilA|Pseudomonas aeruginosa[287]|Gram-
Intracellular trafficking, secretion, and vesicular transport	HlyD family secretion protein	1	0	0.0271886	1	vi|349|gi|218927621|ref|YP_002345496 putative lipoprotein|Yersinia pestis[632]|Gram-
Transcription	regulatory protein, asnc	1	0	0.0271886	1	vi|1103|gi|82700464|ref|YP_415038 AsnC family regulatory protein|Brucella spp.[234]|Gram-
Defense mechanisms	Inherit from COG: (ABC) transporter	1	0	0.0271886	1	vi|343|gi|218929030|ref|YP_002346905 inner membrane ABC-transporter YbtQ|Yersinia pestis[632]|Gram-
Cell wall/membrane/envelope biogenesis	Membrane Fusion Protein	1	0	0.0271886	1	vi|349|gi|218927621|ref|YP_002345496 putative lipoprotein|Yersinia pestis[632]|Gram-
Coenzyme transport and metabolism	Responsible for the amidation of carboxylic groups at position A and C of either cobyrinic acid or hydrogenobrynic acid. NH(2) groups are provided by glutamine, and one molecule of ATP is hydrogenolyzed for each amidation (By similarity)	1	0	0.0271886	1	vi|1102|gi|82700122|ref|YP_414696 cobyrinic acid a,c-diamide synthase|Brucella spp.[234]|Gram-
Inorganic ion transport and metabolism	Iron zinc copper-binding protein	1	0	0.0271886	1	vi|605|gi|209867628|ref|None PsaA|Streptococcus pneumoniae[1313]|Gram+
Translation, ribosomal structure and biogenesis	polyA polymerase	1	0	0.0271886	1	vi|196|gi|110806439|ref|YP_689959 inosine 5'-monophosphate dehydrogenase|Shigella[620]|Gram-
Cell wall/membrane/envelope biogenesis	Lysm domain protein	1	0	0.0271886	1	vi|859|gi|76788047|ref|YP_328758 group B streptococcal surface immunogenic protein|Streptococcus agalactiae[1311]|Gram+
Cell wall/membrane/envelope biogenesis	Efflux transporter RND family MFP subunit	1	0	0.0271886	1	vi|349|gi|218927621|ref|YP_002345496 putative lipoprotein|Yersinia pestis[632]|Gram-
Function unknown	Oligopeptide/dipeptide transporter, C-terminal region	1	0	0.0271886	1	vi|343|gi|218929030|ref|YP_002346905 inner membrane ABC-transporter YbtQ|Yersinia pestis[632]|Gram-
Replication, recombination and repair	DNA polymerase III gamma tau	1	0	0.0271886	1	vi|416|gi|62148024|ref|None DNA polymerase III subunit gamma/tau|Chlamydophila abortus[83555]|Gram-
Inorganic ion transport and metabolism	ABC-type Mn Zn transport system, ATPase component	1	0	0.0271886	1	vi|343|gi|218929030|ref|YP_002346905 inner membrane ABC-transporter YbtQ|Yersinia pestis[632]|Gram-
Cell wall/membrane/envelope biogenesis	UDP-glucose/GDP-mannose dehydrogenase family, central domain	1	0	0.0271886	1	vi|729|gi|29144603|ref|NP_807945 VI polysaccharide biosynthesis protein, UDP-glucose/GDP-mannose dehydrogenase|Salmonella spp.[590]|Gram-
Posttranslational modification, protein turnover, chaperones	Band 7 family protein	1	0	0.0271886	1	vi|267|gi|15677093|ref|NP_274245 stomatin/Mec-2 family protein|Neisseria meningitidis[487]|Gram-
Intracellular trafficking, secretion, and vesicular transport	MSHA biogenesis protein, MshO	1	0	0.0271886	1	vi|1665|gi|15599721|ref|None type 4 fimbrial PilA|Pseudomonas aeruginosa[287]|Gram-
Function unknown	BRCT domain protein	1	0	0.0271886	1	vi|632|gi|225871286|ref|YP_002747233 antiphagocytic cell surface-anchored fibrinogen-and IgG Fc-binding protein SeM|Streptococcus equi[1336]|Gram+
Function unknown	exoenzyme T	1	0	0.0271886	1	vi|50|gi|16082697|ref|NP_395143 putative outer membrane virulence protein|Yersinia pestis[632]|Gram-
Cell wall/membrane/envelope biogenesis	ABC transporter, permease	1	0	0.0271886	1	vi|768|gi|53719887|ref|YP_108873 putative lipoprotein releasing system transmembrane protein|Burkholderia pseudomallei[28450]|Gram-
Inorganic ion transport and metabolism	ABC transporter, substrate binding protein, possibly Mn	1	0	0.0271886	1	vi|605|gi|209867628|ref|None PsaA|Streptococcus pneumoniae[1313]|Gram+
Function unknown	YceI	1	0	0.0271886	1	vi|275|gi|15676917|ref|NP_274064 hypothetical protein|Neisseria meningitidis[487]|Gram-
Secondary metabolites biosynthesis, transport and catabolism	abc transporter	1	0	0.0271886	1	vi|343|gi|218929030|ref|YP_002346905 inner membrane ABC-transporter YbtQ|Yersinia pestis[632]|Gram-
Nucleotide transport and metabolism	Dehydrogenase	1	0	0.0271886	1	vi|196|gi|110806439|ref|YP_689959 inosine 5'-monophosphate dehydrogenase|Shigella[620]|Gram-
Coenzyme transport and metabolism	Required, probably indirectly, for the hydroxylation of 2-octaprenylphenol to 2-octaprenyl-6-hydroxy-phenol, the fourth step in ubiquinone biosynthesis (By similarity)	1	0	0.0271886	1	vi|340|gi|162417777|ref|YP_001604502 protein kinase YopO|Yersinia pestis[632]|Gram-
Defense mechanisms	multidrug resistance efflux pump	1	0	0.0271886	1	vi|349|gi|218927621|ref|YP_002345496 putative lipoprotein|Yersinia pestis[632]|Gram-
Energy production and conversion	electron transfer flavoprotein-ubiquinone oxidoreductase	1	0	0.0271886	1	vi|596|gi|1017430|ref|None outer membrane protein P64k or PM-6|Neisseria meningitidis[487]|Gram-
Inorganic ion transport and metabolism	Sulfate ABC transporter periplasmic sulfate-binding protein	1	0	0.0271886	1	vi|623|gi|116515816|ref|YP_815744 iron ABC transporter, iron-binding protein|Streptococcus pneumoniae[1313]|Gram+
Function unknown	Mediates binding to human platelets, possibly through a receptor-ligand interaction. Probably associated with virulence in endovascular infection (By similarity)	1	0	0.0271886	1	vi|613|gi|221232510|ref|YP_002511663 cell wall surface anchored protein|Streptococcus pneumoniae[1313]|Gram+
Amino acid transport and metabolism	sarcosine oxidase (alpha subunit)	1	0	0.0271886	1	vi|596|gi|1017430|ref|None outer membrane protein P64k or PM-6|Neisseria meningitidis[487]|Gram-
Intracellular trafficking, secretion, and vesicular transport	Type II transport protein GspH	1	0	0.0271886	1	vi|1665|gi|15599721|ref|None type 4 fimbrial PilA|Pseudomonas aeruginosa[287]|Gram-
Signal transduction mechanisms	Phosphotransferase system, EIIC	1	0	0.0271886	1	vi|380|gi|33592924|ref|NP_880568 regulatory protein BvgR|Bordetella pertussis[520]|Gram-
Lipid transport and metabolism	Involved in the biosynthesis of decaprenylphosphoryl arabinose (DPA) a precursor for arabinan synthesis in mycobacterial cell wall biosynthesis. Could be involved in the dephosphorylation of decaprenylphosphoryl-5-phosphoribose (DPPR) to decaprenyl-phospho-ribose (DPR) (By similarity)	1	0	0.0271886	1	vi|1640|gi|386733821|ref|YP_006204206 Phosphoesterase PA-phosphatase related protein|Bacillus anthracis[1392]|Gram+
Lipid transport and metabolism	Malonyl coA-acyl carrier protein transacylase	1	0	0.0271886	1	vi|440|gi|15618217|ref|NP_224502 acyl-carrier-protein S-malonyltransferase|Chlamydophila pneumoniae[83558]|Gram-
Inorganic ion transport and metabolism	Inherit from COG: ATPase activity	1	0	0.0271886	1	vi|343|gi|218929030|ref|YP_002346905 inner membrane ABC-transporter YbtQ|Yersinia pestis[632]|Gram-
Carbohydrate transport and metabolism	abc transporter atp-binding protein	1	0	0.0271886	1	vi|343|gi|218929030|ref|YP_002346905 inner membrane ABC-transporter YbtQ|Yersinia pestis[632]|Gram-
Cell wall/membrane/envelope biogenesis	Outer membrane lipoprotein carrier protein	1	0	0.0271886	1	vi|347|gi|218928525|ref|YP_002346400 outer-membrane lipoprotein carrier protein|Yersinia pestis[632]|Gram-
Function unknown	Protein of unknown function (DUF541)	1	0	0.0271886	1	vi|232|gi|17986819|ref|NP_539453 periplasmic immunogenic protein|Brucella spp.[234]|Gram-
Translation, ribosomal structure and biogenesis	indole acetimide hydrolase	1	0	0.0271886	1	vi|422|gi|62184918|ref|None aspartyl/glutamyl-tRNA amidotransferase subunit A|Chlamydophila abortus[83555]|Gram-
Defense mechanisms	ABC superfamily ATP binding cassette transporter ABC protein	1	0	0.0271886	1	vi|343|gi|218929030|ref|YP_002346905 inner membrane ABC-transporter YbtQ|Yersinia pestis[632]|Gram-
Lipid transport and metabolism	NADP oxidoreductase coenzyme F420-dependent	1	0	0.0271886	1	vi|622|gi|116515453|ref|YP_815856 6-phosphogluconate dehydrogenase|Streptococcus pneumoniae[1313]|Gram+
Replication, recombination and repair	chromosomal replication initiator	1	0	0.0271886	1	vi|726|gi|9650897|ref|NULL heat shock protein|Salmonella spp.[590]|Gram-
Replication, recombination and repair	DNA replication protein	1	0	0.0271886	1	vi|728|gi|16759006|ref|NP_454623 chaperone protein DnaJ|Salmonella spp.[590]|Gram-
Function unknown	Signal peptide	1	0	0.0271886	1	vi|1665|gi|15599721|ref|None type 4 fimbrial PilA|Pseudomonas aeruginosa[287]|Gram-
Function unknown	secreted protein, containing von Willebrand factor (VWF) type A domain	1	0	0.0271886	1	vi|399|gi|116292649|ref|None FspA1|Campylobacter jejuni[197]|Gram-
Energy production and conversion	Flavocytochrome c	1	0	0.0271886	1	vi|596|gi|1017430|ref|None outer membrane protein P64k or PM-6|Neisseria meningitidis[487]|Gram-
Nucleotide transport and metabolism	Catalyzes the conversion of dihydroorotate to orotate (By similarity)	1	0	0.0271886	1	vi|196|gi|110806439|ref|YP_689959 inosine 5'-monophosphate dehydrogenase|Shigella[620]|Gram-
Replication, recombination and repair	Uncharacterised protein family UPF0066	1	0	0.0271886	1	vi|343|gi|218929030|ref|YP_002346905 inner membrane ABC-transporter YbtQ|Yersinia pestis[632]|Gram-
Carbohydrate transport and metabolism	xylulokinase (EC 2.7.1.17)	1	0	0.0271886	1	vi|426|gi|26006347|ref|None DnaK|Chlamydophila abortus[83555]|Gram-
Energy production and conversion	nitrite reductase NADPH large subunit	1	0	0.0271886	1	vi|596|gi|1017430|ref|None outer membrane protein P64k or PM-6|Neisseria meningitidis[487]|Gram-
Posttranslational modification, protein turnover, chaperones	Inherit from COG: ATP binding to DnaK triggers the release of the substrate protein, thus completing the reaction cycle. Several rounds of ATP-dependent interactions between DnaJ, DnaK and GrpE are required for fully efficient folding. Also involved, together with DnaK and GrpE, in the DNA replication of plasmids through activation of initiation proteins (By similarity)	1	0	0.0271886	1	vi|728|gi|16759006|ref|NP_454623 chaperone protein DnaJ|Salmonella spp.[590]|Gram-
Secondary metabolites biosynthesis, transport and catabolism	Non-ribosomal peptide synthase	1	0	0.0271886	1	vi|440|gi|15618217|ref|NP_224502 acyl-carrier-protein S-malonyltransferase|Chlamydophila pneumoniae[83558]|Gram-
Cell wall/membrane/envelope biogenesis	OmpA MotB family outer membrane protein	1	0	0.0271886	1	vi|482|gi|68249712|ref|YP_248824 Outer membrane protein P5|Haemophilus influenzae[727]|Gram-
Signal transduction mechanisms	Tyrosine-protein phosphatase	1	0	0.0271886	1	vi|51|gi|16082755|ref|NP_395201 putative secreted protein-tyrosine phosphatase|Yersinia pestis[632]|Gram-
Function unknown	CBS domain	1	0	0.0271886	1	vi|196|gi|110806439|ref|YP_689959 inosine 5'-monophosphate dehydrogenase|Shigella[620]|Gram-
Inorganic ion transport and metabolism	Periplasmic copper-binding protein	1	0	0.0271886	1	vi|343|gi|218929030|ref|YP_002346905 inner membrane ABC-transporter YbtQ|Yersinia pestis[632]|Gram-
Cell motility	MotA/TolQ/ExbB proton channel family	1	0	0.0271886	1	vi|601|gi|15677575|ref|NP_274732 biopolymer transport protein|Neisseria meningitidis[487]|Gram-
Signal transduction mechanisms	Inherit from NOG: Part of the outer membrane protein assembly complex, which is involved in assembly and insertion of beta-barrel proteins into the outer membrane (By similarity)	1	0	0.0271886	1	vi|439|gi|161353778|ref|NP_224303 serine/threonine-protein kinase|Chlamydophila pneumoniae[83558]|Gram-
Inorganic ion transport and metabolism	zinc manganese ABC transporter substrate binding protein	1	0	0.0271886	1	vi|605|gi|209867628|ref|None PsaA|Streptococcus pneumoniae[1313]|Gram+
Cell wall/membrane/envelope biogenesis	O-Antigen ligase	1	0	0.0271886	1	vi|238|gi|17987609|ref|NP_540243 hypothetical protein|Brucella spp.[234]|Gram-
Energy production and conversion	fad-dependent pyridine nucleotide-disulfide oxidoreductase	1	0	0.0271886	1	vi|596|gi|1017430|ref|None outer membrane protein P64k or PM-6|Neisseria meningitidis[487]|Gram-
Amino acid transport and metabolism	Oligopeptidase F	1	0	0.0271886	1	vi|421|gi|62185225|ref|None putative peptidase|Chlamydophila abortus[83555]|Gram-
Nucleotide transport and metabolism	adenylate kinase	1	0	0.0271886	1	vi|726|gi|9650897|ref|NULL heat shock protein|Salmonella spp.[590]|Gram-
Intracellular trafficking, secretion, and vesicular transport	Inherit from NOG: General secretion pathway protein	1	0	0.0271886	1	vi|824|gi|2935168|ref|None HtrA|Haemophilus influenzae[727]|Gram-
Defense mechanisms	multidrug resistance efflux pump-like protein	1	0	0.0271886	1	vi|349|gi|218927621|ref|YP_002345496 putative lipoprotein|Yersinia pestis[632]|Gram-
Inorganic ion transport and metabolism	aliphatic sulfonates import ATP-binding protein SsuB	1	0	0.0271886	1	vi|343|gi|218929030|ref|YP_002346905 inner membrane ABC-transporter YbtQ|Yersinia pestis[632]|Gram-
Energy production and conversion	branched-chain alpha-keto acid dehydrogenase subunit E2	1	0	0.0271886	1	vi|596|gi|1017430|ref|None outer membrane protein P64k or PM-6|Neisseria meningitidis[487]|Gram-
Intracellular trafficking, secretion, and vesicular transport & Extracellular structures	Cell surface protein	1	0	0.0271886	1	vi|284|gi|26250246|ref|NP_756286 putative adhesin|Escherichia coli[83334]|Gram-
Intracellular trafficking, secretion, and vesicular transport	Tfp pilus assembly protein pilE	1	0	0.0271886	1	vi|1665|gi|15599721|ref|None type 4 fimbrial PilA|Pseudomonas aeruginosa[287]|Gram-
Amino acid transport and metabolism	Rad17 cell cycle checkpoint protein	1	0	0.0271886	1	vi|343|gi|218929030|ref|YP_002346905 inner membrane ABC-transporter YbtQ|Yersinia pestis[632]|Gram-
Transcription	transcriptional Regulator, AsnC	1	0	0.0271886	1	vi|1103|gi|82700464|ref|YP_415038 AsnC family regulatory protein|Brucella spp.[234]|Gram-
Posttranslational modification, protein turnover, chaperones	thrombospondin type 3 repeat-containing protein	1	0	0.0271886	1	vi|843|gi|15596974|ref|NP_250468 major porin and structural outer membrane porin OprF precursor|Pseudomonas aeruginosa[287]|Gram-
Function unknown	Cell wall-associated hydrolase	1	0	0.0271886	1	vi|265|gi|15677829|ref|NP_274993 hypothetical protein|Neisseria meningitidis[487]|Gram-
Replication, recombination and repair	Single-strand binding protein family	1	0	0.0271886	1	vi|441|gi|15618301|ref|NP_224586 single-stranded DNA-binding protein|Chlamydophila pneumoniae[83558]|Gram-
Function unknown	amidohydrolase	1	0	0.0271886	1	vi|804|gi|40737733|ref|None UreB|Helicobacter pylori[210]|Gram-
Function unknown	Pneumococcal histidine triad protein E	1	0	0.0271886	1	vi|836|gi|13447096|ref|None PhpA-79|Streptococcus pneumoniae[1313]|Gram+
Function unknown	pertussis-like toxin subunit	1	0	0.0271886	1	vi|384|gi|225311180|ref|None pertussis toxin subunit 2 precursor|Bordetella pertussis[520]|Gram-
Defense mechanisms	ATP-binding protein	1	0	0.0271886	1	vi|343|gi|218929030|ref|YP_002346905 inner membrane ABC-transporter YbtQ|Yersinia pestis[632]|Gram-
Function unknown	ATPase associated with various cellular activities	1	0	0.0271886	1	vi|726|gi|9650897|ref|NULL heat shock protein|Salmonella spp.[590]|Gram-
Amino acid transport and metabolism & Inorganic ion transport and metabolism	(ABC) transporter	1	0	0.0271886	1	vi|343|gi|218929030|ref|YP_002346905 inner membrane ABC-transporter YbtQ|Yersinia pestis[632]|Gram-
Posttranslational modification, protein turnover, chaperones	aaa ATPase	1	0	0.0271886	1	vi|726|gi|9650897|ref|NULL heat shock protein|Salmonella spp.[590]|Gram-
Defense mechanisms	Type I secretion membrane fusion protein	1	0	0.0271886	1	vi|349|gi|218927621|ref|YP_002345496 putative lipoprotein|Yersinia pestis[632]|Gram-
Cell motility & Intracellular trafficking, secretion, and vesicular transport	MSHA pilin protein, MshD	1	0	0.0271886	1	vi|1665|gi|15599721|ref|None type 4 fimbrial PilA|Pseudomonas aeruginosa[287]|Gram-
Function unknown	DegT/DnrJ/EryC1/StrS aminotransferase family	1	0	0.0271886	1	vi|472|gi|156502002|ref|YP_001428067 DegT/DnrJ/EryC1/StrS family sugar aminotransferase|Francisella tularensis[263]|Gram-
Signal transduction mechanisms	response regulator receiver domain DnaJ	1	0	0.0271886	1	vi|728|gi|16759006|ref|NP_454623 chaperone protein DnaJ|Salmonella spp.[590]|Gram-
Posttranslational modification, protein turnover, chaperones	ATP-binding protein	1	0	0.0271886	1	vi|726|gi|9650897|ref|NULL heat shock protein|Salmonella spp.[590]|Gram-
Inorganic ion transport and metabolism	Part of the ABC transporter complex HmuTUV involved in hemin import. Responsible for energy coupling to the transport system (By similarity)	1	0	0.0271886	1	vi|343|gi|218929030|ref|YP_002346905 inner membrane ABC-transporter YbtQ|Yersinia pestis[632]|Gram-
Posttranslational modification, protein turnover, chaperones	Pfam:SirA	1	0	0.0271886	1	vi|596|gi|1017430|ref|None outer membrane protein P64k or PM-6|Neisseria meningitidis[487]|Gram-
Posttranslational modification, protein turnover, chaperones	NHL repeat	1	0	0.0271886	1	vi|439|gi|161353778|ref|NP_224303 serine/threonine-protein kinase|Chlamydophila pneumoniae[83558]|Gram-
Function unknown	secretion protein (HlyD	1	0	0.0271886	1	vi|349|gi|218927621|ref|YP_002345496 putative lipoprotein|Yersinia pestis[632]|Gram-
Nucleotide transport and metabolism	Inherit from COG: DNA polymerase III subunit delta'	1	0	0.0271886	1	vi|416|gi|62148024|ref|None DNA polymerase III subunit gamma/tau|Chlamydophila abortus[83555]|Gram-
Function unknown	cobalamin synthesis protein, P47K	1	0	0.0271886	1	vi|276|gi|4574246|ref|AAD23967.1 outer membrane protein 26|Haemophilus influenzae[727]|Gram-
Intracellular trafficking, secretion, and vesicular transport	Fimbrial protein	1	0	0.0271886	1	vi|1665|gi|15599721|ref|None type 4 fimbrial PilA|Pseudomonas aeruginosa[287]|Gram-
Coenzyme transport and metabolism & Inorganic ion transport and metabolism	abc transporter atp-binding protein	1	0	0.0271886	1	vi|343|gi|218929030|ref|YP_002346905 inner membrane ABC-transporter YbtQ|Yersinia pestis[632]|Gram-
Lipid transport and metabolism	phosphoesterase PA-phosphatase related protein	1	0	0.0271886	1	vi|1640|gi|386733821|ref|YP_006204206 Phosphoesterase PA-phosphatase related protein|Bacillus anthracis[1392]|Gram+
Function unknown	Inherit from NOG: membrane-spanning 4-domains, subfamily A, member 14	1	0	0.0271886	1	vi|1062|gi|54020389|ref|YP_115696 protein p97; cilium adhesin|Mycoplasma hyopneumoniae[2099]|Gram-
Function unknown	Translocated intimin receptor Tir	1	0	0.0271886	1	vi|199|gi|15804222|ref|NP_290261.1 putative translocated intimin receptor protein|Escherichia coli[83334]|Gram-
Posttranslational modification, protein turnover, chaperones	Band 7 protein	1	0	0.0271886	1	vi|267|gi|15677093|ref|NP_274245 stomatin/Mec-2 family protein|Neisseria meningitidis[487]|Gram-
Amino acid transport and metabolism	ABC transporter--like protein	1	0	0.0271886	1	vi|343|gi|218929030|ref|YP_002346905 inner membrane ABC-transporter YbtQ|Yersinia pestis[632]|Gram-
Inorganic ion transport and metabolism	ABC transporter, substrate binding protein	1	0	0.0271886	1	vi|605|gi|209867628|ref|None PsaA|Streptococcus pneumoniae[1313]|Gram+
Posttranslational modification, protein turnover, chaperones	Pfam:DnaJ_C	1	0	0.0271886	1	vi|728|gi|16759006|ref|NP_454623 chaperone protein DnaJ|Salmonella spp.[590]|Gram-
Signal transduction mechanisms	NLP P60 protein	1	0	0.0271886	1	vi|265|gi|15677829|ref|NP_274993 hypothetical protein|Neisseria meningitidis[487]|Gram-
Cell wall/membrane/envelope biogenesis	Glycosyltransferase family 25 (LPS biosynthesis protein)	1	0	0.0271886	1	vi|238|gi|17987609|ref|NP_540243 hypothetical protein|Brucella spp.[234]|Gram-
Inorganic ion transport and metabolism	Pfam:SirA	1	0	0.0271886	1	vi|596|gi|1017430|ref|None outer membrane protein P64k or PM-6|Neisseria meningitidis[487]|Gram-
Function unknown	bacteriophage lambda Bor protein homolog	1	0	0.0271886	1	vi|240|gi|157418230|ref|YP_001481302 Iss|Escherichia coli[83334]|Gram-
Secondary metabolites biosynthesis, transport and catabolism	PKS_ER	1	0	0.0271886	1	vi|440|gi|15618217|ref|NP_224502 acyl-carrier-protein S-malonyltransferase|Chlamydophila pneumoniae[83558]|Gram-
Function unknown	Inherit from NOG: Bacterial group 2 Ig-like protein	1	0	0.0271886	1	vi|1650|gi|45656362|ref|YP_000448 hypothetical protein|Leptospira spp.[171]|Gram-
Coenzyme transport and metabolism	Gln) amidotransferase subunit A	1	0	0.0271886	1	vi|422|gi|62184918|ref|None aspartyl/glutamyl-tRNA amidotransferase subunit A|Chlamydophila abortus[83555]|Gram-
Defense mechanisms	secretion protein	1	0	0.0271886	1	vi|349|gi|218927621|ref|YP_002345496 putative lipoprotein|Yersinia pestis[632]|Gram-
Amino acid transport and metabolism	Amino acid amide ABC transporter ATP-binding protein 1, HAAT family	1	0	0.0271886	1	vi|343|gi|218929030|ref|YP_002346905 inner membrane ABC-transporter YbtQ|Yersinia pestis[632]|Gram-
Function unknown	Tail assembly protein	1	0	0.0271886	1	vi|265|gi|15677829|ref|NP_274993 hypothetical protein|Neisseria meningitidis[487]|Gram-
Cell wall/membrane/envelope biogenesis	Peptidase m28	1	0	0.0271886	1	vi|824|gi|2935168|ref|None HtrA|Haemophilus influenzae[727]|Gram-
Intracellular trafficking, secretion, and vesicular transport	sortase, SrtB family	1	0	0.0271886	1	vi|615|gi|116515518|ref|YP_816547 sortase|Streptococcus pneumoniae[1313]|Gram+
Amino acid transport and metabolism	urea carboxylase	1	0	0.0271886	1	vi|596|gi|1017430|ref|None outer membrane protein P64k or PM-6|Neisseria meningitidis[487]|Gram-
Secondary metabolites biosynthesis, transport and catabolism	Erythronolide synthase docking	1	0	0.0271886	1	vi|440|gi|15618217|ref|NP_224502 acyl-carrier-protein S-malonyltransferase|Chlamydophila pneumoniae[83558]|Gram-
Posttranslational modification, protein turnover, chaperones	hflc protein	1	0	0.0271886	1	vi|267|gi|15677093|ref|NP_274245 stomatin/Mec-2 family protein|Neisseria meningitidis[487]|Gram-
Transcription & Signal transduction mechanisms	Phage shock protein A	1	0	0.0271886	1	vi|337|gi|16765033|ref|NP_460648 phage shock protein PspA|Streptococcus pneumoniae[1313]|Gram+
Intracellular trafficking, secretion, and vesicular transport	mota tolq exbb proton channel	1	0	0.0271886	1	vi|601|gi|15677575|ref|NP_274732 biopolymer transport protein|Neisseria meningitidis[487]|Gram-
Posttranslational modification, protein turnover, chaperones	ATPase, aaa family	1	0	0.0271886	1	vi|726|gi|9650897|ref|NULL heat shock protein|Salmonella spp.[590]|Gram-
Defense mechanisms	Peptide ABC transporter ATP-binding protein	1	0	0.0271886	1	vi|343|gi|218929030|ref|YP_002346905 inner membrane ABC-transporter YbtQ|Yersinia pestis[632]|Gram-
Intracellular trafficking, secretion, and vesicular transport	Inherit from NOG: Competence protein	1	0	0.0271886	1	vi|1665|gi|15599721|ref|None type 4 fimbrial PilA|Pseudomonas aeruginosa[287]|Gram-
Signal transduction mechanisms	Diguanylate cyclaSe phosphodiesterase with PAS PAC sensor(S)	1	0	0.0271886	1	vi|380|gi|33592924|ref|NP_880568 regulatory protein BvgR|Bordetella pertussis[520]|Gram-
Function unknown	PspA/IM30 family	1	0	0.0271886	1	vi|337|gi|16765033|ref|NP_460648 phage shock protein PspA|Streptococcus pneumoniae[1313]|Gram+
Posttranslational modification, protein turnover, chaperones	oxidoreductase	1	0	0.0271886	1	vi|596|gi|1017430|ref|None outer membrane protein P64k or PM-6|Neisseria meningitidis[487]|Gram-
Energy production and conversion	Pyridine nucleotide-disulphide oxidoreductase	1	0	0.0271886	1	vi|596|gi|1017430|ref|None outer membrane protein P64k or PM-6|Neisseria meningitidis[487]|Gram-
Function unknown	p-loop ATPase	1	0	0.0271886	1	vi|726|gi|9650897|ref|NULL heat shock protein|Salmonella spp.[590]|Gram-
Intracellular trafficking, secretion, and vesicular transport	pdz dhr glgf domain protein	1	0	0.0271886	1	vi|824|gi|2935168|ref|None HtrA|Haemophilus influenzae[727]|Gram-
Inorganic ion transport and metabolism	sulfonate ABC transporter periplamic sulfonate-binding protein	1	0	0.0271886	1	vi|397|gi|112360246|ref|None aspartate/glutamate-binding ABC transporter protein|Campylobacter jejuni[197]|Gram-
Cell wall/membrane/envelope biogenesis	O-Antigen polymerase	1	0	0.0271886	1	vi|238|gi|17987609|ref|NP_540243 hypothetical protein|Brucella spp.[234]|Gram-
Cell wall/membrane/envelope biogenesis	secretion protein, HlyD family	1	0	0.0271886	1	vi|349|gi|218927621|ref|YP_002345496 putative lipoprotein|Yersinia pestis[632]|Gram-
Lipid transport and metabolism	Enoyl-CoA hydratase/isomerase family	1	0	0.0271886	1	vi|622|gi|116515453|ref|YP_815856 6-phosphogluconate dehydrogenase|Streptococcus pneumoniae[1313]|Gram+
Transcription	Transcriptional regulator (AsnC family)	1	0	0.0271886	1	vi|1103|gi|82700464|ref|YP_415038 AsnC family regulatory protein|Brucella spp.[234]|Gram-
Function unknown	O-antigen ligase	1	0	0.0271886	1	vi|238|gi|17987609|ref|NP_540243 hypothetical protein|Brucella spp.[234]|Gram-
Function unknown	secretion protein	1	0	0.0271886	1	vi|349|gi|218927621|ref|YP_002345496 putative lipoprotein|Yersinia pestis[632]|Gram-
Inorganic ion transport and metabolism	Domain of unknown function DUF21	1	0	0.0271886	1	vi|196|gi|110806439|ref|YP_689959 inosine 5'-monophosphate dehydrogenase|Shigella[620]|Gram-
Posttranslational modification, protein turnover, chaperones	DnaJ	1	0	0.0271886	1	vi|728|gi|16759006|ref|NP_454623 chaperone protein DnaJ|Salmonella spp.[590]|Gram-
Function unknown	membrane fusion protein DevB	1	0	0.0271886	1	vi|349|gi|218927621|ref|YP_002345496 putative lipoprotein|Yersinia pestis[632]|Gram-
Inorganic ion transport and metabolism	Secretin and TonB N terminus short domain	1	0	0.0271886	1	vi|279|gi|26250982|ref|NP_757022 putative iron-regulated outer membrane virulence protein|Escherichia coli[83334]|Gram-
Posttranslational modification, protein turnover, chaperones	MCM2/3/5 family	1	0	0.0271886	1	vi|726|gi|9650897|ref|NULL heat shock protein|Salmonella spp.[590]|Gram-
Function unknown	secretion system effector	1	0	0.0271886	1	vi|354|gi|51593897|ref|YP_068464 yopB; putative Yop targeting protein|Yersinia pseudotuberculosis[633]|Gram-
Coenzyme transport and metabolism	Part of the ABC transporter complex BtuCDF involved in vitamin B12 import. Responsible for energy coupling to the transport system (By similarity)	1	0	0.0271886	1	vi|343|gi|218929030|ref|YP_002346905 inner membrane ABC-transporter YbtQ|Yersinia pestis[632]|Gram-
Cell wall/membrane/envelope biogenesis	Inherit from NOG: Cell Wall	1	0	0.0271886	1	vi|869|gi|255961211|ref|None BibA|Streptococcus agalactiae[1311]|Gram+
Defense mechanisms	abc transporter, atp-binding protein	1	0	0.0271886	1	vi|343|gi|218929030|ref|YP_002346905 inner membrane ABC-transporter YbtQ|Yersinia pestis[632]|Gram-
Cell wall/membrane/envelope biogenesis	nlpC P60 family protein	1	0	0.0271886	1	vi|265|gi|15677829|ref|NP_274993 hypothetical protein|Neisseria meningitidis[487]|Gram-
Amino acid transport and metabolism	amino acid abc	1	0	0.0271886	1	vi|397|gi|112360246|ref|None aspartate/glutamate-binding ABC transporter protein|Campylobacter jejuni[197]|Gram-
Energy production and conversion	Glucose inhibited division protein A	1	0	0.0271886	1	vi|596|gi|1017430|ref|None outer membrane protein P64k or PM-6|Neisseria meningitidis[487]|Gram-
Replication, recombination and repair	The RuvA-RuvB complex in the presence of ATP renatures cruciform structure in supercoiled DNA with palindromic sequence, indicating that it may promote strand exchange reactions in homologous recombination. RuvAB is a helicase that mediates the Holliday junction migration by localized denaturation and reannealing (By similarity)	1	0	0.0271886	1	vi|416|gi|62148024|ref|None DNA polymerase III subunit gamma/tau|Chlamydophila abortus[83555]|Gram-
Translation, ribosomal structure and biogenesis	Amidase (EC 3.5.1.4)	1	0	0.0271886	1	vi|422|gi|62184918|ref|None aspartyl/glutamyl-tRNA amidotransferase subunit A|Chlamydophila abortus[83555]|Gram-
Defense mechanisms	multidrug ABC transporter ATP-binding and permease components	1	0	0.0271886	1	vi|343|gi|218929030|ref|YP_002346905 inner membrane ABC-transporter YbtQ|Yersinia pestis[632]|Gram-
Posttranslational modification, protein turnover, chaperones	SurA domain	1	0	0.0271886	1	vi|258|gi|82699574|ref|YP_414148 peptidyl-prolyl cis-trans isomerase, putative|Brucella spp.[234]|Gram-
Posttranslational modification, protein turnover, chaperones	ATPase which is responsible for recognizing, binding, unfolding and translocation of pupylated proteins into the bacterial 20S proteasome core particle. May be essential for opening the gate of the 20S proteasome via an interaction with its C-terminus, thereby allowing substrate entry and access to the site of proteolysis. Thus, the C-termini of the proteasomal ATPase may function like a 'key in …	1	0	0.0271886	1	vi|726|gi|9650897|ref|NULL heat shock protein|Salmonella spp.[590]|Gram-
Lipid transport and metabolism	6-phosphogluconate dehydrogenase nad-binding	1	0	0.0271886	1	vi|622|gi|116515453|ref|YP_815856 6-phosphogluconate dehydrogenase|Streptococcus pneumoniae[1313]|Gram+
Secondary metabolites biosynthesis, transport and catabolism	Na-Ca exchanger integrin-beta4	1	0	0.0271886	1	vi|376|gi|580668|ref|None adenylate cyclase|Bordetella pertussis[520]|Gram-
Energy production and conversion	Ycei family	1	0	0.0271886	1	vi|275|gi|15676917|ref|NP_274064 hypothetical protein|Neisseria meningitidis[487]|Gram-
Inorganic ion transport and metabolism	Phosphoglycerate transport regulatory protein PGTC	1	0	0.0271886	1	vi|623|gi|116515816|ref|YP_815744 iron ABC transporter, iron-binding protein|Streptococcus pneumoniae[1313]|Gram+
Function unknown	MotA/TolQ/ExbB proton channel family	1	0	0.0271886	1	vi|601|gi|15677575|ref|NP_274732 biopolymer transport protein|Neisseria meningitidis[487]|Gram-
Intracellular trafficking, secretion, and vesicular transport	secretion pathway protein	1	0	0.0271886	1	vi|1665|gi|15599721|ref|None type 4 fimbrial PilA|Pseudomonas aeruginosa[287]|Gram-
Intracellular trafficking, secretion, and vesicular transport	Type III	1	0	0.0271886	1	vi|428|gi|15618244|ref|NP_224529 low calcium response E|Chlamydophila pneumoniae[83558]|Gram-
Nucleotide transport and metabolism	K01464 dihydropyrimidinase EC 3.5.2.2	1	0	0.0271886	1	vi|804|gi|40737733|ref|None UreB|Helicobacter pylori[210]|Gram-
Cell motility & Signal transduction mechanisms	methyl-accepting chemotaxis	1	0	0.0271886	1	vi|272|gi|15677822|ref|NP_274986 putative adhesin/invasin|Neisseria meningitidis[487]|Gram-
Posttranslational modification, protein turnover, chaperones	ubiquitin	1	0	0.0271886	1	vi|1393|gi|193873767|ref|None UQ-PA63|Bacillus anthracis[1392]|Gram+
Amino acid transport and metabolism	Osmoprotection ATP-binding protein	1	0	0.0271886	1	vi|343|gi|218929030|ref|YP_002346905 inner membrane ABC-transporter YbtQ|Yersinia pestis[632]|Gram-
Cell wall/membrane/envelope biogenesis	HlyD family secretion protein	1	0	0.0271886	1	vi|349|gi|218927621|ref|YP_002345496 putative lipoprotein|Yersinia pestis[632]|Gram-
Lipid transport and metabolism	Undecaprenyl pyrophosphate phosphatase	1	0	0.0271886	1	vi|1640|gi|386733821|ref|YP_006204206 Phosphoesterase PA-phosphatase related protein|Bacillus anthracis[1392]|Gram+
Function unknown	5'-nucleotidase, lipoprotein e(p4) family	1	0	0.0271886	1	vi|100|gi|None|ref|None None|Haemophilus influenzae[727]|Gram-
Cell wall/membrane/envelope biogenesis	outer membrane protein, porin family	1	0	0.0271886	1	vi|864|gi|9716645|ref|None outer membrane protein P1|Haemophilus influenzae[727]|Gram-
Intracellular trafficking, secretion, and vesicular transport	Pilin, type IV	1	0	0.0271886	1	vi|1665|gi|15599721|ref|None type 4 fimbrial PilA|Pseudomonas aeruginosa[287]|Gram-
Function unknown	Efflux transporter RND family MFP subunit	1	0	0.0271886	1	vi|349|gi|218927621|ref|YP_002345496 putative lipoprotein|Yersinia pestis[632]|Gram-
Function unknown	pathogenesis	1	0	0.0271886	1	vi|853|gi|14915682|ref|None fibronectin-binding protein|Streptococcus pyogenes[1314]|Gram+
Lipid transport and metabolism	Malonyl CoA-ACP transacylase (EC	1	0	0.0271886	1	vi|440|gi|15618217|ref|NP_224502 acyl-carrier-protein S-malonyltransferase|Chlamydophila pneumoniae[83558]|Gram-
Posttranslational modification, protein turnover, chaperones	ATPase AAA-2 domain protein	1	0	0.0271886	1	vi|726|gi|9650897|ref|NULL heat shock protein|Salmonella spp.[590]|Gram-
Cell cycle control, cell division, chromosome partitioning	Part of the ABC transporter FtsEX involved in cellular division (By similarity)	1	0	0.0271886	1	vi|768|gi|53719887|ref|YP_108873 putative lipoprotein releasing system transmembrane protein|Burkholderia pseudomallei[28450]|Gram-
Replication, recombination and repair	abc transporter related protein	1	0	0.0271886	1	vi|343|gi|218929030|ref|YP_002346905 inner membrane ABC-transporter YbtQ|Yersinia pestis[632]|Gram-
Cell wall/membrane/envelope biogenesis	major outer membrane protein OmpU	1	0	0.0271886	1	vi|813|gi|26513901|ref|None major outer membrane protein OmpU|Vibrio anguillarum (Listonella anguillarum)[55601]|Gram-
Amino acid transport and metabolism	Pyridine nucleotide-disulphide oxidoreductase	1	0	0.0271886	1	vi|596|gi|1017430|ref|None outer membrane protein P64k or PM-6|Neisseria meningitidis[487]|Gram-
Defense mechanisms	Inherit from NOG: multidrug resistance efflux pump-like protein	1	0	0.0271886	1	vi|349|gi|218927621|ref|YP_002345496 putative lipoprotein|Yersinia pestis[632]|Gram-
Cell cycle control, cell division, chromosome partitioning	ABC transporter related	1	0	0.0271886	1	vi|343|gi|218929030|ref|YP_002346905 inner membrane ABC-transporter YbtQ|Yersinia pestis[632]|Gram-
Replication, recombination and repair	Inherit from COG: The UvrABC repair system catalyzes the recognition and processing of DNA lesions. UvrA is an ATPase and a DNA-binding protein. A damage recognition complex composed of 2 UvrA and 2 UvrB subunits scans DNA for abnormalities. When the presence of a lesion has been verified by UvrB, the UvrA molecules dissociate (By similarity)	1	0	0.0271886	1	vi|343|gi|218929030|ref|YP_002346905 inner membrane ABC-transporter YbtQ|Yersinia pestis[632]|Gram-
Secondary metabolites biosynthesis, transport and catabolism	d-glutamate deacylase	1	0	0.0271886	1	vi|804|gi|40737733|ref|None UreB|Helicobacter pylori[210]|Gram-
Function unknown	Msha pilin protein mshb	1	0	0.0271886	1	vi|1665|gi|15599721|ref|None type 4 fimbrial PilA|Pseudomonas aeruginosa[287]|Gram-
Function unknown	Chaperonin	1	0	0.0271886	1	vi|825|gi|712830|ref|None heat shock protein|Helicobacter pylori[210]|Gram-
Cell wall/membrane/envelope biogenesis	FAS1	1	0	0.0271886	1	vi|867|gi|15610010|ref|NP_217389 cell surface lipoprotein mpt83 (lipoprotein P23)|Mycobacterium tuberculosis[1773]|Gram+
Amino acid transport and metabolism	Urea amidohydrolase subunit alpha	1	0	0.0271886	1	vi|804|gi|40737733|ref|None UreB|Helicobacter pylori[210]|Gram-
Amino acid transport and metabolism	oligoendopeptidase, m3 family	1	0	0.0271886	1	vi|421|gi|62185225|ref|None putative peptidase|Chlamydophila abortus[83555]|Gram-
Cell wall/membrane/envelope biogenesis	membrane-bound lytic murein transglycosylase	1	0	0.0271886	1	vi|270|gi|15675973|ref|NP_273099 putative membrane-bound lytic murein transglycosylase A|Neisseria meningitidis[487]|Gram-
Cell wall/membrane/envelope biogenesis	Peptidoglycan-binding domain 1 protein	1	0	0.0271886	1	vi|859|gi|76788047|ref|YP_328758 group B streptococcal surface immunogenic protein|Streptococcus agalactiae[1311]|Gram+
Signal transduction mechanisms	Response regulator receiver modulated diguanylate phosphodiesterase	1	0	0.0271886	1	vi|380|gi|33592924|ref|NP_880568 regulatory protein BvgR|Bordetella pertussis[520]|Gram-
Lipid transport and metabolism	6-phosphogluconate dehydrogenase, NAD-binding	1	0	0.0271886	1	vi|622|gi|116515453|ref|YP_815856 6-phosphogluconate dehydrogenase|Streptococcus pneumoniae[1313]|Gram+
Intracellular trafficking, secretion, and vesicular transport	Pfam:GSPII_G	1	0	0.0271886	1	vi|1665|gi|15599721|ref|None type 4 fimbrial PilA|Pseudomonas aeruginosa[287]|Gram-
Signal transduction mechanisms	EAL	1	0	0.0271886	1	vi|380|gi|33592924|ref|NP_880568 regulatory protein BvgR|Bordetella pertussis[520]|Gram-
Posttranslational modification, protein turnover, chaperones	atpase, aaa	1	0	0.0271886	1	vi|726|gi|9650897|ref|NULL heat shock protein|Salmonella spp.[590]|Gram-
Nucleotide transport and metabolism	K01466 allantoinase EC 3.5.2.5	1	0	0.0271886	1	vi|804|gi|40737733|ref|None UreB|Helicobacter pylori[210]|Gram-
Posttranslational modification, protein turnover, chaperones	AAA family	1	0	0.0271886	1	vi|726|gi|9650897|ref|NULL heat shock protein|Salmonella spp.[590]|Gram-
Function unknown	hyperosmotically inducible periplasmic protein	1	0	0.0271886	1	vi|1691|gi|74474893|ref|None antigenic protein Et 18|Edwardsiella tarda[636]|Gram-
Function unknown	nlpC P60 family protein	1	0	0.0271886	1	vi|265|gi|15677829|ref|NP_274993 hypothetical protein|Neisseria meningitidis[487]|Gram-
Lipid transport and metabolism	Acyl transferase domain protein	1	0	0.0271886	1	vi|440|gi|15618217|ref|NP_224502 acyl-carrier-protein S-malonyltransferase|Chlamydophila pneumoniae[83558]|Gram-
Energy production and conversion	Formate dehydrogenase Alpha subunit	1	0	0.0271886	1	vi|596|gi|1017430|ref|None outer membrane protein P64k or PM-6|Neisseria meningitidis[487]|Gram-
Function unknown	sialic acid-specific 9-O-acetylesterase	1	0	0.0271886	1	vi|387|gi|33601286|ref|NP_888846 putative outer membrane ligand binding protein|Bordetella pertussis[520]|Gram-
Signal transduction mechanisms	Putative nucleotidyltransferase substrate binding domain	1	0	0.0271886	1	vi|196|gi|110806439|ref|YP_689959 inosine 5'-monophosphate dehydrogenase|Shigella[620]|Gram-
Cell wall/membrane/envelope biogenesis	Cysteine-rich secretory protein family	1	0	0.0271886	1	vi|859|gi|76788047|ref|YP_328758 group B streptococcal surface immunogenic protein|Streptococcus agalactiae[1311]|Gram+
Function unknown	SurA N-terminal domain	1	0	0.0271886	1	vi|258|gi|82699574|ref|YP_414148 peptidyl-prolyl cis-trans isomerase, putative|Brucella spp.[234]|Gram-
Amino acid transport and metabolism	Glutamate mutase subunit sigma	1	0	0.0271886	1	vi|196|gi|110806439|ref|YP_689959 inosine 5'-monophosphate dehydrogenase|Shigella[620]|Gram-
Lipid transport and metabolism	Malonyl CoA-acyl carrier protein transacylase	1	0	0.0271886	1	vi|440|gi|15618217|ref|NP_224502 acyl-carrier-protein S-malonyltransferase|Chlamydophila pneumoniae[83558]|Gram-
Posttranslational modification, protein turnover, chaperones & Intracellular trafficking, secretion, and vesicular transport	Periplasmic serine protease	1	0	0.0271886	1	vi|608|gi|116516216|ref|YP_816144 ATP-dependent Clp protease proteolytic subunit|Streptococcus pneumoniae[1313]|Gram+
Function unknown	Tir chaperone protein (CesT) family	1	0	0.0271886	1	vi|348|gi|16082696|ref|NP_395142 secretion chaperone|Yersinia pestis[632]|Gram-
Inorganic ion transport and metabolism	phosphonate ABC transporter, periplasmic phosphonate-binding protein	1	0	0.0271886	1	vi|133|gi|57237809|ref|YP_179057.1 surface antigen, CjaA|Campylobacter jejuni[197]|Gram-
Transcription & Replication, recombination and repair & Signal transduction mechanisms	WD domain, G-beta repeat	1	0	0.0271886	1	vi|439|gi|161353778|ref|NP_224303 serine/threonine-protein kinase|Chlamydophila pneumoniae[83558]|Gram-
Posttranslational modification, protein turnover, chaperones	FKBP-type peptidyl-prolyl cis-trans isomerase (Trigger factor)	1	0	0.0271886	1	vi|256|gi|17987352|ref|NP_539986 trigger factor|Brucella spp.[234]|Gram-
Amino acid transport and metabolism	heme ABC exporter, ATP-binding protein CcmA	1	0	0.0271886	1	vi|343|gi|218929030|ref|YP_002346905 inner membrane ABC-transporter YbtQ|Yersinia pestis[632]|Gram-
Function unknown	abc transporter, atp-binding protein	1	0	0.0271886	1	vi|343|gi|218929030|ref|YP_002346905 inner membrane ABC-transporter YbtQ|Yersinia pestis[632]|Gram-
Amino acid transport and metabolism	abc transporter	1	0	0.0271886	1	vi|343|gi|218929030|ref|YP_002346905 inner membrane ABC-transporter YbtQ|Yersinia pestis[632]|Gram-
Carbohydrate transport and metabolism	ABC-type sugar transport system, ATPase component	1	0	0.0271886	1	vi|343|gi|218929030|ref|YP_002346905 inner membrane ABC-transporter YbtQ|Yersinia pestis[632]|Gram-
Signal transduction mechanisms	Signal transduction protein containing sensor and EAL domains	1	0	0.0271886	1	vi|380|gi|33592924|ref|NP_880568 regulatory protein BvgR|Bordetella pertussis[520]|Gram-
Cell wall/membrane/envelope biogenesis	Inherit from COG: Efflux transporter rnd family, mfp subunit	1	0	0.0271886	1	vi|349|gi|218927621|ref|YP_002345496 putative lipoprotein|Yersinia pestis[632]|Gram-
Posttranslational modification, protein turnover, chaperones	NA	1	0	0.0271886	1	vi|728|gi|16759006|ref|NP_454623 chaperone protein DnaJ|Salmonella spp.[590]|Gram-
Function unknown	NlpC/P60 family	1	0	0.0271886	1	vi|265|gi|15677829|ref|NP_274993 hypothetical protein|Neisseria meningitidis[487]|Gram-
Defense mechanisms	Type I restriction modification DNA specificity domain	1	0	0.0271886	1	vi|869|gi|255961211|ref|None BibA|Streptococcus agalactiae[1311]|Gram+
Posttranslational modification, protein turnover, chaperones	ATPase aaa-2 domain protein	1	0	0.0271886	1	vi|726|gi|9650897|ref|NULL heat shock protein|Salmonella spp.[590]|Gram-
Intracellular trafficking, secretion, and vesicular transport	Tfp pilus assembly protein FimT	1	0	0.0271886	1	vi|1665|gi|15599721|ref|None type 4 fimbrial PilA|Pseudomonas aeruginosa[287]|Gram-
Inorganic ion transport and metabolism	Iduronate-sulfatase and sulfatase 1	1	0	0.0271886	1	vi|346|gi|218930092|ref|YP_002347967 putative sulfatase|Yersinia pestis[632]|Gram-
Carbohydrate transport and metabolism	6-phosphogluconate dehydrogenase	1	0	0.0271886	1	vi|622|gi|116515453|ref|YP_815856 6-phosphogluconate dehydrogenase|Streptococcus pneumoniae[1313]|Gram+
Intracellular trafficking, secretion, and vesicular transport	type 4 fimbrial biogenesis transmembrane protein	1	0	0.0271886	1	vi|1665|gi|15599721|ref|None type 4 fimbrial PilA|Pseudomonas aeruginosa[287]|Gram-
Signal transduction mechanisms	anti-sigma regulatory factor serine threonine protein kinase	1	0	0.0271886	1	vi|196|gi|110806439|ref|YP_689959 inosine 5'-monophosphate dehydrogenase|Shigella[620]|Gram-
Carbohydrate transport and metabolism	Bifunctional phosphoglucose phosphomannose isomerase	1	0	0.0271886	1	vi|860|gi|1620648|ref|None surface protein Rib|Streptococcus agalactiae[1311]|Gram+
Intracellular trafficking, secretion, and vesicular transport	Prepilin-type N-terminal cleavage methylation domain-containing protein	1	0	0.0271886	1	vi|1665|gi|15599721|ref|None type 4 fimbrial PilA|Pseudomonas aeruginosa[287]|Gram-
Posttranslational modification, protein turnover, chaperones	(ABC) transporter	1	0	0.0271886	1	vi|343|gi|218929030|ref|YP_002346905 inner membrane ABC-transporter YbtQ|Yersinia pestis[632]|Gram-
Cell wall/membrane/envelope biogenesis	membrane	1	0	0.0271886	1	vi|943|gi|2745958|ref|AAC02243.1 outer membrane protein|Pasteurella multocida[747]|Gram-
Defense mechanisms	Transporter Permease Protein	1	0	0.0271886	1	vi|768|gi|53719887|ref|YP_108873 putative lipoprotein releasing system transmembrane protein|Burkholderia pseudomallei[28450]|Gram-
Function unknown	GcrA cell cycle regulator	1	0	0.0271886	1	vi|1644|gi|82615279|ref|None conserved hypothetical protein|Brucella spp.[234]|Gram-
Function unknown	dihydroorotase EC 3.5.2.3	1	0	0.0271886	1	vi|804|gi|40737733|ref|None UreB|Helicobacter pylori[210]|Gram-
Inorganic ion transport and metabolism	Part of the ABC transporter complex ModABC involved in molybdenum import. Responsible for energy coupling to the transport system (By similarity)	1	0	0.0271886	1	vi|343|gi|218929030|ref|YP_002346905 inner membrane ABC-transporter YbtQ|Yersinia pestis[632]|Gram-
Cell wall/membrane/envelope biogenesis	Copper amine oxidase N-terminal domain	1	0	0.0271886	1	vi|265|gi|15677829|ref|NP_274993 hypothetical protein|Neisseria meningitidis[487]|Gram-
Posttranslational modification, protein turnover, chaperones	DnaJ domain protein	1	0	0.0271886	1	vi|728|gi|16759006|ref|NP_454623 chaperone protein DnaJ|Salmonella spp.[590]|Gram-
Function unknown	Cohesin domain	1	0	0.0271886	1	vi|869|gi|255961211|ref|None BibA|Streptococcus agalactiae[1311]|Gram+
Translation, ribosomal structure and biogenesis	Catalyzes the transfer of a dimethylallyl group onto the adenine at position 37 in tRNAs that read codons beginning with uridine, leading to the formation of N6-(dimethylallyl)adenosine (i(6)A) (By similarity)	1	0	0.0271886	1	vi|726|gi|9650897|ref|NULL heat shock protein|Salmonella spp.[590]|Gram-
Function unknown	CBS Domain protein	1	0	0.0271886	1	vi|196|gi|110806439|ref|YP_689959 inosine 5'-monophosphate dehydrogenase|Shigella[620]|Gram-
Carbohydrate transport and metabolism	PGAM	1	0	0.0271886	1	vi|819|gi|57116919|ref|YP_177843 PE family protein|Mycobacterium tuberculosis[1773]|Gram+
Cell wall/membrane/envelope biogenesis	ec 1.1.1.22	1	0	0.0271886	1	vi|729|gi|29144603|ref|NP_807945 VI polysaccharide biosynthesis protein, UDP-glucose/GDP-mannose dehydrogenase|Salmonella spp.[590]|Gram-
Cell wall/membrane/envelope biogenesis	Transfers its hemin to hemin-free IsdC (apo-IsdC) directly probably through the activation of the holo-IsdA-apo-IsdC complex and driven by the higher affinity of apo-IsdC for the cofactor. The reaction is reversible (By similarity). Binds transferrin, lactoferrin, heme, hemoglobin, hemin, fetuin, asialofetuin and protein A. Also binds fibronectin and chains B- beta and gamma of fibrinogen, promot…	1	0	0.0271886	1	vi|893|gi|151221252|ref|YP_001332074 iron-regulated heme-iron binding protein IsdB|Staphylococcus aureus[1280]|Gram+
Cell wall/membrane/envelope biogenesis	abc transporter permease protein	1	0	0.0271886	1	vi|768|gi|53719887|ref|YP_108873 putative lipoprotein releasing system transmembrane protein|Burkholderia pseudomallei[28450]|Gram-
Cell wall/membrane/envelope biogenesis	Stage IV sporulation protein B	1	0	0.0271886	1	vi|824|gi|2935168|ref|None HtrA|Haemophilus influenzae[727]|Gram-
Secondary metabolites biosynthesis, transport and catabolism	(ABC) transporter	1	0	0.0271886	1	vi|343|gi|218929030|ref|YP_002346905 inner membrane ABC-transporter YbtQ|Yersinia pestis[632]|Gram-
Replication, recombination and repair	Inherit from COG: Membrane	1	0	0.0271886	1	vi|1640|gi|386733821|ref|YP_006204206 Phosphoesterase PA-phosphatase related protein|Bacillus anthracis[1392]|Gram+
Cell wall/membrane/envelope biogenesis	sortase a	1	0	0.0271886	1	vi|615|gi|116515518|ref|YP_816547 sortase|Streptococcus pneumoniae[1313]|Gram+
Cell wall/membrane/envelope biogenesis	Aminotransferase	1	0	0.0271886	1	vi|472|gi|156502002|ref|YP_001428067 DegT/DnrJ/EryC1/StrS family sugar aminotransferase|Francisella tularensis[263]|Gram-
Defense mechanisms	Type I secretion membrane fusion protein, HlyD family	1	0	0.0271886	1	vi|349|gi|218927621|ref|YP_002345496 putative lipoprotein|Yersinia pestis[632]|Gram-
Function unknown	StbA family	1	0	0.0271886	1	vi|866|gi|15607491|ref|NP_214864 molecular chaperone DnaK|Mycobacterium tuberculosis[1773]|Gram+
Defense mechanisms	Part of the ABC transporter complex hrt involved in hemin import. Responsible for the translocation of the substrate across the membrane (By similarity)	1	0	0.0271886	1	vi|768|gi|53719887|ref|YP_108873 putative lipoprotein releasing system transmembrane protein|Burkholderia pseudomallei[28450]|Gram-
Inorganic ion transport and metabolism	CzcB family heavy metal efflux protein	1	0	0.0271886	1	vi|349|gi|218927621|ref|YP_002345496 putative lipoprotein|Yersinia pestis[632]|Gram-
Defense mechanisms	Transporter (ATP-Binding protein)	1	0	0.0271886	1	vi|343|gi|218929030|ref|YP_002346905 inner membrane ABC-transporter YbtQ|Yersinia pestis[632]|Gram-
Function unknown	pyridine nucleotide-disulfide oxidoreductase	1	0	0.0271886	1	vi|596|gi|1017430|ref|None outer membrane protein P64k or PM-6|Neisseria meningitidis[487]|Gram-
Amino acid transport and metabolism	Spermidine putrescine ABC transporter periplasmic spermidine putrescine-binding protein	1	0	0.0271886	1	vi|769|gi|53721504|ref|YP_110489 putrescine ABC transport system, binding exported protein|Burkholderia pseudomallei[28450]|Gram-
Carbohydrate transport and metabolism	Sugar ABC superfamily ATP binding cassette transporter, ABC protein	1	0	0.0271886	1	vi|343|gi|218929030|ref|YP_002346905 inner membrane ABC-transporter YbtQ|Yersinia pestis[632]|Gram-
Function unknown	TolA protein	1	0	0.0271886	1	vi|857|gi|15639756|ref|NP_219206 outer membrane protein (tmpB)|Treponema pallidum[160]|Gram-
Defense mechanisms	(RND) multidrug efflux membrane fusion protein MexE	1	0	0.0271886	1	vi|349|gi|218927621|ref|YP_002345496 putative lipoprotein|Yersinia pestis[632]|Gram-
Nucleotide transport and metabolism	Inherit from COG: 5-Nucleotidase	1	0	0.0271886	1	vi|863|gi|4929317|ref|None 5'-nucleotidase NucA precursor|Haemophilus influenzae[727]|Gram-
Defense mechanisms	Inherit from COG: Efflux transporter rnd family, mfp subunit	1	0	0.0271886	1	vi|349|gi|218927621|ref|YP_002345496 putative lipoprotein|Yersinia pestis[632]|Gram-
Posttranslational modification, protein turnover, chaperones	Membrane protein containing heat shock protein	1	0	0.0271886	1	vi|728|gi|16759006|ref|NP_454623 chaperone protein DnaJ|Salmonella spp.[590]|Gram-
Signal transduction mechanisms	dual specificity protein phosphatase	1	0	0.0271886	1	vi|51|gi|16082755|ref|NP_395201 putative secreted protein-tyrosine phosphatase|Yersinia pestis[632]|Gram-
Nucleotide transport and metabolism	IMP dehydrogenase / GMP reductase domain	1	0	0.0271886	1	vi|196|gi|110806439|ref|YP_689959 inosine 5'-monophosphate dehydrogenase|Shigella[620]|Gram-
Function unknown	pe family	1	0	0.0271886	1	vi|819|gi|57116919|ref|YP_177843 PE family protein|Mycobacterium tuberculosis[1773]|Gram+
Function unknown	ATPase family associated with various cellular activities (AAA)	1	0	0.0271886	1	vi|416|gi|62148024|ref|None DNA polymerase III subunit gamma/tau|Chlamydophila abortus[83555]|Gram-
Energy production and conversion	Methyl-viologen-reducing hydrogenase, delta subunit	1	0	0.0271886	1	vi|596|gi|1017430|ref|None outer membrane protein P64k or PM-6|Neisseria meningitidis[487]|Gram-
Posttranslational modification, protein turnover, chaperones	heat shock protein dnaj domain protein	1	0	0.0271886	1	vi|728|gi|16759006|ref|NP_454623 chaperone protein DnaJ|Salmonella spp.[590]|Gram-
Transcription	transcriptional regulator AsnC family	1	0	0.0271886	1	vi|1103|gi|82700464|ref|YP_415038 AsnC family regulatory protein|Brucella spp.[234]|Gram-
Carbohydrate transport and metabolism	amidohydrolase	1	0	0.0271886	1	vi|804|gi|40737733|ref|None UreB|Helicobacter pylori[210]|Gram-
Carbohydrate transport and metabolism	sugar binding protein	1	0	0.0271886	1	vi|344|gi|218927806|ref|YP_002345681 putative sugar binding protein|Yersinia pestis[632]|Gram-
Defense mechanisms	Multidrug resistance protein mexA	1	0	0.0271886	1	vi|349|gi|218927621|ref|YP_002345496 putative lipoprotein|Yersinia pestis[632]|Gram-
Transcription & Signal transduction mechanisms	Phage shock protein	1	0	0.0271886	1	vi|337|gi|16765033|ref|NP_460648 phage shock protein PspA|Streptococcus pneumoniae[1313]|Gram+
Intracellular trafficking, secretion, and vesicular transport	Pilin like competence factor	1	0	0.0271886	1	vi|1665|gi|15599721|ref|None type 4 fimbrial PilA|Pseudomonas aeruginosa[287]|Gram-
Function unknown	Protein of unknown function (DUF1549)	1	0	0.0271886	1	vi|1650|gi|45656362|ref|YP_000448 hypothetical protein|Leptospira spp.[171]|Gram-
Amino acid transport and metabolism & Translation, ribosomal structure and biogenesis	aspartyl glutamyl-tRNA(asn Gln) amidotransferase subunit B	1	0	0.0271886	1	vi|424|gi|62147986|ref|None aspartyl/glutamyl-tRNA amidotransferase subunit B|Chlamydophila abortus[83555]|Gram-
Function unknown	prepilin-type N-terminal cleavage methylation	1	0	0.0271886	1	vi|1665|gi|15599721|ref|None type 4 fimbrial PilA|Pseudomonas aeruginosa[287]|Gram-
Inorganic ion transport and metabolism	Metal-binding protein YodA	1	0	0.0271886	1	vi|605|gi|209867628|ref|None PsaA|Streptococcus pneumoniae[1313]|Gram+
Replication, recombination and repair	DNA polymerase iii	1	0	0.0271886	1	vi|416|gi|62148024|ref|None DNA polymerase III subunit gamma/tau|Chlamydophila abortus[83555]|Gram-
Function unknown	Uncharacterized conserved protein (DUF2075)	1	0	0.0271886	1	vi|416|gi|62148024|ref|None DNA polymerase III subunit gamma/tau|Chlamydophila abortus[83555]|Gram-
Lipid transport and metabolism	Carbamoyl-phosphate synthase L chain ATP-binding protein	1	0	0.0271886	1	vi|596|gi|1017430|ref|None outer membrane protein P64k or PM-6|Neisseria meningitidis[487]|Gram-
Translation, ribosomal structure and biogenesis	Gln) amidotransferase subunit A	1	0	0.0271886	1	vi|422|gi|62184918|ref|None aspartyl/glutamyl-tRNA amidotransferase subunit A|Chlamydophila abortus[83555]|Gram-
Transcription & Replication, recombination and repair & Signal transduction mechanisms	Catalyzes the ATP-dependent phosphorylation of the 3- deoxy-D-manno-octulosonic acid (Kdo) residue in Kdo-lipid IV(A) at the 4-OH position (By similarity)	1	0	0.0271886	1	vi|439|gi|161353778|ref|NP_224303 serine/threonine-protein kinase|Chlamydophila pneumoniae[83558]|Gram-
Posttranslational modification, protein turnover, chaperones & Intracellular trafficking, secretion, and vesicular transport	Signal peptide peptidase, SppA	1	0	0.0271886	1	vi|608|gi|116516216|ref|YP_816144 ATP-dependent Clp protease proteolytic subunit|Streptococcus pneumoniae[1313]|Gram+
Cell motility & Intracellular trafficking, secretion, and vesicular transport	Pilus assembly protein	1	0	0.0271886	1	vi|632|gi|225871286|ref|YP_002747233 antiphagocytic cell surface-anchored fibrinogen-and IgG Fc-binding protein SeM|Streptococcus equi[1336]|Gram+
Nucleotide transport and metabolism	D-aminoacylase, C-terminal region	1	0	0.0271886	1	vi|804|gi|40737733|ref|None UreB|Helicobacter pylori[210]|Gram-
Amino acid transport and metabolism	Peptidase family M3	1	0	0.0271886	1	vi|421|gi|62185225|ref|None putative peptidase|Chlamydophila abortus[83555]|Gram-
Secondary metabolites biosynthesis, transport and catabolism	ATP-binding protein	1	0	0.0271886	1	vi|343|gi|218929030|ref|YP_002346905 inner membrane ABC-transporter YbtQ|Yersinia pestis[632]|Gram-
Lipid transport and metabolism	synthase	1	0	0.0271886	1	vi|440|gi|15618217|ref|NP_224502 acyl-carrier-protein S-malonyltransferase|Chlamydophila pneumoniae[83558]|Gram-
Cell cycle control, cell division, chromosome partitioning	Part of the ABC transporter FtsEX involved in	1	0	0.0271886	1	vi|768|gi|53719887|ref|YP_108873 putative lipoprotein releasing system transmembrane protein|Burkholderia pseudomallei[28450]|Gram-
Cell wall/membrane/envelope biogenesis	Outer membrane lipoprotein	1	0	0.0271886	1	vi|259|gi|82700695|ref|YP_415269 lipoprotein Omp19|Brucella spp.[234]|Gram-
Function unknown	Lysm domain	1	0	0.0271886	1	vi|859|gi|76788047|ref|YP_328758 group B streptococcal surface immunogenic protein|Streptococcus agalactiae[1311]|Gram+
Defense mechanisms	Peptidase C39 family	1	0	0.0271886	1	vi|343|gi|218929030|ref|YP_002346905 inner membrane ABC-transporter YbtQ|Yersinia pestis[632]|Gram-
Intracellular trafficking, secretion, and vesicular transport	Tfp pilus assembly protein, major pilin	1	0	0.0271886	1	vi|1665|gi|15599721|ref|None type 4 fimbrial PilA|Pseudomonas aeruginosa[287]|Gram-
Function unknown	von Willebrand factor type A domain	1	0	0.0271886	1	vi|482|gi|68249712|ref|YP_248824 Outer membrane protein P5|Haemophilus influenzae[727]|Gram-
Posttranslational modification, protein turnover, chaperones	Alkyl hydroperoxide reductase F subunit	1	0	0.0271886	1	vi|596|gi|1017430|ref|None outer membrane protein P64k or PM-6|Neisseria meningitidis[487]|Gram-
Transcription & Replication, recombination and repair & Signal transduction mechanisms	Lipopolysaccharide kinase (Kdo/WaaP) family	1	0	0.0271886	1	vi|329|gi|6678323|ref|NP_033396 1|Salmonella spp.[590]|Gram-
Function unknown	Inherit from NOG: Protein of unknown function (DUF1559)	1	0	0.0271886	1	vi|1665|gi|15599721|ref|None type 4 fimbrial PilA|Pseudomonas aeruginosa[287]|Gram-
Amino acid transport and metabolism	ABC branched chain amino acid transporter, ATPase subunit	1	0	0.0271886	1	vi|343|gi|218929030|ref|YP_002346905 inner membrane ABC-transporter YbtQ|Yersinia pestis[632]|Gram-
Signal transduction mechanisms	GAF domain	1	0	0.0271886	1	vi|380|gi|33592924|ref|NP_880568 regulatory protein BvgR|Bordetella pertussis[520]|Gram-
Inorganic ion transport and metabolism	Manganese-binding protein	1	0	0.0271886	1	vi|605|gi|209867628|ref|None PsaA|Streptococcus pneumoniae[1313]|Gram+
Amino acid transport and metabolism & Signal transduction mechanisms	ggdef family	1	0	0.0271886	1	vi|397|gi|112360246|ref|None aspartate/glutamate-binding ABC transporter protein|Campylobacter jejuni[197]|Gram-
Posttranslational modification, protein turnover, chaperones	Cpn10	1	0	0.0271886	1	vi|825|gi|712830|ref|None heat shock protein|Helicobacter pylori[210]|Gram-
Function unknown	fumarate reductase succinate dehydrogenase flavoprotein domain protein	1	0	0.0271886	1	vi|596|gi|1017430|ref|None outer membrane protein P64k or PM-6|Neisseria meningitidis[487]|Gram-
Intracellular trafficking, secretion, and vesicular transport	type IV pilus biogenesis protein	1	0	0.0271886	1	vi|1665|gi|15599721|ref|None type 4 fimbrial PilA|Pseudomonas aeruginosa[287]|Gram-
Cell cycle control, cell division, chromosome partitioning	Cell division ATP-binding protein ftsE	1	0	0.0271886	1	vi|343|gi|218929030|ref|YP_002346905 inner membrane ABC-transporter YbtQ|Yersinia pestis[632]|Gram-
Intracellular trafficking, secretion, and vesicular transport	Prokaryotic N-terminal methylation motif	1	0	0.0271886	1	vi|1665|gi|15599721|ref|None type 4 fimbrial PilA|Pseudomonas aeruginosa[287]|Gram-
Intracellular trafficking, secretion, and vesicular transport	prepilin-type cleavage methylation protein	1	0	0.0271886	1	vi|1665|gi|15599721|ref|None type 4 fimbrial PilA|Pseudomonas aeruginosa[287]|Gram-
Inorganic ion transport and metabolism	MgtE intracellular region	1	0	0.0271886	1	vi|196|gi|110806439|ref|YP_689959 inosine 5'-monophosphate dehydrogenase|Shigella[620]|Gram-
Lipid transport and metabolism	carbamoyl-phosphate synthase l chain	1	0	0.0271886	1	vi|596|gi|1017430|ref|None outer membrane protein P64k or PM-6|Neisseria meningitidis[487]|Gram-
Lipid transport and metabolism	fatty acid synthase	1	0	0.0271886	1	vi|440|gi|15618217|ref|NP_224502 acyl-carrier-protein S-malonyltransferase|Chlamydophila pneumoniae[83558]|Gram-
Transcription	(CBS) domain	1	0	0.0271886	1	vi|196|gi|110806439|ref|YP_689959 inosine 5'-monophosphate dehydrogenase|Shigella[620]|Gram-
Signal transduction mechanisms	CBS domain containing membrane protein	1	0	0.0271886	1	vi|196|gi|110806439|ref|YP_689959 inosine 5'-monophosphate dehydrogenase|Shigella[620]|Gram-
Cell wall/membrane/envelope biogenesis	peptidase C60 sortase A and B	1	0	0.0271886	1	vi|615|gi|116515518|ref|YP_816547 sortase|Streptococcus pneumoniae[1313]|Gram+
Defense mechanisms	ABC transporter transmembrane region	1	0	0.0271886	1	vi|343|gi|218929030|ref|YP_002346905 inner membrane ABC-transporter YbtQ|Yersinia pestis[632]|Gram-
Function unknown	PAP2 superfamily	1	0	0.0271886	1	vi|1640|gi|386733821|ref|YP_006204206 Phosphoesterase PA-phosphatase related protein|Bacillus anthracis[1392]|Gram+
Function unknown	epsp synthase (3-phosphoshikimate 1-carboxyvinyltransferase)	1	0	0.0271886	1	vi|366|gi|512545|ref|None None|Aeromonas salmonicida[645]|Gram-
Function unknown	Homoserine dehydrogenase NAD-binding protein	1	0	0.0271886	1	vi|823|gi|62290600|ref|YP_222393 glyceraldehyde-3-phosphate dehydrogenase|Brucella spp.[234]|Gram-
Function unknown	HI0933-like protein	1	0	0.0271886	1	vi|596|gi|1017430|ref|None outer membrane protein P64k or PM-6|Neisseria meningitidis[487]|Gram-
Signal transduction mechanisms	GGDEF	1	0	0.0271886	1	vi|380|gi|33592924|ref|NP_880568 regulatory protein BvgR|Bordetella pertussis[520]|Gram-
Function unknown	Phage cell wall hydrolase	1	0	0.0271886	1	vi|265|gi|15677829|ref|NP_274993 hypothetical protein|Neisseria meningitidis[487]|Gram-
Cell wall/membrane/envelope biogenesis	Involved in heme (porphyrin) scavenging. Binds hemoglobin and almost exclusively free-base protoporphyrin IX. Probably has a role as the central conduit of the isd heme uptake system, i.e. mediates the transfer of the iron-containing nutrient from IsdABH to the membrane translocation system IsdDEF. Hemin- free IsdC (apo-IsdC) acquires hemin from hemin-containing IsdA (holo-IsdA) probably through …	1	0	0.0271886	1	vi|893|gi|151221252|ref|YP_001332074 iron-regulated heme-iron binding protein IsdB|Staphylococcus aureus[1280]|Gram+
Energy production and conversion	dihydrolipoamide acetyltransferase	1	0	0.0271886	1	vi|596|gi|1017430|ref|None outer membrane protein P64k or PM-6|Neisseria meningitidis[487]|Gram-
Function unknown	Protein of unknown function (DUF1559)	1	0	0.0271886	1	vi|1665|gi|15599721|ref|None type 4 fimbrial PilA|Pseudomonas aeruginosa[287]|Gram-
Defense mechanisms	abc transporter	1	0	0.0271886	1	vi|343|gi|218929030|ref|YP_002346905 inner membrane ABC-transporter YbtQ|Yersinia pestis[632]|Gram-
Inorganic ion transport and metabolism	Fe3 ABC superfamily ATP binding cassette transporter, binding protein	1	0	0.0271886	1	vi|623|gi|116515816|ref|YP_815744 iron ABC transporter, iron-binding protein|Streptococcus pneumoniae[1313]|Gram+
Posttranslational modification, protein turnover, chaperones & Intracellular trafficking, secretion, and vesicular transport	ATP-dependent Clp protease, proteolytic subunit	1	0	0.0271886	1	vi|608|gi|116516216|ref|YP_816144 ATP-dependent Clp protease proteolytic subunit|Streptococcus pneumoniae[1313]|Gram+
Function unknown	protein with CBS domains	1	0	0.0271886	1	vi|196|gi|110806439|ref|YP_689959 inosine 5'-monophosphate dehydrogenase|Shigella[620]|Gram-
Cell wall/membrane/envelope biogenesis	peptidase, M48	1	0	0.0271886	1	vi|824|gi|2935168|ref|None HtrA|Haemophilus influenzae[727]|Gram-
Lipid transport and metabolism	Domain of unknown function (DUF1729)	1	0	0.0271886	1	vi|440|gi|15618217|ref|NP_224502 acyl-carrier-protein S-malonyltransferase|Chlamydophila pneumoniae[83558]|Gram-
Cell wall/membrane/envelope biogenesis	FtsX-like permease family	1	0	0.0271886	1	vi|768|gi|53719887|ref|YP_108873 putative lipoprotein releasing system transmembrane protein|Burkholderia pseudomallei[28450]|Gram-
Inorganic ion transport and metabolism	Arylsulfatase	1	0	0.0271886	1	vi|346|gi|218930092|ref|YP_002347967 putative sulfatase|Yersinia pestis[632]|Gram-
Function unknown	cbs domains	1	0	0.0271886	1	vi|196|gi|110806439|ref|YP_689959 inosine 5'-monophosphate dehydrogenase|Shigella[620]|Gram-
Secondary metabolites biosynthesis, transport and catabolism	Acyl transferase domain	1	0	0.0271886	1	vi|440|gi|15618217|ref|NP_224502 acyl-carrier-protein S-malonyltransferase|Chlamydophila pneumoniae[83558]|Gram-
Cell wall/membrane/envelope biogenesis	ABC-type transport system involved in lipoprotein release permease component	1	0	0.0271886	1	vi|768|gi|53719887|ref|YP_108873 putative lipoprotein releasing system transmembrane protein|Burkholderia pseudomallei[28450]|Gram-
Defense mechanisms	Type I secretion system ATPase	1	0	0.0271886	1	vi|343|gi|218929030|ref|YP_002346905 inner membrane ABC-transporter YbtQ|Yersinia pestis[632]|Gram-
Intracellular trafficking, secretion, and vesicular transport	Major pilin subunit	1	0	0.0271886	1	vi|1665|gi|15599721|ref|None type 4 fimbrial PilA|Pseudomonas aeruginosa[287]|Gram-
Inorganic ion transport and metabolism	N-acetylgalactosamine 6-sulfate sulfatase (GALNS)	1	0	0.0271886	1	vi|346|gi|218930092|ref|YP_002347967 putative sulfatase|Yersinia pestis[632]|Gram-
Posttranslational modification, protein turnover, chaperones	Tetratricopeptide repeat protein	1	0	0.0271886	1	vi|728|gi|16759006|ref|NP_454623 chaperone protein DnaJ|Salmonella spp.[590]|Gram-
Function unknown	phage lipoprotein	1	0	0.0271886	1	vi|5|gi|40646957|ref|AAR88323.1 lethal factor|Bacillus anthracis[1392]|Gram+
Function unknown	Inherit from COG: leucine Rich Repeat	1	0	0.0271886	1	vi|869|gi|255961211|ref|None BibA|Streptococcus agalactiae[1311]|Gram+
Energy production and conversion & Lipid transport and metabolism	Biotin-requiring enzyme	1	0	0.0271886	1	vi|596|gi|1017430|ref|None outer membrane protein P64k or PM-6|Neisseria meningitidis[487]|Gram-
Function unknown	S-layer homology domain	1	0	0.0271886	1	vi|284|gi|26250246|ref|NP_756286 putative adhesin|Escherichia coli[83334]|Gram-
Cytoskeleton	Part of the ABC transporter complex MetNIQ involved in methionine import. Responsible for energy coupling to the transport system (By similarity)	1	0	0.0271886	1	vi|343|gi|218929030|ref|YP_002346905 inner membrane ABC-transporter YbtQ|Yersinia pestis[632]|Gram-
Function unknown	Membrane Fusion Protein	1	0	0.0271886	1	vi|349|gi|218927621|ref|YP_002345496 putative lipoprotein|Yersinia pestis[632]|Gram-
Function unknown	S-layer related protein precursor	1	0	0.0271886	1	vi|1650|gi|45656362|ref|YP_000448 hypothetical protein|Leptospira spp.[171]|Gram-
Inorganic ion transport and metabolism	Pyridine nucleotide-disulphide oxidoreductase, dimerisation domain	1	0	0.0271886	1	vi|596|gi|1017430|ref|None outer membrane protein P64k or PM-6|Neisseria meningitidis[487]|Gram-
Posttranslational modification, protein turnover, chaperones	Involved in protein export. Acts as a chaperone by maintaining the newly synthesized protein in an open conformation	1	0	0.0271886	1	vi|256|gi|17987352|ref|NP_539986 trigger factor|Brucella spp.[234]|Gram-
Cell wall/membrane/envelope biogenesis	Pyridoxal phosphate-dependent enzyme apparently involved in regulation of cell wall	1	0	0.0271886	1	vi|472|gi|156502002|ref|YP_001428067 DegT/DnrJ/EryC1/StrS family sugar aminotransferase|Francisella tularensis[263]|Gram-
Secondary metabolites biosynthesis, transport and catabolism	beta-ketoacyl synthase	1	0	0.0271886	1	vi|440|gi|15618217|ref|NP_224502 acyl-carrier-protein S-malonyltransferase|Chlamydophila pneumoniae[83558]|Gram-
Function unknown	N-terminal methylation motif domain protein	1	0	0.0271886	1	vi|1665|gi|15599721|ref|None type 4 fimbrial PilA|Pseudomonas aeruginosa[287]|Gram-
Defense mechanisms	Efflux ABC transporter permease	1	0	0.0271886	1	vi|768|gi|53719887|ref|YP_108873 putative lipoprotein releasing system transmembrane protein|Burkholderia pseudomallei[28450]|Gram-
Signal transduction mechanisms	HATPase_c	1	0	0.0271886	1	vi|824|gi|2935168|ref|None HtrA|Haemophilus influenzae[727]|Gram-
Cell motility & Intracellular trafficking, secretion, and vesicular transport	spore coat assembly protein SafA	1	0	0.0271886	1	vi|859|gi|76788047|ref|YP_328758 group B streptococcal surface immunogenic protein|Streptococcus agalactiae[1311]|Gram+
Cell wall/membrane/envelope biogenesis	phosphoglycerol transferase I	1	0	0.0271886	1	vi|346|gi|218930092|ref|YP_002347967 putative sulfatase|Yersinia pestis[632]|Gram-
Inorganic ion transport and metabolism	Inherit from COG: (ABC) transporter	1	0	0.0271886	1	vi|343|gi|218929030|ref|YP_002346905 inner membrane ABC-transporter YbtQ|Yersinia pestis[632]|Gram-
Cell wall/membrane/envelope biogenesis	lipopolysaccharide biosynthetic process	1	0	0.0271886	1	vi|238|gi|17987609|ref|NP_540243 hypothetical protein|Brucella spp.[234]|Gram-
Signal transduction mechanisms	Two-component sensor kinase N-terminal	1	0	0.0271886	1	vi|623|gi|116515816|ref|YP_815744 iron ABC transporter, iron-binding protein|Streptococcus pneumoniae[1313]|Gram+
Posttranslational modification, protein turnover, chaperones	Inherit from COG: Molecular chaperone. Has ATPase activity (By similarity)	1	0	0.0271886	1	vi|345|gi|218930152|ref|YP_002348027 heat shock protein 90|Yersinia pestis[632]|Gram-
Posttranslational modification, protein turnover, chaperones	Plays a major role in protein secretion by helping the post-translocational extracellular folding of several secreted proteins (By similarity)	1	0	0.0271886	1	vi|258|gi|82699574|ref|YP_414148 peptidyl-prolyl cis-trans isomerase, putative|Brucella spp.[234]|Gram-
Inorganic ion transport and metabolism	arylsulfatase (A or B)	1	0	0.0271886	1	vi|346|gi|218930092|ref|YP_002347967 putative sulfatase|Yersinia pestis[632]|Gram-
Signal transduction mechanisms	Two component LuxR family transcriptional regulator	1	0	0.0271886	1	vi|439|gi|161353778|ref|NP_224303 serine/threonine-protein kinase|Chlamydophila pneumoniae[83558]|Gram-
Nucleotide transport and metabolism	Inherit from COG: Dihydroorotase	1	0	0.0271886	1	vi|804|gi|40737733|ref|None UreB|Helicobacter pylori[210]|Gram-
Energy production and conversion	Fumarate reductase succinate dehydrogenase	1	0	0.0271886	1	vi|596|gi|1017430|ref|None outer membrane protein P64k or PM-6|Neisseria meningitidis[487]|Gram-
Function unknown	Inherit from COG: pathogenesis	1	0	0.0271886	1	vi|1062|gi|54020389|ref|YP_115696 protein p97; cilium adhesin|Mycoplasma hyopneumoniae[2099]|Gram-
Defense mechanisms	RND family efflux transporter mfp subunit	1	0	0.0271886	1	vi|349|gi|218927621|ref|YP_002345496 putative lipoprotein|Yersinia pestis[632]|Gram-
Function unknown	(Histidine triad) protein	1	0	0.0271886	1	vi|836|gi|13447096|ref|None PhpA-79|Streptococcus pneumoniae[1313]|Gram+
Cell wall/membrane/envelope biogenesis	RND family efflux system membrane fusion protein	1	0	0.0271886	1	vi|349|gi|218927621|ref|YP_002345496 putative lipoprotein|Yersinia pestis[632]|Gram-
Energy production and conversion	nitrilase cyanide hydratase and apolipoprotein n-acyltransferase	1	0	0.0271886	1	vi|480|gi|148971|ref|None protein D|Haemophilus influenzae[727]|Gram-
Cell wall/membrane/envelope biogenesis	Type VI secretion protein IcmF	1	0	0.0271886	1	vi|285|gi|26249224|ref|NP_755264 hypothetical protein|Escherichia coli[83334]|Gram-
Intracellular trafficking, secretion, and vesicular transport	Inherit from NOG: Type II secretion system protein C	1	0	0.0271886	1	vi|824|gi|2935168|ref|None HtrA|Haemophilus influenzae[727]|Gram-
Function unknown	2-nitropropane dioxygenase	1	0	0.0271886	1	vi|196|gi|110806439|ref|YP_689959 inosine 5'-monophosphate dehydrogenase|Shigella[620]|Gram-
Inorganic ion transport and metabolism	DNA-binding protein	1	0	0.0271886	1	vi|806|gi|8777456|ref|None neutrophil-activating protein|Helicobacter pylori[210]|Gram-
Function unknown	6-phosphogluconate dehydrogenase nad-binding	1	0	0.0271886	1	vi|622|gi|116515453|ref|YP_815856 6-phosphogluconate dehydrogenase|Streptococcus pneumoniae[1313]|Gram+
Secondary metabolites biosynthesis, transport and catabolism	FtsX-like permease family	1	0	0.0271886	1	vi|768|gi|53719887|ref|YP_108873 putative lipoprotein releasing system transmembrane protein|Burkholderia pseudomallei[28450]|Gram-
Cell wall/membrane/envelope biogenesis	exopolysaccharide production protein	1	0	0.0271886	1	vi|238|gi|17987609|ref|NP_540243 hypothetical protein|Brucella spp.[234]|Gram-
Function unknown	Acyl-carrier domain protein	1	0	0.0271886	1	vi|440|gi|15618217|ref|NP_224502 acyl-carrier-protein S-malonyltransferase|Chlamydophila pneumoniae[83558]|Gram-
Amino acid transport and metabolism	Diaminopimelate dehydrogenase	1	0	0.0271886	1	vi|1628|gi|219870280|ref|YP_002474655 glyceraldehyde-3-phosphate dehydrogenase|Haemophilus parasuis[738]|Gram-
Function unknown	Bacterial Ig-like domain (Group 2)	1	0	0.0271886	1	vi|93|gi|15804220|ref|NP_290259 intimin adherence protein|Escherichia coli[83334]|Gram-
Function unknown	pilus assembly protein PilW	1	0	0.0271886	1	vi|1665|gi|15599721|ref|None type 4 fimbrial PilA|Pseudomonas aeruginosa[287]|Gram-
Energy production and conversion & Coenzyme transport and metabolism	salicylate hydroxylase	1	0	0.0271886	1	vi|596|gi|1017430|ref|None outer membrane protein P64k or PM-6|Neisseria meningitidis[487]|Gram-
Transcription & Signal transduction mechanisms	abc transporter atp-binding protein	1	0	0.0271886	1	vi|343|gi|218929030|ref|YP_002346905 inner membrane ABC-transporter YbtQ|Yersinia pestis[632]|Gram-
Signal transduction mechanisms	CBS	1	0	0.0271886	1	vi|196|gi|110806439|ref|YP_689959 inosine 5'-monophosphate dehydrogenase|Shigella[620]|Gram-
Function unknown	phage Tail Protein	1	0	0.0271886	1	vi|1691|gi|74474893|ref|None antigenic protein Et 18|Edwardsiella tarda[636]|Gram-
Function unknown	Clp protease	1	0	0.0271886	1	vi|608|gi|116516216|ref|YP_816144 ATP-dependent Clp protease proteolytic subunit|Streptococcus pneumoniae[1313]|Gram+
Posttranslational modification, protein turnover, chaperones	Bacterial trigger factor protein (TF) C-terminus	1	0	0.0271886	1	vi|256|gi|17987352|ref|NP_539986 trigger factor|Brucella spp.[234]|Gram-
Function unknown	Metalloenzyme superfamily	1	0	0.0271886	1	vi|346|gi|218930092|ref|YP_002347967 putative sulfatase|Yersinia pestis[632]|Gram-
Translation, ribosomal structure and biogenesis	Inherit from COG: Allows the formation of correctly charged Gln-tRNA(Gln) through the transamidation of misacylated Glu-tRNA(Gln) in organisms which lack glutaminyl-tRNA synthetase. The reaction takes place in the presence of glutamine and ATP through an activated gamma-phospho-Glu-tRNA(Gln) (By similarity)	1	0	0.0271886	1	vi|422|gi|62184918|ref|None aspartyl/glutamyl-tRNA amidotransferase subunit A|Chlamydophila abortus[83555]|Gram-
Cell wall/membrane/envelope biogenesis	permease	1	0	0.0271886	1	vi|768|gi|53719887|ref|YP_108873 putative lipoprotein releasing system transmembrane protein|Burkholderia pseudomallei[28450]|Gram-
Function unknown	pspC domain protein	1	0	0.0271886	1	vi|354|gi|51593897|ref|YP_068464 yopB; putative Yop targeting protein|Yersinia pseudotuberculosis[633]|Gram-
Function unknown	TPR	1	0	0.0271886	1	vi|824|gi|2935168|ref|None HtrA|Haemophilus influenzae[727]|Gram-
Posttranslational modification, protein turnover, chaperones	PHB	1	0	0.0271886	1	vi|267|gi|15677093|ref|NP_274245 stomatin/Mec-2 family protein|Neisseria meningitidis[487]|Gram-
Inorganic ion transport and metabolism	TRAP transporter solute receptor TAXI family	1	0	0.0271886	1	vi|397|gi|112360246|ref|None aspartate/glutamate-binding ABC transporter protein|Campylobacter jejuni[197]|Gram-
Carbohydrate transport and metabolism	Extracellular solute-binding protein family 1	1	0	0.0271886	1	vi|344|gi|218927806|ref|YP_002345681 putative sugar binding protein|Yersinia pestis[632]|Gram-
Replication, recombination and repair	ATPase family associated with various cellular activities (AAA)	1	0	0.0271886	1	vi|416|gi|62148024|ref|None DNA polymerase III subunit gamma/tau|Chlamydophila abortus[83555]|Gram-
Function unknown	Ig domain protein group 1 domain protein	1	0	0.0271886	1	vi|93|gi|15804220|ref|NP_290259 intimin adherence protein|Escherichia coli[83334]|Gram-
Transcription	HTH_XRE	1	0	0.0271886	1	vi|387|gi|33601286|ref|NP_888846 putative outer membrane ligand binding protein|Bordetella pertussis[520]|Gram-
Intracellular trafficking, secretion, and vesicular transport	Pilin (bacterial filament)	1	0	0.0271886	1	vi|1665|gi|15599721|ref|None type 4 fimbrial PilA|Pseudomonas aeruginosa[287]|Gram-
Function unknown	Uncharacterized protein conserved in bacteria (DUF2130)	1	0	0.0271886	1	vi|426|gi|26006347|ref|None DnaK|Chlamydophila abortus[83555]|Gram-
Function unknown	Leucine Rich Repeat	1	0	0.0271886	1	vi|869|gi|255961211|ref|None BibA|Streptococcus agalactiae[1311]|Gram+
Replication, recombination and repair	DNA polymerase	1	0	0.0271886	1	vi|416|gi|62148024|ref|None DNA polymerase III subunit gamma/tau|Chlamydophila abortus[83555]|Gram-
Function unknown	PspA IM30 family protein	1	0	0.0271886	1	vi|337|gi|16765033|ref|NP_460648 phage shock protein PspA|Streptococcus pneumoniae[1313]|Gram+
Function unknown	Archaeal ATPase	1	0	0.0271886	1	vi|416|gi|62148024|ref|None DNA polymerase III subunit gamma/tau|Chlamydophila abortus[83555]|Gram-
Energy production and conversion & Posttranslational modification, protein turnover, chaperones	ABC transporter	1	0	0.0271886	1	vi|343|gi|218929030|ref|YP_002346905 inner membrane ABC-transporter YbtQ|Yersinia pestis[632]|Gram-
Function unknown	NAD binding site	1	0	0.0271886	1	vi|596|gi|1017430|ref|None outer membrane protein P64k or PM-6|Neisseria meningitidis[487]|Gram-
Lipid transport and metabolism	3-Hydroxyisobutyrate dehydrogenase	1	0	0.0271886	1	vi|622|gi|116515453|ref|YP_815856 6-phosphogluconate dehydrogenase|Streptococcus pneumoniae[1313]|Gram+
Intracellular trafficking, secretion, and vesicular transport	Secretory Protein	1	0	0.0271886	1	vi|1665|gi|15599721|ref|None type 4 fimbrial PilA|Pseudomonas aeruginosa[287]|Gram-
Posttranslational modification, protein turnover, chaperones	Magnesium chelatase, subunit ChlI	1	0	0.0271886	1	vi|416|gi|62148024|ref|None DNA polymerase III subunit gamma/tau|Chlamydophila abortus[83555]|Gram-
Cell wall/membrane/envelope biogenesis	Arylsulfatase	1	0	0.0271886	1	vi|346|gi|218930092|ref|YP_002347967 putative sulfatase|Yersinia pestis[632]|Gram-
Function unknown	ATPase associated with various cellular activities aaa_5	1	0	0.0271886	1	vi|726|gi|9650897|ref|NULL heat shock protein|Salmonella spp.[590]|Gram-
Lipid transport and metabolism	Biotin_carb_C	1	0	0.0271886	1	vi|596|gi|1017430|ref|None outer membrane protein P64k or PM-6|Neisseria meningitidis[487]|Gram-
Posttranslational modification, protein turnover, chaperones	Heat shock protein DnaJ domain protein	1	0	0.0271886	1	vi|728|gi|16759006|ref|NP_454623 chaperone protein DnaJ|Salmonella spp.[590]|Gram-
Function unknown	Pfam:DUF1023	1	0	0.0271886	1	vi|121|gi|15611010|ref|NP_218391 10 kDa culture filtrate antigen EsxB|Mycobacterium tuberculosis[1773]|Gram+
Cell cycle control, cell division, chromosome partitioning	Cell division protein FtsX	1	0	0.0271886	1	vi|768|gi|53719887|ref|YP_108873 putative lipoprotein releasing system transmembrane protein|Burkholderia pseudomallei[28450]|Gram-
Amino acid transport and metabolism	Cys/Met metabolism PLP-dependent enzyme	1	0	0.0271886	1	vi|472|gi|156502002|ref|YP_001428067 DegT/DnrJ/EryC1/StrS family sugar aminotransferase|Francisella tularensis[263]|Gram-
Cell wall/membrane/envelope biogenesis	outer membrane lipoprotein carrier protein	1	0	0.0271886	1	vi|347|gi|218928525|ref|YP_002346400 outer-membrane lipoprotein carrier protein|Yersinia pestis[632]|Gram-
Cell wall/membrane/envelope biogenesis	Glycosyl transferase family protein	1	0	0.0271886	1	vi|238|gi|17987609|ref|NP_540243 hypothetical protein|Brucella spp.[234]|Gram-
Posttranslational modification, protein turnover, chaperones	C-terminal, D2-small domain, of ClpB protein	1	0	0.0271886	1	vi|726|gi|9650897|ref|NULL heat shock protein|Salmonella spp.[590]|Gram-
Energy production and conversion	Drtgg domain protein	1	0	0.0271886	1	vi|1102|gi|82700122|ref|YP_414696 cobyrinic acid a,c-diamide synthase|Brucella spp.[234]|Gram-
Inorganic ion transport and metabolism	Magnesium and cobalt efflux protein	1	0	0.0271886	1	vi|196|gi|110806439|ref|YP_689959 inosine 5'-monophosphate dehydrogenase|Shigella[620]|Gram-
Function unknown	Cupin 2, conserved barrel domain protein	1	0	0.0271886	1	vi|867|gi|15610010|ref|NP_217389 cell surface lipoprotein mpt83 (lipoprotein P23)|Mycobacterium tuberculosis[1773]|Gram+
Amino acid transport and metabolism	Peptidase M1 membrane alanine aminopeptidase	1	0	0.0271886	1	vi|824|gi|2935168|ref|None HtrA|Haemophilus influenzae[727]|Gram-
Cell wall/membrane/envelope biogenesis	glycosyl transferase, family 25	1	0	0.0271886	1	vi|238|gi|17987609|ref|NP_540243 hypothetical protein|Brucella spp.[234]|Gram-
Function unknown	polysaccharide-degrading enzyme	1	0	0.0271886	1	vi|1650|gi|45656362|ref|YP_000448 hypothetical protein|Leptospira spp.[171]|Gram-
Energy production and conversion & Coenzyme transport and metabolism	hydroxylase	1	0	0.0271886	1	vi|596|gi|1017430|ref|None outer membrane protein P64k or PM-6|Neisseria meningitidis[487]|Gram-
Function unknown	Alcohol dehydrogenase. zinc-binding	1	0	0.0271886	1	vi|440|gi|15618217|ref|NP_224502 acyl-carrier-protein S-malonyltransferase|Chlamydophila pneumoniae[83558]|Gram-
Energy production and conversion	nitrate reductase, nitrite reductase	1	0	0.0271886	1	vi|596|gi|1017430|ref|None outer membrane protein P64k or PM-6|Neisseria meningitidis[487]|Gram-
Amino acid transport and metabolism	cysteine desulfurase (nitrogenase metalloclustersbiosynthesis protein NifS) (EC 2.8.1.7)	1	0	0.0271886	1	vi|472|gi|156502002|ref|YP_001428067 DegT/DnrJ/EryC1/StrS family sugar aminotransferase|Francisella tularensis[263]|Gram-
Translation, ribosomal structure and biogenesis	Catalyzes the tRNA-independent activation of glutamate in presence of ATP and the subsequent transfer of glutamate onto a tRNA(Asp). Glutamate is transferred on the 2-amino-5-(4,5- dihydroxy-2-cyclopenten-1-yl) moiety of the queuosine in the wobble position of the QUC anticodon (By similarity)	1	0	0.0271886	1	vi|617|gi|15901888|ref|NP_346492 glutamyl-tRNA synthetase|Streptococcus pneumoniae[1313]|Gram+
Signal transduction mechanisms	protein with cbs domains	1	0	0.0271886	1	vi|196|gi|110806439|ref|YP_689959 inosine 5'-monophosphate dehydrogenase|Shigella[620]|Gram-
Inorganic ion transport and metabolism	Zinc ABC superfamily ATP binding cassette transporter, binding protein	1	0	0.0271886	1	vi|605|gi|209867628|ref|None PsaA|Streptococcus pneumoniae[1313]|Gram+
Inorganic ion transport and metabolism	ATP-binding protein	1	0	0.0271886	1	vi|343|gi|218929030|ref|YP_002346905 inner membrane ABC-transporter YbtQ|Yersinia pestis[632]|Gram-
Energy production and conversion	Dihydrolipoyl dehydrogenase	1	0	0.0271886	1	vi|596|gi|1017430|ref|None outer membrane protein P64k or PM-6|Neisseria meningitidis[487]|Gram-
Cell wall/membrane/envelope biogenesis	lipoprotein releasing system transmembrane protein LolC	1	0	0.0271886	1	vi|768|gi|53719887|ref|YP_108873 putative lipoprotein releasing system transmembrane protein|Burkholderia pseudomallei[28450]|Gram-
Function unknown	AtP-binding protein	1	0	0.0271886	1	vi|726|gi|9650897|ref|NULL heat shock protein|Salmonella spp.[590]|Gram-
Defense mechanisms	integral membrane protein	1	0	0.0271886	1	vi|768|gi|53719887|ref|YP_108873 putative lipoprotein releasing system transmembrane protein|Burkholderia pseudomallei[28450]|Gram-
Function unknown	Ribosomal protein L7/L12 C-terminal domain	1	0	0.0271886	1	vi|114|gi|304271|ref|None None|Brucella spp.[234]|Gram-
Amino acid transport and metabolism & Inorganic ion transport and metabolism	Binding-protein-dependent transport system inner membrane component	1	0	0.0271886	1	vi|343|gi|218929030|ref|YP_002346905 inner membrane ABC-transporter YbtQ|Yersinia pestis[632]|Gram-
Posttranslational modification, protein turnover, chaperones	SurA N-terminal domain	1	0	0.0271886	1	vi|258|gi|82699574|ref|YP_414148 peptidyl-prolyl cis-trans isomerase, putative|Brucella spp.[234]|Gram-
Lipid transport and metabolism	Acetyl-CoA carboxylase biotin carboxyl carrier protein subunit	1	0	0.0271886	1	vi|596|gi|1017430|ref|None outer membrane protein P64k or PM-6|Neisseria meningitidis[487]|Gram-
Cell wall/membrane/envelope biogenesis	DegT/DnrJ/EryC1/StrS aminotransferase family	1	0	0.0271886	1	vi|472|gi|156502002|ref|YP_001428067 DegT/DnrJ/EryC1/StrS family sugar aminotransferase|Francisella tularensis[263]|Gram-
Function unknown	conserved coiled coil protein	1	0	0.0271886	1	vi|409|gi|116292677|ref|None FspA2|Campylobacter jejuni[197]|Gram-
Function unknown	phosphoesterase PA-phosphatase related protein	1	0	0.0271886	1	vi|1640|gi|386733821|ref|YP_006204206 Phosphoesterase PA-phosphatase related protein|Bacillus anthracis[1392]|Gram+
Cell motility & Signal transduction mechanisms	MA	1	0	0.0271886	1	vi|272|gi|15677822|ref|NP_274986 putative adhesin/invasin|Neisseria meningitidis[487]|Gram-
Coenzyme transport and metabolism	CobB CobQ domain protein glutamine amidotransferase	1	0	0.0271886	1	vi|1102|gi|82700122|ref|YP_414696 cobyrinic acid a,c-diamide synthase|Brucella spp.[234]|Gram-
Secondary metabolites biosynthesis, transport and catabolism	Inherit from COG: phytoene	1	0	0.0271886	1	vi|596|gi|1017430|ref|None outer membrane protein P64k or PM-6|Neisseria meningitidis[487]|Gram-
Function unknown	periplasmic secreted protein	1	0	0.0271886	1	vi|232|gi|17986819|ref|NP_539453 periplasmic immunogenic protein|Brucella spp.[234]|Gram-
Function unknown	ig domain protein group 2 domain protein	1	0	0.0271886	1	vi|1650|gi|45656362|ref|YP_000448 hypothetical protein|Leptospira spp.[171]|Gram-
Inorganic ion transport and metabolism	ABC transporter related	1	0	0.0271886	1	vi|343|gi|218929030|ref|YP_002346905 inner membrane ABC-transporter YbtQ|Yersinia pestis[632]|Gram-
Function unknown	Invasion-associated protein	1	0	0.0271886	1	vi|254|gi|17987867|ref|NP_540501 invasion protein B|Brucella spp.[234]|Gram-
Amino acid transport and metabolism	oligopeptide ABC transporter ATP-binding protein	1	0	0.0271886	1	vi|343|gi|218929030|ref|YP_002346905 inner membrane ABC-transporter YbtQ|Yersinia pestis[632]|Gram-
Intracellular trafficking, secretion, and vesicular transport	AAA ATPase	1	0	0.0271886	1	vi|416|gi|62148024|ref|None DNA polymerase III subunit gamma/tau|Chlamydophila abortus[83555]|Gram-
Function unknown	Type I phosphodiesterase / nucleotide pyrophosphatase	1	0	0.0271886	1	vi|346|gi|218930092|ref|YP_002347967 putative sulfatase|Yersinia pestis[632]|Gram-
Amino acid transport and metabolism	Branched chain amino acid transport ATP-binding protein	1	0	0.0271886	1	vi|343|gi|218929030|ref|YP_002346905 inner membrane ABC-transporter YbtQ|Yersinia pestis[632]|Gram-
Signal transduction mechanisms	Serine threonine protein kinase with CHASE2 sensor	1	0	0.0271886	1	vi|439|gi|161353778|ref|NP_224303 serine/threonine-protein kinase|Chlamydophila pneumoniae[83558]|Gram-
Replication, recombination and repair	DNA helicase	1	0	0.0271886	1	vi|416|gi|62148024|ref|None DNA polymerase III subunit gamma/tau|Chlamydophila abortus[83555]|Gram-
Function unknown	Uncharacterised ACR, YagE family COG1723	1	0	0.0271886	1	vi|431|gi|15835371|ref|NP_297130 hypothetical protein|Chlamydia muridarum[83560]|Gram-
Function unknown	Inherit from COG: (ABC) transporter	1	0	0.0271886	1	vi|343|gi|218929030|ref|YP_002346905 inner membrane ABC-transporter YbtQ|Yersinia pestis[632]|Gram-
Energy production and conversion	Fumarate reduCtase	1	0	0.0271886	1	vi|596|gi|1017430|ref|None outer membrane protein P64k or PM-6|Neisseria meningitidis[487]|Gram-
Energy production and conversion	ycei family	1	0	0.0271886	1	vi|275|gi|15676917|ref|NP_274064 hypothetical protein|Neisseria meningitidis[487]|Gram-
Intracellular trafficking, secretion, and vesicular transport	Fimbrial pilin related signal peptide protein	1	0	0.0271886	1	vi|1665|gi|15599721|ref|None type 4 fimbrial PilA|Pseudomonas aeruginosa[287]|Gram-
Nucleotide transport and metabolism	2',3'-cyclic-nucleotide 2'-phosphodiesterase EC 3.1.4.16	1	0	0.0271886	1	vi|863|gi|4929317|ref|None 5'-nucleotidase NucA precursor|Haemophilus influenzae[727]|Gram-
Function unknown	protein with protein kinase and helix-hairpin-helix DNA-binding	1	0	0.0271886	1	vi|439|gi|161353778|ref|NP_224303 serine/threonine-protein kinase|Chlamydophila pneumoniae[83558]|Gram-
Cell wall/membrane/envelope biogenesis	Secreted repeat of unknown function	1	0	0.0271886	1	vi|867|gi|15610010|ref|NP_217389 cell surface lipoprotein mpt83 (lipoprotein P23)|Mycobacterium tuberculosis[1773]|Gram+
Inorganic ion transport and metabolism	hemolysin	1	0	0.0271886	1	vi|196|gi|110806439|ref|YP_689959 inosine 5'-monophosphate dehydrogenase|Shigella[620]|Gram-
Cell wall/membrane/envelope biogenesis	Pfam:YadA	1	0	0.0271886	1	vi|272|gi|15677822|ref|NP_274986 putative adhesin/invasin|Neisseria meningitidis[487]|Gram-
Energy production and conversion	domain protein	1	0	0.0271886	1	vi|596|gi|1017430|ref|None outer membrane protein P64k or PM-6|Neisseria meningitidis[487]|Gram-
Function unknown	General inhibitor of pancreatic serine proteases inhibits chymotrypsin, trypsin, elastases, factor X, kallikrein as well as a variety of other proteases (By similarity)	1	0	0.0271886	1	vi|1692|gi|262223754|ref|None hypothetical protein Eta6|Edwardsiella tarda[636]|Gram-
Cell motility & Intracellular trafficking, secretion, and vesicular transport	prepilin peptidase dependent protein A	1	0	0.0271886	1	vi|1665|gi|15599721|ref|None type 4 fimbrial PilA|Pseudomonas aeruginosa[287]|Gram-
Intracellular trafficking, secretion, and vesicular transport	secretion protein	1	0	0.0271886	1	vi|349|gi|218927621|ref|YP_002345496 putative lipoprotein|Yersinia pestis[632]|Gram-
Posttranslational modification, protein turnover, chaperones	DnaJ central domain	1	0	0.0271886	1	vi|728|gi|16759006|ref|NP_454623 chaperone protein DnaJ|Salmonella spp.[590]|Gram-
Amino acid transport and metabolism	3-phosphoshikimate 1-carboxyvinyltransferase	1	0	0.0271886	1	vi|366|gi|512545|ref|None None|Aeromonas salmonicida[645]|Gram-
Nucleotide transport and metabolism	Catalyzes the irreversible NADPH-dependent deamination of GMP to IMP. It functions in the conversion of nucleobase, nucleoside and nucleotide derivatives of G to A nucleotides, and in maintaining the intracellular balance of A and G nucleotides (By similarity)	1	0	0.0271886	1	vi|196|gi|110806439|ref|YP_689959 inosine 5'-monophosphate dehydrogenase|Shigella[620]|Gram-
Function unknown	Inherit from NOG: pathogenesis	1	0	0.0271886	1	vi|360|gi|52630374|ref|None ApxIIA|Actinobacillus pleuropneumoniae[715]|Gram-
Posttranslational modification, protein turnover, chaperones	once thought to export heme, this seems not to be the case, but its exact role is uncertain. Responsible for energy coupling to the transport system (By similarity)	1	0	0.0271886	1	vi|343|gi|218929030|ref|YP_002346905 inner membrane ABC-transporter YbtQ|Yersinia pestis[632]|Gram-
Secondary metabolites biosynthesis, transport and catabolism	Phytoene dehydrogenase	1	0	0.0271886	1	vi|596|gi|1017430|ref|None outer membrane protein P64k or PM-6|Neisseria meningitidis[487]|Gram-
Inorganic ion transport and metabolism	pyridine nucleotide-disulfide oxidoreductase	1	0	0.0271886	1	vi|596|gi|1017430|ref|None outer membrane protein P64k or PM-6|Neisseria meningitidis[487]|Gram-
Energy production and conversion	NAD binding domain of 6-phosphogluconate dehydrogenase	1	0	0.0271886	1	vi|622|gi|116515453|ref|YP_815856 6-phosphogluconate dehydrogenase|Streptococcus pneumoniae[1313]|Gram+
Replication, recombination and repair	Could be involved in DNA repair (By similarity)	1	0	0.0271886	1	vi|768|gi|53719887|ref|YP_108873 putative lipoprotein releasing system transmembrane protein|Burkholderia pseudomallei[28450]|Gram-
Amino acid transport and metabolism	oligopeptide dipeptide ABC transporter ATPase subunit	1	0	0.0271886	1	vi|343|gi|218929030|ref|YP_002346905 inner membrane ABC-transporter YbtQ|Yersinia pestis[632]|Gram-
Cell wall/membrane/envelope biogenesis	lipoprotein carrier protein	1	0	0.0271886	1	vi|347|gi|218928525|ref|YP_002346400 outer-membrane lipoprotein carrier protein|Yersinia pestis[632]|Gram-
Function unknown	Campylobacter major outer membrane protein	1	0	0.0271886	1	vi|873|gi|218562871|ref|YP_002344650 major outer membrane protein|Campylobacter jejuni[197]|Gram-
Transcription	AsnC family	1	0	0.0271886	1	vi|1103|gi|82700464|ref|YP_415038 AsnC family regulatory protein|Brucella spp.[234]|Gram-
Function unknown	Invasion associated family protein	1	0	0.0271886	1	vi|254|gi|17987867|ref|NP_540501 invasion protein B|Brucella spp.[234]|Gram-
Posttranslational modification, protein turnover, chaperones	ppic-type peptidyL-prolyl cis-trans isomerase	1	0	0.0271886	1	vi|258|gi|82699574|ref|YP_414148 peptidyl-prolyl cis-trans isomerase, putative|Brucella spp.[234]|Gram-
Function unknown	prepilin-type N-terminal cleavage methylation domain	1	0	0.0271886	1	vi|1665|gi|15599721|ref|None type 4 fimbrial PilA|Pseudomonas aeruginosa[287]|Gram-
Amino acid transport and metabolism	Beta-eliminating lyase	1	0	0.0271886	1	vi|472|gi|156502002|ref|YP_001428067 DegT/DnrJ/EryC1/StrS family sugar aminotransferase|Francisella tularensis[263]|Gram-
Function unknown	Required for entry into the host cell through presentation or delivery of SipC at the host cell plasma membrane. Along with SipC, is necessary for the transfer of other effector proteins into the host cell. Induces macrophage apoptosis either by binding and activating the proapoptotic enzyme caspase-1 (caspase-1 dependent), resulting in the release of interleukin-1 beta active form, or by disrupt…	1	0	0.0271886	1	vi|307|gi|22036246|ref|None IpaB|Shigella[620]|Gram-
Signal transduction mechanisms	Secretion Protein	1	0	0.0271886	1	vi|349|gi|218927621|ref|YP_002345496 putative lipoprotein|Yersinia pestis[632]|Gram-
Cell wall/membrane/envelope biogenesis	porin outer membrane protein	1	0	0.0271886	1	vi|231|gi|82700421|ref|YP_414995 OmpA-like transmembrane domain|Brucella spp.[234]|Gram-
Function unknown	Domain of unknown function (DUF303)	1	0	0.0271886	1	vi|1650|gi|45656362|ref|YP_000448 hypothetical protein|Leptospira spp.[171]|Gram-
Secondary metabolites biosynthesis, transport and catabolism	beta-hydroxyacyl-(acyl-carrier-protein) dehydratase, FabA FabZ	1	0	0.0271886	1	vi|440|gi|15618217|ref|NP_224502 acyl-carrier-protein S-malonyltransferase|Chlamydophila pneumoniae[83558]|Gram-
Function unknown	6-phosphogluconate dehydrogenase NAD-binding protein	1	0	0.0271886	1	vi|622|gi|116515453|ref|YP_815856 6-phosphogluconate dehydrogenase|Streptococcus pneumoniae[1313]|Gram+
Intracellular trafficking, secretion, and vesicular transport	Transport protein ComB	1	0	0.0271886	1	vi|349|gi|218927621|ref|YP_002345496 putative lipoprotein|Yersinia pestis[632]|Gram-
Function unknown	Secretion system effector C (SseC) like family	1	0	0.0271886	1	vi|354|gi|51593897|ref|YP_068464 yopB; putative Yop targeting protein|Yersinia pseudotuberculosis[633]|Gram-
Coenzyme transport and metabolism	ABC, transporter	1	0	0.0271886	1	vi|343|gi|218929030|ref|YP_002346905 inner membrane ABC-transporter YbtQ|Yersinia pestis[632]|Gram-
Inorganic ion transport and metabolism	spermidine putrescine-binding periplasmic transport protein potD	1	0	0.0271886	1	vi|769|gi|53721504|ref|YP_110489 putrescine ABC transport system, binding exported protein|Burkholderia pseudomallei[28450]|Gram-
Coenzyme transport and metabolism & Inorganic ion transport and metabolism	AAA	1	0	0.0271886	1	vi|343|gi|218929030|ref|YP_002346905 inner membrane ABC-transporter YbtQ|Yersinia pestis[632]|Gram-
Function unknown	signal-transduction protein with CBS domains	1	0	0.0271886	1	vi|196|gi|110806439|ref|YP_689959 inosine 5'-monophosphate dehydrogenase|Shigella[620]|Gram-
Amino acid transport and metabolism & Inorganic ion transport and metabolism	ABC superfamily ATP binding cassette transporter ABC protein	1	0	0.0271886	1	vi|343|gi|218929030|ref|YP_002346905 inner membrane ABC-transporter YbtQ|Yersinia pestis[632]|Gram-
Secondary metabolites biosynthesis, transport and catabolism	Polyunsaturated fatty acid synthase PfaB	1	0	0.0271886	1	vi|440|gi|15618217|ref|NP_224502 acyl-carrier-protein S-malonyltransferase|Chlamydophila pneumoniae[83558]|Gram-
Cell motility	Inherit from COG: ig domain protein group 2 domain protein	1	0	0.0271886	1	vi|1650|gi|45656362|ref|YP_000448 hypothetical protein|Leptospira spp.[171]|Gram-
Function unknown	WD40-like Beta Propeller Repeat	1	0	0.0271886	1	vi|843|gi|15596974|ref|NP_250468 major porin and structural outer membrane porin OprF precursor|Pseudomonas aeruginosa[287]|Gram-
Defense mechanisms	Permease protein	1	0	0.0271886	1	vi|768|gi|53719887|ref|YP_108873 putative lipoprotein releasing system transmembrane protein|Burkholderia pseudomallei[28450]|Gram-
Inorganic ion transport and metabolism	Outer membrane heme receptor	1	0	0.0271886	1	vi|282|gi|222104801|ref|YP_002539290 outer membrane receptor FepA|Escherichia coli[83334]|Gram-
Function unknown	Adherence factor	1	0	0.0271886	1	vi|432|gi|15835057|ref|NP_296816 adherence factor|Chlamydia muridarum[83560]|Gram-
Cell wall/membrane/envelope biogenesis	lipoprotein releasing system transmembrane protein	1	0	0.0271886	1	vi|768|gi|53719887|ref|YP_108873 putative lipoprotein releasing system transmembrane protein|Burkholderia pseudomallei[28450]|Gram-
Function unknown	LysM domain	1	0	0.0271886	1	vi|859|gi|76788047|ref|YP_328758 group B streptococcal surface immunogenic protein|Streptococcus agalactiae[1311]|Gram+
Function unknown	Domain of unknown function (DUF1918)	1	0	0.0271886	1	vi|196|gi|110806439|ref|YP_689959 inosine 5'-monophosphate dehydrogenase|Shigella[620]|Gram-
Replication, recombination and repair	DNA polymerase III subunit delta'	1	0	0.0271886	1	vi|416|gi|62148024|ref|None DNA polymerase III subunit gamma/tau|Chlamydophila abortus[83555]|Gram-
Intracellular trafficking, secretion, and vesicular transport	general secretion pathway protein h	1	0	0.0271886	1	vi|1665|gi|15599721|ref|None type 4 fimbrial PilA|Pseudomonas aeruginosa[287]|Gram-
Intracellular trafficking, secretion, and vesicular transport	general secretion pathway protein G	1	0	0.0271886	1	vi|1665|gi|15599721|ref|None type 4 fimbrial PilA|Pseudomonas aeruginosa[287]|Gram-
Defense mechanisms	Inherit from COG: type I restriction-modification system	1	0	0.0271886	1	vi|1639|gi|5881768|ref|None None|Erysipelothrix rhusiopathiae[1648]|Gram+
Posttranslational modification, protein turnover, chaperones	domain protein	1	0	0.0271886	1	vi|728|gi|16759006|ref|NP_454623 chaperone protein DnaJ|Salmonella spp.[590]|Gram-
Function unknown	Lipoprotein GNA1870 C terminal like	1	0	0.0271886	1	vi|273|gi|15677705|ref|NP_274866 hypothetical protein|Neisseria meningitidis[487]|Gram-
Cell wall/membrane/envelope biogenesis	Essential cell division protein (By similarity)	1	0	0.0271886	1	vi|1693|gi|302136428|ref|None putative surface antigen|Edwardsiella tarda[636]|Gram-
Signal transduction mechanisms	Signal transduction histidine kinase	1	0	0.0271886	1	vi|345|gi|218930152|ref|YP_002348027 heat shock protein 90|Yersinia pestis[632]|Gram-
Function unknown	ycei family	1	0	0.0271886	1	vi|275|gi|15676917|ref|NP_274064 hypothetical protein|Neisseria meningitidis[487]|Gram-
Function unknown	Single-strand binding protein family	1	0	0.0271886	1	vi|441|gi|15618301|ref|NP_224586 single-stranded DNA-binding protein|Chlamydophila pneumoniae[83558]|Gram-
Intracellular trafficking, secretion, and vesicular transport	motA TolQ ExbB proton channel	1	0	0.0271886	1	vi|601|gi|15677575|ref|NP_274732 biopolymer transport protein|Neisseria meningitidis[487]|Gram-
Inorganic ion transport and metabolism	During stationary phase, binds the chromosome non- specifically, forming a highly ordered and stable dps-DNA co- crystal within which chromosomal DNA is condensed and protected from diverse damages. It protects DNA from oxidative damage by sequestering intracellular Fe(2 ) ion and storing it in the form of Fe(3 ) oxyhydroxide mineral, which can be released after reduction. One hydrogen peroxide o…	1	0	0.0271886	1	vi|806|gi|8777456|ref|None neutrophil-activating protein|Helicobacter pylori[210]|Gram-
Cell wall/membrane/envelope biogenesis	protein (LPxTG motif)	1	0	0.0271886	1	vi|846|gi|387880|ref|AAA20874.1 collagen adhesin|Staphylococcus aureus[1280]|Gram+
Posttranslational modification, protein turnover, chaperones	ATP-dependent Clp protease ATP-binding subunit	1	0	0.0271886	1	vi|726|gi|9650897|ref|NULL heat shock protein|Salmonella spp.[590]|Gram-
Function unknown	TniB family	1	0	0.0271886	1	vi|726|gi|9650897|ref|NULL heat shock protein|Salmonella spp.[590]|Gram-
Function unknown	bfd domain protein (2fe-2s)-binding domain protein	1	0	0.0271886	1	vi|596|gi|1017430|ref|None outer membrane protein P64k or PM-6|Neisseria meningitidis[487]|Gram-
Inorganic ion transport and metabolism	ABC transporter, ATP binding domain, possibly Mn transport	1	0	0.0271886	1	vi|343|gi|218929030|ref|YP_002346905 inner membrane ABC-transporter YbtQ|Yersinia pestis[632]|Gram-
Amino acid transport and metabolism	Pfam:DUF140	1	0	0.0271886	1	vi|343|gi|218929030|ref|YP_002346905 inner membrane ABC-transporter YbtQ|Yersinia pestis[632]|Gram-
Replication, recombination and repair	DNA polymerase iii delta prime subunit	1	0	0.0271886	1	vi|416|gi|62148024|ref|None DNA polymerase III subunit gamma/tau|Chlamydophila abortus[83555]|Gram-
Cell wall/membrane/envelope biogenesis	Gram-negative type outer membrane porin protein	1	0	0.0271886	1	vi|943|gi|2745958|ref|AAC02243.1 outer membrane protein|Pasteurella multocida[747]|Gram-
Transcription	asnC family transcriptional regulator	1	0	0.0271886	1	vi|1103|gi|82700464|ref|YP_415038 AsnC family regulatory protein|Brucella spp.[234]|Gram-
Posttranslational modification, protein turnover, chaperones	aaa atpase central domain protein	1	0	0.0271886	1	vi|726|gi|9650897|ref|NULL heat shock protein|Salmonella spp.[590]|Gram-
Energy production and conversion	Pyridine nucleotide-disulfide oxidoreductase	1	0	0.0271886	1	vi|596|gi|1017430|ref|None outer membrane protein P64k or PM-6|Neisseria meningitidis[487]|Gram-
Amino acid transport and metabolism	arginine transporter ATP-binding subunit	1	0	0.0271886	1	vi|343|gi|218929030|ref|YP_002346905 inner membrane ABC-transporter YbtQ|Yersinia pestis[632]|Gram-
Coenzyme transport and metabolism	Catalyzes the formation of 6,7-dimethyl-8- ribityllumazine by condensation of 5-amino-6-(D- ribitylamino)uracil with 3,4-dihydroxy-2-butanone 4-phosphate. This is the penultimate step in the biosynthesis of riboflavin (By similarity)	1	0	0.0271886	1	vi|113|gi|599654|ref|CAA86936.1 None|Brucella spp.[234]|Gram-
Function unknown	Phage tail protein	1	0	0.0271886	1	vi|860|gi|1620648|ref|None surface protein Rib|Streptococcus agalactiae[1311]|Gram+
Lipid transport and metabolism	Carboxyl transferase domain	1	0	0.0271886	1	vi|596|gi|1017430|ref|None outer membrane protein P64k or PM-6|Neisseria meningitidis[487]|Gram-
Carbohydrate transport and metabolism	Bacterial Ig-like domain (group 2)	1	0	0.0271886	1	vi|1650|gi|45656362|ref|YP_000448 hypothetical protein|Leptospira spp.[171]|Gram-
Inorganic ion transport and metabolism	efflux system	1	0	0.0271886	1	vi|349|gi|218927621|ref|YP_002345496 putative lipoprotein|Yersinia pestis[632]|Gram-
Function unknown	DnaJ-class molecular chaperone with C-terminal Zn finger domain	1	0	0.0271886	1	vi|728|gi|16759006|ref|NP_454623 chaperone protein DnaJ|Salmonella spp.[590]|Gram-
Defense mechanisms	Inherit from COG: secretion protein HlyD family	1	0	0.0271886	1	vi|349|gi|218927621|ref|YP_002345496 putative lipoprotein|Yersinia pestis[632]|Gram-
Function unknown	Domain of Unknown Function (DUF748)	1	0	0.0271886	1	vi|260|gi|82700483|ref|YP_415057 outer membrane protein MotY|Brucella spp.[234]|Gram-
Energy production and conversion	NADH_4Fe-4S	1	0	0.0271886	1	vi|596|gi|1017430|ref|None outer membrane protein P64k or PM-6|Neisseria meningitidis[487]|Gram-
Defense mechanisms	ABC transporter, permease protein	1	0	0.0271886	1	vi|768|gi|53719887|ref|YP_108873 putative lipoprotein releasing system transmembrane protein|Burkholderia pseudomallei[28450]|Gram-
Function unknown	pertussis toxin subunit 1	1	0	0.0271886	1	vi|379|gi|33594638|ref|NP_882282 toxin subunit 1|Bordetella pertussis[520]|Gram-
Carbohydrate transport and metabolism	Inherit from COG: (ABC) transporter	1	0	0.0271886	1	vi|343|gi|218929030|ref|YP_002346905 inner membrane ABC-transporter YbtQ|Yersinia pestis[632]|Gram-
Intracellular trafficking, secretion, and vesicular transport	K08084 type IV fimbrial biogenesis protein FimT	1	0	0.0271886	1	vi|1665|gi|15599721|ref|None type 4 fimbrial PilA|Pseudomonas aeruginosa[287]|Gram-
Function unknown	Prokaryotic N-terminal methylation motif	1	0	0.0271886	1	vi|1665|gi|15599721|ref|None type 4 fimbrial PilA|Pseudomonas aeruginosa[287]|Gram-
Coenzyme transport and metabolism	Flavin containing amine oxidoreductase	1	0	0.0271886	1	vi|596|gi|1017430|ref|None outer membrane protein P64k or PM-6|Neisseria meningitidis[487]|Gram-
Secondary metabolites biosynthesis, transport and catabolism	oxidoreductase	1	0	0.0271886	1	vi|596|gi|1017430|ref|None outer membrane protein P64k or PM-6|Neisseria meningitidis[487]|Gram-
Function unknown	Membrane associated hydrolase	1	0	0.0271886	1	vi|864|gi|9716645|ref|None outer membrane protein P1|Haemophilus influenzae[727]|Gram-
Secondary metabolites biosynthesis, transport and catabolism	Beta-ketoacyl synthase, C-terminal domain	1	0	0.0271886	1	vi|440|gi|15618217|ref|NP_224502 acyl-carrier-protein S-malonyltransferase|Chlamydophila pneumoniae[83558]|Gram-
Cell wall/membrane/envelope biogenesis	Mannosyl-glycoprotein endo-beta-N-acetylglucosaminidase	1	0	0.0271886	1	vi|265|gi|15677829|ref|NP_274993 hypothetical protein|Neisseria meningitidis[487]|Gram-
Replication, recombination and repair	Exonuclease SbcC	1	0	0.0271886	1	vi|272|gi|15677822|ref|NP_274986 putative adhesin/invasin|Neisseria meningitidis[487]|Gram-
Inorganic ion transport and metabolism	Iron ABC transporter ATP-binding protein	1	0	0.0271886	1	vi|343|gi|218929030|ref|YP_002346905 inner membrane ABC-transporter YbtQ|Yersinia pestis[632]|Gram-
Posttranslational modification, protein turnover, chaperones	DnaJ-class molecular chaperone with	1	0	0.0271886	1	vi|728|gi|16759006|ref|NP_454623 chaperone protein DnaJ|Salmonella spp.[590]|Gram-
Function unknown	invasion associated locus B family protein	1	0	0.0271886	1	vi|254|gi|17987867|ref|NP_540501 invasion protein B|Brucella spp.[234]|Gram-
Translation, ribosomal structure and biogenesis	glutamyl-tRNA(gln) amidotransferase, subunit	1	0	0.0271886	1	vi|422|gi|62184918|ref|None aspartyl/glutamyl-tRNA amidotransferase subunit A|Chlamydophila abortus[83555]|Gram-
Transcription & Signal transduction mechanisms	Phage shock protein A PspA	1	0	0.0271886	1	vi|337|gi|16765033|ref|NP_460648 phage shock protein PspA|Streptococcus pneumoniae[1313]|Gram+
Function unknown	Secretion Protein	1	0	0.0271886	1	vi|349|gi|218927621|ref|YP_002345496 putative lipoprotein|Yersinia pestis[632]|Gram-
Cell motility	Flagellar hook-associated protein FlgL	1	0	0.0271886	1	vi|1690|gi|262223752|ref|None flagellin|Edwardsiella tarda[636]|Gram-
Cell wall/membrane/envelope biogenesis	phage lysin (EC 3.2.1.17)	1	0	0.0271886	1	vi|859|gi|76788047|ref|YP_328758 group B streptococcal surface immunogenic protein|Streptococcus agalactiae[1311]|Gram+
Function unknown	single-strand binding family protein	1	0	0.0271886	1	vi|441|gi|15618301|ref|NP_224586 single-stranded DNA-binding protein|Chlamydophila pneumoniae[83558]|Gram-
Secondary metabolites biosynthesis, transport and catabolism	Thioesterase domain	1	0	0.0271886	1	vi|440|gi|15618217|ref|NP_224502 acyl-carrier-protein S-malonyltransferase|Chlamydophila pneumoniae[83558]|Gram-
Function unknown	acidPPc	1	0	0.0271886	1	vi|1640|gi|386733821|ref|YP_006204206 Phosphoesterase PA-phosphatase related protein|Bacillus anthracis[1392]|Gram+
Secondary metabolites biosynthesis, transport and catabolism	Beta-ketoacyl synthase	1	0	0.0271886	1	vi|440|gi|15618217|ref|NP_224502 acyl-carrier-protein S-malonyltransferase|Chlamydophila pneumoniae[83558]|Gram-
[truncated: 788 more rows]

## Sheet: ENOG Enrichment COG Clusters
COG Functional Category	PA Count	Non-PA Count	Fisher Exact p-value	Adjusted p-value	PAs
[truncated: 21 more rows]
