# Supplementary material for: Identification of New Features from Known Bacterial Protective Vaccine Antigens Enhances Rational Vaccine Design
Source: Front Immunol. 2017 Oct 26;8:1382. doi: 10.3389/fimmu.2017.01382 (PMC5662880; doi:10.3389/fimmu.2017.01382)
Supplement: Supplementary file 8 [file Table_7.xlsx]

## Sheet: Argot2 GO BP Enrichment
Gene Ontology ID	Description	PA Count	Non-PA Count	Fisher Exact p-value	Adjusted p-value	PAs
GO:0009405	pathogenesis	59	46	4.69762e-66	5.73109e-64	vi|5|gi|40646957|ref|AAR88323.1 lethal factor|Bacillus anthracis[1392]|Gram+;vi|32|gi|47566476|ref|NC_007322.2 Protective antigen|Bacillus anthracis[1392]|Gram+;vi|38|gi|47566484|ref|NC_007322.2 lethal factor|Bacillus anthracis[1392]|Gram+;vi|445|gi|241183337|ref|None Bont/A1|Clostridium botulinum [1491]|Gram+;vi|446|gi|166236883|ref|None recombinant botulinum toxin F Hc domain|Clostridium botuli…
GO:0006508	proteolysis	23	9	9.25185e-30	1.11947e-27	vi|5|gi|40646957|ref|AAR88323.1 lethal factor|Bacillus anthracis[1392]|Gram+;vi|38|gi|47566484|ref|NC_007322.2 lethal factor|Bacillus anthracis[1392]|Gram+;vi|445|gi|241183337|ref|None Bont/A1|Clostridium botulinum [1491]|Gram+;vi|446|gi|166236883|ref|None recombinant botulinum toxin F Hc domain|Clostridium botulinum [1491]|Gram+;vi|447|gi|733429|ref|None botulinum neurotoxin serotype A Hc fragme…
GO:0007155	cell adhesion	14	3	5.59458e-20	6.7135e-18	vi|821|gi|148660242|ref|YP_001281765 iron-regulated heparin binding hemagglutinin Hbha|Mycobacterium tuberculosis[1773]|Gram+;vi|605|gi|209867628|ref|None PsaA|Streptococcus pneumoniae[1313]|Gram+;vi|629|gi|225870316|ref|YP_002746263 collagen binding, ancillary pilus subunit Cne|Streptococcus equi[1336]|Gram+;vi|630|gi|225869227|ref|YP_002745175 fibronectin-binding protein Fnz|Streptococcus equi[…
GO:0006810	transport	38	266	1.95711e-15	2.32897e-13	vi|818|gi|57116798|ref|YP_177768 periplasmic phosphate-binding lipoprotein PSTS3 (PBP-3) (PSTS3) (PHOS1)|Mycobacterium tuberculosis[1773]|Gram+;vi|836|gi|13447096|ref|None PhpA-79|Streptococcus pneumoniae[1313]|Gram+;vi|605|gi|209867628|ref|None PsaA|Streptococcus pneumoniae[1313]|Gram+;vi|865|gi|57116801|ref|YP_177770 periplasmic phosphate-binding lipoprotein PSTS1 (PBP-1) (PSTS1)|Mycobacterium …
GO:0006811	ion transport	11	7	1.33756e-13	1.57832e-11	vi|425|gi|40601|ref|None major outer membrane protein|Chlamydophila abortus[83555]|Gram-;vi|435|gi|1518659|ref|None major outer membrane protein|Chlamydia muridarum[83560]|Gram-;vi|843|gi|15596974|ref|NP_250468 major porin and structural outer membrane porin OprF precursor|Pseudomonas aeruginosa[287]|Gram-;vi|766|gi|94467392|ref|None None|Chlamydophila psittaci[83554]|Gram-;vi|767|gi|144545|ref|A…
GO:0071806	protein transmembrane transport	8	0	2.71697e-13	3.17885e-11	vi|445|gi|241183337|ref|None Bont/A1|Clostridium botulinum [1491]|Gram+;vi|446|gi|166236883|ref|None recombinant botulinum toxin F Hc domain|Clostridium botulinum [1491]|Gram+;vi|447|gi|733429|ref|None botulinum neurotoxin serotype A Hc fragment|Clostridium botulinum [1491]|Gram+;vi|448|gi|153936924|ref|YP_001386738 botulinum neurotoxin type A1|Clostridium botulinum [1491]|Gram+;vi|449|gi|1698346…
GO:0051260	protein homooligomerization	8	1	2.38776e-12	2.7698e-10	vi|32|gi|47566476|ref|NC_007322.2 Protective antigen|Bacillus anthracis[1392]|Gram+;vi|374|gi|9280533|ref|None protective antigen|Bacillus anthracis[1392]|Gram+;vi|1391|gi|193873769|ref|None PA63|Bacillus anthracis[1392]|Gram+;vi|1392|gi|193873765|ref|None TPA-PA63|Bacillus anthracis[1392]|Gram+;vi|1393|gi|193873767|ref|None UQ-PA63|Bacillus anthracis[1392]|Gram+;vi|1394|gi|193873761|ref|None PA6…
GO:0006457	protein folding	11	20	2.59583e-10	2.98521e-08	vi|866|gi|15607491|ref|NP_214864 molecular chaperone DnaK|Mycobacterium tuberculosis[1773]|Gram+;vi|426|gi|26006347|ref|None DnaK|Chlamydophila abortus[83555]|Gram-;vi|175|gi|197253489|ref|None heat shock protein B|Coxiella burnetii[777]|Gram-;vi|825|gi|712830|ref|None heat shock protein|Helicobacter pylori[210]|Gram-;vi|826|gi|712831|ref|None heat shock protein|Helicobacter pylori[210]|Gram-;vi|…
GO:0042026	protein refolding	6	0	3.84065e-10	4.37834e-08	vi|175|gi|197253489|ref|None heat shock protein B|Coxiella burnetii[777]|Gram-;vi|826|gi|712831|ref|None heat shock protein|Helicobacter pylori[210]|Gram-;vi|320|gi|29144631|ref|NP_807973 chaperonin GroEL|Salmonella spp.[590]|Gram-;vi|382|gi|968920|ref|None Cpn60 (GroEL)|Bordetella pertussis[520]|Gram-;vi|473|gi|282159959|ref|None chaperonin GroEL|Francisella tularensis[263]|Gram-;vi|805|gi|39786…
GO:0051609	inhibition of neurotransmitter uptake	6	0	3.84065e-10	4.37834e-08	vi|445|gi|241183337|ref|None Bont/A1|Clostridium botulinum [1491]|Gram+;vi|446|gi|166236883|ref|None recombinant botulinum toxin F Hc domain|Clostridium botulinum [1491]|Gram+;vi|447|gi|733429|ref|None botulinum neurotoxin serotype A Hc fragment|Clostridium botulinum [1491]|Gram+;vi|448|gi|153936924|ref|YP_001386738 botulinum neurotoxin type A1|Clostridium botulinum [1491]|Gram+;vi|449|gi|1698346…
GO:0015891	siderophore transport	5	0	1.43662e-08	1.60901e-06	vi|247|gi|117624167|ref|YP_853080 pesticin/yersiniabactin receptor protein|Escherichia coli[83334]|Gram-;vi|280|gi|26249458|ref|NP_755498 IutA protein|Escherichia coli[83334]|Gram-;vi|282|gi|222104801|ref|YP_002539290 outer membrane receptor FepA|Escherichia coli[83334]|Gram-;vi|318|gi|259475459|ref|None None|Salmonella spp.[590]|Gram-;vi|351|gi|22126288|ref|NP_669711 pesticin/yersiniabactin oute…
GO:0055114	oxidation-reduction process	12	42	1.60935e-08	1.78638e-06	vi|622|gi|116515453|ref|YP_815856 6-phosphogluconate dehydrogenase|Streptococcus pneumoniae[1313]|Gram+;vi|1829|gi|15609013|ref|NP_216392 bacterioferritin BfrA|Mycobacterium tuberculosis[1773]|Gram+;vi|196|gi|110806439|ref|YP_689959 inosine 5'-monophosphate dehydrogenase|Shigella[620]|Gram-;vi|823|gi|62290600|ref|YP_222393 glyceraldehyde-3-phosphate dehydrogenase|Brucella spp.[234]|Gram-;vi|255|g…
GO:0071709	membrane assembly	4	0	5.35553e-07	5.89109e-05	vi|430|gi|15835130|ref|NP_296889 outer membrane protein, putative|Chlamydia muridarum[83560]|Gram-;vi|483|gi|68249503|ref|YP_248615 protective surface antigen D15|Haemophilus influenzae[727]|Gram-;vi|858|gi|159158965|ref|None Tp92|Treponema pallidum[160]|Gram-;vi|1693|gi|302136428|ref|None putative surface antigen|Edwardsiella tarda[636]|Gram-
GO:0055085	transmembrane transport	22	253	5.77655e-06	0.000629644	vi|871|gi|4336671|ref|None hyaluronate-associated protein precursor|Streptococcus equi[1336]|Gram+;vi|425|gi|40601|ref|None major outer membrane protein|Chlamydophila abortus[83555]|Gram-;vi|435|gi|1518659|ref|None major outer membrane protein|Chlamydia muridarum[83560]|Gram-;vi|843|gi|15596974|ref|NP_250468 major porin and structural outer membrane porin OprF precursor|Pseudomonas aeruginosa[287…
GO:0071973	bacterial-type flagellum-dependent cell motility	5	9	2.34936e-05	0.00253731	vi|87|gi|15792662|ref|NP_282485.1 flagellin|Campylobacter jejuni[197]|Gram-;vi|398|gi|121612545|ref|YP_001000997 flagellin|Campylobacter jejuni[197]|Gram-;vi|400|gi|121612344|ref|YP_001000416 flagellin subunit protein FlaC|Campylobacter jejuni[197]|Gram-;vi|770|gi|1929918|ref|None flagellin|Burkholderia pseudomallei[28450]|Gram-;vi|1690|gi|262223752|ref|None flagellin|Edwardsiella tarda[636]|Gram-
GO:0015031	protein transport	5	13	9.19325e-05	0.00983678	vi|54|gi|16082743|ref|NP_395189 needle complex major subunit|Yersinia pestis[632]|Gram-;vi|347|gi|218928525|ref|YP_002346400 outer-membrane lipoprotein carrier protein|Yersinia pestis[632]|Gram-;vi|350|gi|218930726|ref|YP_002348601 hemolysin activator protein|Yersinia pestis[632]|Gram-;vi|362|gi|190150285|ref|YP_001968810 putative hemolysin activator protein|Actinobacillus pleuropneumoniae[715]|G…
GO:0006879	cellular iron ion homeostasis	3	2	0.000191026	0.0202487	vi|1829|gi|15609013|ref|NP_216392 bacterioferritin BfrA|Mycobacterium tuberculosis[1773]|Gram+;vi|255|gi|83269559|ref|YP_418850 Ferritin:bacterioferritin|Brucella spp.[234]|Gram-;vi|806|gi|8777456|ref|None neutrophil-activating protein|Helicobacter pylori[210]|Gram-
GO:0016311	dephosphorylation	4	9	0.000315215	0.0330976	vi|51|gi|16082755|ref|NP_395201 putative secreted protein-tyrosine phosphatase|Yersinia pestis[632]|Gram-;vi|100|gi|None|ref|None None|Haemophilus influenzae[727]|Gram-;vi|321|gi|54036439|ref|None Inositol phosphate phosphatase sopB|Salmonella spp.[590]|Gram-;vi|863|gi|4929317|ref|None 5'-nucleotidase NucA precursor|Haemophilus influenzae[727]|Gram-
GO:0098869	cellular oxidant detoxification	2	0	0.000736751	0.0766221	vi|817|gi|15609045|ref|NP_216424 catalase-peroxidase-peroxynitritase T KATG|Mycobacterium tuberculosis[1773]|Gram+;vi|808|gi|3128145|ref|None catalase|Helicobacter pylori[210]|Gram-
GO:0042953	lipoprotein transport	2	0	0.000736751	0.0766221	vi|768|gi|53719887|ref|YP_108873 putative lipoprotein releasing system transmembrane protein|Burkholderia pseudomallei[28450]|Gram-;vi|347|gi|218928525|ref|YP_002346400 outer-membrane lipoprotein carrier protein|Yersinia pestis[632]|Gram-
GO:0010951	negative regulation of endopeptidase activity	2	0	0.000736751	0.0766221	vi|259|gi|82700695|ref|YP_415269 lipoprotein Omp19|Brucella spp.[234]|Gram-;vi|1692|gi|262223754|ref|None hypothetical protein Eta6|Edwardsiella tarda[636]|Gram-
GO:0000413	protein peptidyl-prolyl isomerization	2	0	0.000736751	0.0766221	vi|256|gi|17987352|ref|NP_539986 trigger factor|Brucella spp.[234]|Gram-;vi|258|gi|82699574|ref|YP_414148 peptidyl-prolyl cis-trans isomerase, putative|Brucella spp.[234]|Gram-
GO:0006468	protein phosphorylation	2	0	0.000736751	0.0766221	vi|439|gi|161353778|ref|NP_224303 serine/threonine-protein kinase|Chlamydophila pneumoniae[83558]|Gram-;vi|340|gi|162417777|ref|YP_001604502 protein kinase YopO|Yersinia pestis[632]|Gram-
GO:0019836	hemolysis by symbiont of host erythrocytes	2	0	0.000736751	0.0766221	vi|225|gi|9632507|ref|NP_049501 Shiga toxin 2 subunit B|Escherichia coli[83334]|Gram-;vi|223|gi|15802645|ref|NP_288672 shiga-like toxin 1 subunit B encoded within prophage CP-933V|Escherichia coli[83334]|Gram-
GO:0052157	modulation by symbiont of microbe-associated molecular pattern-induced host innate immune response	2	0	0.000736751	0.0766221	vi|838|gi|11496927|ref|NP_045688 outer surface protein A (ospA)|Borrelia burgdorferi[139]|Gram-;vi|839|gi|11496910|ref|NP_045689 outer surface protein B (ospB)|Borrelia burgdorferi[139]|Gram-
GO:0015909	long-chain fatty acid transport	2	0	0.000736751	0.0766221	vi|594|gi|15676020|ref|NP_273150 putative outer membrane protein P1|Neisseria meningitidis[487]|Gram-;vi|864|gi|9716645|ref|None outer membrane protein P1|Haemophilus influenzae[727]|Gram-
GO:0044179	hemolysis in other organism	2	1	0.00217046	0.208364	vi|842|gi|16802248|ref|NP_463733 listeriolysin O precursor|Listeria monocytogenes[1639]|Gram+;vi|360|gi|52630374|ref|None ApxIIA|Actinobacillus pleuropneumoniae[715]|Gram-
GO:0090501	RNA phosphodiester bond hydrolysis	2	1	0.00217046	0.208364	vi|375|gi|3980256|ref|None filamentous hemagglutinin|Bordetella pertussis[520]|Gram-;vi|381|gi|33592927|ref|NP_880571 filamentous hemagglutinin/adhesin|Bordetella pertussis[520]|Gram-
GO:0006869	lipid transport	2	1	0.00217046	0.208364	vi|594|gi|15676020|ref|NP_273150 putative outer membrane protein P1|Neisseria meningitidis[487]|Gram-;vi|864|gi|9716645|ref|None outer membrane protein P1|Haemophilus influenzae[727]|Gram-
GO:0042744	hydrogen peroxide catabolic process	2	1	0.00217046	0.208364	vi|817|gi|15609045|ref|NP_216424 catalase-peroxidase-peroxynitritase T KATG|Mycobacterium tuberculosis[1773]|Gram+;vi|808|gi|3128145|ref|None catalase|Helicobacter pylori[210]|Gram-
GO:0044119	growth of symbiont in host cell	3	8	0.00279095	0.256768	vi|118|gi|15609023|ref|NC_000962.2 SECRETED ANTIGEN 85-B FBPB (85B) (ANTIGEN 85 COMPLEX B) (MYCOLYL TRANSFERASE 85B) (FIBRONECTIN-BINDING PROTEIN B) (EXTRACELLULAR ALPHA-ANTIGEN)|Mycobacterium tuberculosis[1773]|Gram+;vi|122|gi|15610940|ref|NC_000962.2 SECRETED ANTIGEN 85-A FBPA (MYCOLYL TRANSFERASE 85A) (FIBRONECTIN-BINDING PROTEIN A) (ANTIGEN 85 COMPLEX A)|Mycobacterium tuberculosis[1773]|Gram+…
GO:0043165	Gram-negative-bacterium-type cell outer membrane assembly	2	2	0.00426293	0.387927	vi|483|gi|68249503|ref|YP_248615 protective surface antigen D15|Haemophilus influenzae[727]|Gram-;vi|1693|gi|302136428|ref|None putative surface antigen|Edwardsiella tarda[636]|Gram-
GO:0006006	glucose metabolic process	2	2	0.00426293	0.387927	vi|823|gi|62290600|ref|YP_222393 glyceraldehyde-3-phosphate dehydrogenase|Brucella spp.[234]|Gram-;vi|1628|gi|219870280|ref|YP_002474655 glyceraldehyde-3-phosphate dehydrogenase|Haemophilus parasuis[738]|Gram-
GO:0006826	iron ion transport	2	4	0.0102791	0.914842	vi|1829|gi|15609013|ref|NP_216392 bacterioferritin BfrA|Mycobacterium tuberculosis[1773]|Gram+;vi|255|gi|83269559|ref|YP_418850 Ferritin:bacterioferritin|Brucella spp.[234]|Gram-
GO:0009267	cellular response to starvation	2	4	0.0102791	0.914842	vi|815|gi|15609117|ref|NP_216496 immunogenic protein MPT64 (antigen MPT64/MPB64)|Mycobacterium tuberculosis[1773]|Gram+;vi|588|gi|57116926|ref|YP_177849 hypothetical protein|Mycobacterium tuberculosis[1773]|Gram+
GO:0035435	phosphate ion transmembrane transport	2	5	0.014134	1	vi|818|gi|57116798|ref|YP_177768 periplasmic phosphate-binding lipoprotein PSTS3 (PBP-3) (PSTS3) (PHOS1)|Mycobacterium tuberculosis[1773]|Gram+;vi|865|gi|57116801|ref|YP_177770 periplasmic phosphate-binding lipoprotein PSTS1 (PBP-1) (PSTS1)|Mycobacterium tuberculosis[1773]|Gram+
GO:0051205	protein insertion into membrane	2	6	0.0185098	1	vi|483|gi|68249503|ref|YP_248615 protective surface antigen D15|Haemophilus influenzae[727]|Gram-;vi|1693|gi|302136428|ref|None putative surface antigen|Edwardsiella tarda[636]|Gram-
GO:0043419	urea catabolic process	1	0	0.0271886	1	vi|804|gi|40737733|ref|None UreB|Helicobacter pylori[210]|Gram-
GO:0045916	negative regulation of complement activation	1	0	0.0271886	1	vi|1650|gi|45656362|ref|YP_000448 hypothetical protein|Leptospira spp.[171]|Gram-
GO:0032774	RNA biosynthetic process	1	0	0.0271886	1	vi|254|gi|17987867|ref|NP_540501 invasion protein B|Brucella spp.[234]|Gram-
GO:0043335	protein unfolding	1	0	0.0271886	1	vi|726|gi|9650897|ref|NULL heat shock protein|Salmonella spp.[590]|Gram-
GO:0035335	peptidyl-tyrosine dephosphorylation	1	0	0.0271886	1	vi|51|gi|16082755|ref|NP_395201 putative secreted protein-tyrosine phosphatase|Yersinia pestis[632]|Gram-
GO:0035873	lactate transmembrane transport	1	0	0.0271886	1	vi|600|gi|254667969|ref|None L-lactate permease|Neisseria meningitidis[487]|Gram-
GO:0007179	transforming growth factor beta receptor signaling pathway	1	0	0.0271886	1	vi|329|gi|6678323|ref|NP_033396 1|Salmonella spp.[590]|Gram-
GO:0006801	superoxide metabolic process	1	0	0.0271886	1	vi|3|gi|83269434|ref|YP_418725.1 Copper/Zinc superoxide dismutase|Brucella spp.[234]|Gram-
GO:0071286	cellular response to magnesium ion	1	0	0.0271886	1	vi|240|gi|157418230|ref|YP_001481302 Iss|Escherichia coli[83334]|Gram-
GO:0023014	signal transduction by protein phosphorylation	1	0	0.0271886	1	vi|380|gi|33592924|ref|NP_880568 regulatory protein BvgR|Bordetella pertussis[520]|Gram-
GO:0001938	positive regulation of endothelial cell proliferation	1	0	0.0271886	1	vi|329|gi|6678323|ref|NP_033396 1|Salmonella spp.[590]|Gram-
GO:0052026	modulation by symbiont of host transcription	1	0	0.0271886	1	vi|124|gi|57116841|ref|NC_000962.2 PPE FAMILY PROTEIN|Mycobacterium tuberculosis[1773]|Gram+
GO:0035899	negative regulation of blood coagulation in other organism	1	0	0.0271886	1	vi|1732|gi|387748005|ref|None extracellular fibrinogen-binding protein Efb|Staphylococcus aureus[1280]|Gram+
GO:0006952	defense response	1	0	0.0271886	1	vi|840|gi|11497024|ref|NP_047005 outer surface protein C (ospC)|Borrelia burgdorferi[139]|Gram-
GO:0052559	induction by symbiont of host immune response	1	0	0.0271886	1	vi|588|gi|57116926|ref|YP_177849 hypothetical protein|Mycobacterium tuberculosis[1773]|Gram+
GO:0010027	thylakoid membrane organization	1	0	0.0271886	1	vi|337|gi|16765033|ref|NP_460648 phage shock protein PspA|Streptococcus pneumoniae[1313]|Gram+
GO:0046903	secretion	1	0	0.0271886	1	vi|428|gi|15618244|ref|NP_224529 low calcium response E|Chlamydophila pneumoniae[83558]|Gram-
GO:0039663	membrane fusion involved in viral entry into host cell	1	0	0.0271886	1	vi|1730|gi|2326505|ref|None None|Neisseria meningitidis[487]|Gram-
GO:0050708	regulation of protein secretion	1	0	0.0271886	1	vi|348|gi|16082696|ref|NP_395142 secretion chaperone|Yersinia pestis[632]|Gram-
GO:0043547	positive regulation of GTPase activity	1	0	0.0271886	1	vi|50|gi|16082697|ref|NP_395143 putative outer membrane virulence protein|Yersinia pestis[632]|Gram-
GO:0010466	negative regulation of peptidase activity	1	0	0.0271886	1	vi|1692|gi|262223754|ref|None hypothetical protein Eta6|Edwardsiella tarda[636]|Gram-
GO:0019062	virion attachment to host cell	1	0	0.0271886	1	vi|1730|gi|2326505|ref|None None|Neisseria meningitidis[487]|Gram-
GO:0050765	negative regulation of phagocytosis	1	0	0.0271886	1	vi|50|gi|16082697|ref|NP_395143 putative outer membrane virulence protein|Yersinia pestis[632]|Gram-
GO:0044781	bacterial-type flagellum organization	2	9	0.0344597	1	vi|87|gi|15792662|ref|NP_282485.1 flagellin|Campylobacter jejuni[197]|Gram-;vi|398|gi|121612545|ref|YP_001000997 flagellin|Campylobacter jejuni[197]|Gram-
GO:0015727	lactate transport	1	1	0.0536405	1	vi|600|gi|254667969|ref|None L-lactate permease|Neisseria meningitidis[487]|Gram-
GO:0015846	polyamine transport	1	1	0.0536405	1	vi|769|gi|53721504|ref|YP_110489 putrescine ABC transport system, binding exported protein|Burkholderia pseudomallei[28450]|Gram-
GO:0044121	growth of symbiont in host organelle	1	1	0.0536405	1	vi|122|gi|15610940|ref|NC_000962.2 SECRETED ANTIGEN 85-A FBPA (MYCOLYL TRANSFERASE 85A) (FIBRONECTIN-BINDING PROTEIN A) (ANTIGEN 85 COMPLEX A)|Mycobacterium tuberculosis[1773]|Gram+
GO:0006470	protein dephosphorylation	1	1	0.0536405	1	vi|51|gi|16082755|ref|NP_395201 putative secreted protein-tyrosine phosphatase|Yersinia pestis[632]|Gram-
GO:0046718	viral entry into host cell	1	1	0.0536405	1	vi|1730|gi|2326505|ref|None None|Neisseria meningitidis[487]|Gram-
GO:0019521	D-gluconate metabolic process	1	1	0.0536405	1	vi|622|gi|116515453|ref|YP_815856 6-phosphogluconate dehydrogenase|Streptococcus pneumoniae[1313]|Gram+
GO:0090305	nucleic acid phosphodiester bond hydrolysis	1	1	0.0536405	1	vi|23|gi|45478667|ref|NP_995523 F1 capsule antigen|Yersinia pestis[632]|Gram-
GO:0009166	nucleotide catabolic process	1	1	0.0536405	1	vi|863|gi|4929317|ref|None 5'-nucleotidase NucA precursor|Haemophilus influenzae[727]|Gram-
GO:0043039	tRNA aminoacylation	1	1	0.0536405	1	vi|617|gi|15901888|ref|NP_346492 glutamyl-tRNA synthetase|Streptococcus pneumoniae[1313]|Gram+
GO:0015936	coenzyme A metabolic process	1	1	0.0536405	1	vi|650|gi|112710|ref|None Outer membrane protein A|Rickettsia spp[780]|Gram-
GO:0016032	viral process	1	1	0.0536405	1	vi|1730|gi|2326505|ref|None None|Neisseria meningitidis[487]|Gram-
GO:0006177	GMP biosynthetic process	1	1	0.0536405	1	vi|196|gi|110806439|ref|YP_689959 inosine 5'-monophosphate dehydrogenase|Shigella[620]|Gram-
GO:0019835	cytolysis	2	12	0.0540579	1	vi|842|gi|16802248|ref|NP_463733 listeriolysin O precursor|Listeria monocytogenes[1639]|Gram+;vi|360|gi|52630374|ref|None ApxIIA|Actinobacillus pleuropneumoniae[715]|Gram-
GO:0016310	phosphorylation	2	12	0.0540579	1	vi|439|gi|161353778|ref|NP_224303 serine/threonine-protein kinase|Chlamydophila pneumoniae[83558]|Gram-;vi|340|gi|162417777|ref|YP_001604502 protein kinase YopO|Yersinia pestis[632]|Gram-
GO:0006817	phosphate ion transport	2	13	0.061282	1	vi|818|gi|57116798|ref|YP_177768 periplasmic phosphate-binding lipoprotein PSTS3 (PBP-3) (PSTS3) (PHOS1)|Mycobacterium tuberculosis[1773]|Gram+;vi|865|gi|57116801|ref|YP_177770 periplasmic phosphate-binding lipoprotein PSTS1 (PBP-1) (PSTS1)|Mycobacterium tuberculosis[1773]|Gram+
GO:0006979	response to oxidative stress	2	14	0.0688129	1	vi|817|gi|15609045|ref|NP_216424 catalase-peroxidase-peroxynitritase T KATG|Mycobacterium tuberculosis[1773]|Gram+;vi|808|gi|3128145|ref|None catalase|Helicobacter pylori[210]|Gram-
GO:0019627	urea metabolic process	1	2	0.0793756	1	vi|804|gi|40737733|ref|None UreB|Helicobacter pylori[210]|Gram-
GO:0006424	glutamyl-tRNA aminoacylation	1	3	0.104413	1	vi|617|gi|15901888|ref|NP_346492 glutamyl-tRNA synthetase|Streptococcus pneumoniae[1313]|Gram+
GO:0050709	negative regulation of protein secretion	1	3	0.104413	1	vi|428|gi|15618244|ref|NP_224529 low calcium response E|Chlamydophila pneumoniae[83558]|Gram-
GO:0030001	metal ion transport	2	20	0.119279	1	vi|836|gi|13447096|ref|None PhpA-79|Streptococcus pneumoniae[1313]|Gram+;vi|605|gi|209867628|ref|None PsaA|Streptococcus pneumoniae[1313]|Gram+
GO:0019430	removal of superoxide radicals	1	4	0.128772	1	vi|3|gi|83269434|ref|YP_418725.1 Copper/Zinc superoxide dismutase|Brucella spp.[234]|Gram-
GO:0006450	regulation of translational fidelity	1	4	0.128772	1	vi|417|gi|62184917|ref|None aspartyl/glutamyl-tRNA amidotransferase subunit C|Chlamydophila abortus[83555]|Gram-
GO:0006164	purine nucleotide biosynthetic process	1	4	0.128772	1	vi|196|gi|110806439|ref|YP_689959 inosine 5'-monophosphate dehydrogenase|Shigella[620]|Gram-
GO:0015886	heme transport	1	4	0.128772	1	vi|893|gi|151221252|ref|YP_001332074 iron-regulated heme-iron binding protein IsdB|Staphylococcus aureus[1280]|Gram+
GO:0008152	metabolic process	7	152	0.142626	1	vi|124|gi|57116841|ref|NC_000962.2 PPE FAMILY PROTEIN|Mycobacterium tuberculosis[1773]|Gram+;vi|619|gi|116515359|ref|YP_817402 choline binding protein A|Streptococcus pneumoniae[1313]|Gram+;vi|620|gi|116515876|ref|YP_815641 pneumococcal surface protein A|Streptococcus pneumoniae[1313]|Gram+;vi|850|gi|5327234|ref|None BPS protein|Streptococcus agalactiae[1311]|Gram+;vi|440|gi|15618217|ref|NP_22450…
GO:0015628	protein secretion by the type II secretion system	1	5	0.152471	1	vi|1665|gi|15599721|ref|None type 4 fimbrial PilA|Pseudomonas aeruginosa[287]|Gram-
GO:0030254	protein secretion by the type III secretion system	1	5	0.152471	1	vi|428|gi|15618244|ref|NP_224529 low calcium response E|Chlamydophila pneumoniae[83558]|Gram-
GO:0006950	response to stress	2	24	0.156622	1	vi|345|gi|218930152|ref|YP_002348027 heat shock protein 90|Yersinia pestis[632]|Gram-;vi|806|gi|8777456|ref|None neutrophil-activating protein|Helicobacter pylori[210]|Gram-
GO:0007165	signal transduction	1	6	0.175527	1	vi|613|gi|221232510|ref|YP_002511663 cell wall surface anchored protein|Streptococcus pneumoniae[1313]|Gram+
GO:0009254	peptidoglycan turnover	1	6	0.175527	1	vi|270|gi|15675973|ref|NP_273099 putative membrane-bound lytic murein transglycosylase A|Neisseria meningitidis[487]|Gram-
GO:0006418	tRNA aminoacylation for protein translation	1	6	0.175527	1	vi|617|gi|15901888|ref|NP_346492 glutamyl-tRNA synthetase|Streptococcus pneumoniae[1313]|Gram+
GO:0009408	response to heat	1	7	0.197958	1	vi|728|gi|16759006|ref|NP_454623 chaperone protein DnaJ|Salmonella spp.[590]|Gram-
GO:0006629	lipid metabolic process	2	30	0.215803	1	vi|480|gi|148971|ref|None protein D|Haemophilus influenzae[727]|Gram-;vi|856|gi|15639249|ref|NP_218698 glycerophosphodiester phosphodiesterase|Treponema pallidum[160]|Gram-
GO:0071897	DNA biosynthetic process	1	8	0.21978	1	vi|416|gi|62148024|ref|None DNA polymerase III subunit gamma/tau|Chlamydophila abortus[83555]|Gram-
GO:0052572	response to host immune response	1	10	0.261667	1	vi|124|gi|57116841|ref|NC_000962.2 PPE FAMILY PROTEIN|Mycobacterium tuberculosis[1773]|Gram+
GO:0003333	amino acid transmembrane transport	1	10	0.261667	1	vi|836|gi|13447096|ref|None PhpA-79|Streptococcus pneumoniae[1313]|Gram+
GO:0006464	cellular protein modification process	1	10	0.261667	1	vi|609|gi|15903091|ref|NP_358641 lipoate-protein ligase, putative|Streptococcus pneumoniae[1313]|Gram+
GO:0009231	riboflavin biosynthetic process	1	11	0.281761	1	vi|113|gi|599654|ref|CAA86936.1 None|Brucella spp.[234]|Gram-
GO:0006807	nitrogen compound metabolic process	1	11	0.281761	1	vi|804|gi|40737733|ref|None UreB|Helicobacter pylori[210]|Gram-
GO:0009423	chorismate biosynthetic process	1	11	0.281761	1	vi|366|gi|512545|ref|None None|Aeromonas salmonicida[645]|Gram-
GO:0009249	protein lipoylation	1	12	0.301311	1	vi|609|gi|15903091|ref|NP_358641 lipoate-protein ligase, putative|Streptococcus pneumoniae[1313]|Gram+
GO:0000271	polysaccharide biosynthetic process	1	12	0.301311	1	vi|729|gi|29144603|ref|NP_807945 VI polysaccharide biosynthesis protein, UDP-glucose/GDP-mannose dehydrogenase|Salmonella spp.[590]|Gram-
GO:0006412	translation	6	175	0.369837	1	vi|617|gi|15901888|ref|NP_346492 glutamyl-tRNA synthetase|Streptococcus pneumoniae[1313]|Gram+;vi|422|gi|62184918|ref|None aspartyl/glutamyl-tRNA amidotransferase subunit A|Chlamydophila abortus[83555]|Gram-;vi|424|gi|62147986|ref|None aspartyl/glutamyl-tRNA amidotransferase subunit B|Chlamydophila abortus[83555]|Gram-;vi|437|gi|15835415|ref|NP_297174 50S ribosomal protein L6|Chlamydia muridarum[…
GO:0006098	pentose-phosphate shunt	1	17	0.391386	1	vi|622|gi|116515453|ref|YP_815856 6-phosphogluconate dehydrogenase|Streptococcus pneumoniae[1313]|Gram+
GO:0009073	aromatic amino acid family biosynthetic process	1	18	0.407962	1	vi|366|gi|512545|ref|None None|Aeromonas salmonicida[645]|Gram-
GO:0006096	glycolytic process	1	19	0.424087	1	vi|823|gi|62290600|ref|YP_222393 glyceraldehyde-3-phosphate dehydrogenase|Brucella spp.[234]|Gram-
GO:0006260	DNA replication	2	66	0.555712	1	vi|441|gi|15618301|ref|NP_224586 single-stranded DNA-binding protein|Chlamydophila pneumoniae[83558]|Gram-;vi|416|gi|62148024|ref|None DNA polymerase III subunit gamma/tau|Chlamydophila abortus[83555]|Gram-
GO:0009236	cobalamin biosynthetic process	1	29	0.563117	1	vi|1102|gi|82700122|ref|YP_414696 cobyrinic acid a,c-diamide synthase|Brucella spp.[234]|Gram-
GO:0006099	tricarboxylic acid cycle	1	32	0.59789	1	vi|827|gi|2493711|ref|None Citrate synthase|Helicobacter pylori[210]|Gram-
GO:0006541	glutamine metabolic process	1	32	0.59789	1	vi|1102|gi|82700122|ref|YP_414696 cobyrinic acid a,c-diamide synthase|Brucella spp.[234]|Gram-
GO:0008652	cellular amino acid biosynthetic process	1	34	0.619525	1	vi|366|gi|512545|ref|None None|Aeromonas salmonicida[645]|Gram-
GO:0045454	cell redox homeostasis	1	34	0.619525	1	vi|596|gi|1017430|ref|None outer membrane protein P64k or PM-6|Neisseria meningitidis[487]|Gram-
GO:0046677	response to antibiotic	1	44	0.711489	1	vi|848|gi|49482291|ref|YP_039515 penicillin-binding protein 2 prime (PBP2a)|Staphylococcus aureus[1280]|Gram+
GO:0040007	growth	2	92	0.729543	1	vi|118|gi|15609023|ref|NC_000962.2 SECRETED ANTIGEN 85-B FBPB (85B) (ANTIGEN 85 COMPLEX B) (MYCOLYL TRANSFERASE 85B) (FIBRONECTIN-BINDING PROTEIN B) (EXTRACELLULAR ALPHA-ANTIGEN)|Mycobacterium tuberculosis[1773]|Gram+;vi|2393|gi|44168|ref|None protein or antigen 85-B|Mycobacterium bovis[1765]|Gram+
GO:0009306	protein secretion	1	47	0.734484	1	vi|349|gi|218927621|ref|YP_002345496 putative lipoprotein|Yersinia pestis[632]|Gram-
GO:0005975	carbohydrate metabolic process	2	94	0.740189	1	vi|433|gi|15835381|ref|NP_297140 hypothetical protein|Chlamydia muridarum[83560]|Gram-;vi|268|gi|15677037|ref|NP_274189 hypothetical protein|Neisseria meningitidis[487]|Gram-
GO:0000160	phosphorelay signal transduction system	1	64	0.834235	1	vi|380|gi|33592924|ref|NP_880568 regulatory protein BvgR|Bordetella pertussis[520]|Gram-
GO:0051301	cell division	1	81	0.89659	1	vi|768|gi|53719887|ref|YP_108873 putative lipoprotein releasing system transmembrane protein|Burkholderia pseudomallei[28450]|Gram-
GO:0008360	regulation of cell shape	1	95	0.929928	1	vi|420|gi|62184824|ref|None outer membrane lipoprotein|Chlamydophila abortus[83555]|Gram-
GO:0006355	regulation of transcription, DNA-templated	1	253	0.999164	1	vi|1103|gi|82700464|ref|YP_415038 AsnC family regulatory protein|Brucella spp.[234]|Gram-
GO:0006351	transcription, DNA-templated	1	377	0.999975	1	vi|1103|gi|82700464|ref|YP_415038 AsnC family regulatory protein|Brucella spp.[234]|Gram-

## Sheet: Argot2 GO MF Enrichment
Gene Ontology ID	Description	PA Count	Non-PA Count	Fisher Exact p-value	Adjusted p-value	PAs
GO:0005515	protein binding	29	0	9.70493e-47	1.32957e-44	vi|32|gi|47566476|ref|NC_007322.2 Protective antigen|Bacillus anthracis[1392]|Gram+;vi|104|gi|57117165|ref|NC_000962.2 6 KDA EARLY SECRETORY ANTIGENIC TARGET ESXA (ESAT-6)|Mycobacterium tuberculosis[1773]|Gram+;vi|337|gi|16765033|ref|NP_460648 phage shock protein PspA|Streptococcus pneumoniae[1313]|Gram+;vi|374|gi|9280533|ref|None protective antigen|Bacillus anthracis[1392]|Gram+;vi|613|gi|221232…
GO:0016787	hydrolase activity	40	156	3.3406e-24	4.54322e-22	vi|445|gi|241183337|ref|None Bont/A1|Clostridium botulinum [1491]|Gram+;vi|446|gi|166236883|ref|None recombinant botulinum toxin F Hc domain|Clostridium botulinum [1491]|Gram+;vi|447|gi|733429|ref|None botulinum neurotoxin serotype A Hc fragment|Clostridium botulinum [1491]|Gram+;vi|448|gi|153936924|ref|YP_001386738 botulinum neurotoxin type A1|Clostridium botulinum [1491]|Gram+;vi|449|gi|1698346…
GO:0015288	porin activity	14	0	8.85438e-23	1.19534e-20	vi|425|gi|40601|ref|None major outer membrane protein|Chlamydophila abortus[83555]|Gram-;vi|435|gi|1518659|ref|None major outer membrane protein|Chlamydia muridarum[83560]|Gram-;vi|766|gi|94467392|ref|None None|Chlamydophila psittaci[83554]|Gram-;vi|767|gi|144545|ref|AAA17396.1 major outer membrane protein|Chlamydophila psittaci[83554]|Gram-;vi|171|gi|30025845|ref|None outer membrane protein P1|C…
GO:0005198	structural molecule activity	14	2	1.01175e-20	1.35574e-18	vi|425|gi|40601|ref|None major outer membrane protein|Chlamydophila abortus[83555]|Gram-;vi|435|gi|1518659|ref|None major outer membrane protein|Chlamydia muridarum[83560]|Gram-;vi|766|gi|94467392|ref|None None|Chlamydophila psittaci[83554]|Gram-;vi|767|gi|144545|ref|AAA17396.1 major outer membrane protein|Chlamydophila psittaci[83554]|Gram-;vi|87|gi|15792662|ref|NP_282485.1 flagellin|Campylobact…
GO:0000166	nucleotide binding	18	35	1.0713e-15	1.42483e-13	vi|609|gi|15903091|ref|NP_358641 lipoate-protein ligase, putative|Streptococcus pneumoniae[1313]|Gram+;vi|617|gi|15901888|ref|NP_346492 glutamyl-tRNA synthetase|Streptococcus pneumoniae[1313]|Gram+;vi|866|gi|15607491|ref|NP_214864 molecular chaperone DnaK|Mycobacterium tuberculosis[1773]|Gram+;vi|422|gi|62184918|ref|None aspartyl/glutamyl-tRNA amidotransferase subunit A|Chlamydophila abortus[8355…
GO:0051082	unfolded protein binding	10	1	2.03559e-15	2.68698e-13	vi|866|gi|15607491|ref|NP_214864 molecular chaperone DnaK|Mycobacterium tuberculosis[1773]|Gram+;vi|426|gi|26006347|ref|None DnaK|Chlamydophila abortus[83555]|Gram-;vi|276|gi|4574246|ref|AAD23967.1 outer membrane protein 26|Haemophilus influenzae[727]|Gram-;vi|826|gi|712831|ref|None heat shock protein|Helicobacter pylori[210]|Gram-;vi|257|gi|62290965|ref|YP_222758 molecular chaperone DnaK|Brucell…
GO:0016740	transferase activity	23	102	2.58293e-13	3.38364e-11	vi|118|gi|15609023|ref|NC_000962.2 SECRETED ANTIGEN 85-B FBPB (85B) (ANTIGEN 85 COMPLEX B) (MYCOLYL TRANSFERASE 85B) (FIBRONECTIN-BINDING PROTEIN B) (EXTRACELLULAR ALPHA-ANTIGEN)|Mycobacterium tuberculosis[1773]|Gram+;vi|122|gi|15610940|ref|NC_000962.2 SECRETED ANTIGEN 85-A FBPA (MYCOLYL TRANSFERASE 85A) (FIBRONECTIN-BINDING PROTEIN A) (ANTIGEN 85 COMPLEX A)|Mycobacterium tuberculosis[1773]|Gram+…
GO:0004872	receptor activity	9	2	3.7687e-13	4.89931e-11	vi|873|gi|218562871|ref|YP_002344650 major outer membrane protein|Campylobacter jejuni[197]|Gram-;vi|247|gi|117624167|ref|YP_853080 pesticin/yersiniabactin receptor protein|Escherichia coli[83334]|Gram-;vi|833|gi|8926211|ref|None transferrin-binding protein A|Neisseria meningitidis[487]|Gram-;vi|278|gi|26248334|ref|NP_754374 putative outer membrane receptor for iron compound or colicin|Escherichi…
GO:0042802	identical protein binding	9	12	1.58443e-09	2.04391e-07	vi|32|gi|47566476|ref|NC_007322.2 Protective antigen|Bacillus anthracis[1392]|Gram+;vi|337|gi|16765033|ref|NP_460648 phage shock protein PspA|Streptococcus pneumoniae[1313]|Gram+;vi|374|gi|9280533|ref|None protective antigen|Bacillus anthracis[1392]|Gram+;vi|1391|gi|193873769|ref|None PA63|Bacillus anthracis[1392]|Gram+;vi|1392|gi|193873765|ref|None TPA-PA63|Bacillus anthracis[1392]|Gram+;vi|1393…
GO:0004222	metalloendopeptidase activity	9	20	4.45706e-08	5.70504e-06	vi|445|gi|241183337|ref|None Bont/A1|Clostridium botulinum [1491]|Gram+;vi|446|gi|166236883|ref|None recombinant botulinum toxin F Hc domain|Clostridium botulinum [1491]|Gram+;vi|447|gi|733429|ref|None botulinum neurotoxin serotype A Hc fragment|Clostridium botulinum [1491]|Gram+;vi|448|gi|153936924|ref|YP_001386738 botulinum neurotoxin type A1|Clostridium botulinum [1491]|Gram+;vi|449|gi|1698346…
GO:0005509	calcium ion binding	5	2	2.88401e-07	3.66269e-05	vi|860|gi|1620648|ref|None surface protein Rib|Streptococcus agalactiae[1311]|Gram+;vi|843|gi|15596974|ref|NP_250468 major porin and structural outer membrane porin OprF precursor|Pseudomonas aeruginosa[287]|Gram-;vi|358|gi|312899|ref|None None|Actinobacillus pleuropneumoniae[715]|Gram-;vi|360|gi|52630374|ref|None ApxIIA|Actinobacillus pleuropneumoniae[715]|Gram-;vi|376|gi|580668|ref|None adenyla…
GO:0016746	transferase activity, transferring acyl groups	7	21	7.40675e-06	0.000933251	vi|118|gi|15609023|ref|NC_000962.2 SECRETED ANTIGEN 85-B FBPB (85B) (ANTIGEN 85 COMPLEX B) (MYCOLYL TRANSFERASE 85B) (FIBRONECTIN-BINDING PROTEIN B) (EXTRACELLULAR ALPHA-ANTIGEN)|Mycobacterium tuberculosis[1773]|Gram+;vi|122|gi|15610940|ref|NC_000962.2 SECRETED ANTIGEN 85-A FBPA (MYCOLYL TRANSFERASE 85A) (FIBRONECTIN-BINDING PROTEIN A) (ANTIGEN 85 COMPLEX A)|Mycobacterium tuberculosis[1773]|Gram+…
GO:0008233	peptidase activity	9	43	9.45251e-06	0.00118156	vi|123|gi|15607267|ref|NC_000962.2 PROBABLE SERINE PROTEASE PEPA (SERINE PROTEINASE) (MTB32A)|Mycobacterium tuberculosis[1773]|Gram+;vi|584|gi|283801990|ref|None None|Mycobacterium tuberculosis[1773]|Gram+;vi|608|gi|116516216|ref|YP_816144 ATP-dependent Clp protease proteolytic subunit|Streptococcus pneumoniae[1313]|Gram+;vi|855|gi|90567992|ref|None immunoglobulin-binding protein 35|Streptococcus…
GO:0004175	endopeptidase activity	4	3	1.75643e-05	0.00217797	vi|48|gi|16082686|ref|NP_395233 outer membrane protease|Yersinia pestis[632]|Gram-;vi|102|gi|21686508|ref|None hap|Haemophilus influenzae[727]|Gram-;vi|103|gi|NULL|ref|NULL NULL|Haemophilus influenzae[727]|Gram-;vi|283|gi|26246291|ref|NP_752330 haemoglobin protease|Escherichia coli[83334]|Gram-
GO:0004970	ionotropic glutamate receptor activity	3	0	1.98973e-05	0.00244737	vi|133|gi|57237809|ref|YP_179057.1 surface antigen, CjaA|Campylobacter jejuni[197]|Gram-;vi|134|gi|1813949|ref|None None|Campylobacter jejuni[197]|Gram-;vi|397|gi|112360246|ref|None aspartate/glutamate-binding ABC transporter protein|Campylobacter jejuni[197]|Gram-
GO:0005518	collagen binding	3	0	1.98973e-05	0.00244737	vi|629|gi|225870316|ref|YP_002746263 collagen binding, ancillary pilus subunit Cne|Streptococcus equi[1336]|Gram+;vi|846|gi|387880|ref|AAA20874.1 collagen adhesin|Staphylococcus aureus[1280]|Gram+;vi|272|gi|15677822|ref|NP_274986 putative adhesin/invasin|Neisseria meningitidis[487]|Gram-
GO:0008199	ferric iron binding	3	1	7.79825e-05	0.00943588	vi|1829|gi|15609013|ref|NP_216392 bacterioferritin BfrA|Mycobacterium tuberculosis[1773]|Gram+;vi|255|gi|83269559|ref|YP_418850 Ferritin:bacterioferritin|Brucella spp.[234]|Gram-;vi|806|gi|8777456|ref|None neutrophil-activating protein|Helicobacter pylori[210]|Gram-
GO:0008565	protein transporter activity	4	7	0.000151892	0.0182271	vi|54|gi|16082743|ref|NP_395189 needle complex major subunit|Yersinia pestis[632]|Gram-;vi|347|gi|218928525|ref|YP_002346400 outer-membrane lipoprotein carrier protein|Yersinia pestis[632]|Gram-;vi|601|gi|15677575|ref|NP_274732 biopolymer transport protein|Neisseria meningitidis[487]|Gram-;vi|1665|gi|15599721|ref|None type 4 fimbrial PilA|Pseudomonas aeruginosa[287]|Gram-
GO:0004252	serine-type endopeptidase activity	7	37	0.000165141	0.0196518	vi|123|gi|15607267|ref|NC_000962.2 PROBABLE SERINE PROTEASE PEPA (SERINE PROTEINASE) (MTB32A)|Mycobacterium tuberculosis[1773]|Gram+;vi|584|gi|283801990|ref|None None|Mycobacterium tuberculosis[1773]|Gram+;vi|608|gi|116516216|ref|YP_816144 ATP-dependent Clp protease proteolytic subunit|Streptococcus pneumoniae[1313]|Gram+;vi|102|gi|21686508|ref|None hap|Haemophilus influenzae[727]|Gram-;vi|103|gi…
GO:0016798	hydrolase activity, acting on glycosyl bonds	4	8	0.000222978	0.0263114	vi|619|gi|116515359|ref|YP_817402 choline binding protein A|Streptococcus pneumoniae[1313]|Gram+;vi|620|gi|116515876|ref|YP_815641 pneumococcal surface protein A|Streptococcus pneumoniae[1313]|Gram+;vi|850|gi|5327234|ref|None BPS protein|Streptococcus agalactiae[1311]|Gram+;vi|270|gi|15675973|ref|NP_273099 putative membrane-bound lytic murein transglycosylase A|Neisseria meningitidis[487]|Gram-
GO:0050567	glutaminyl-tRNA synthase (glutamine-hydrolyzing) activity	3	4	0.000641956	0.0751088	vi|422|gi|62184918|ref|None aspartyl/glutamyl-tRNA amidotransferase subunit A|Chlamydophila abortus[83555]|Gram-;vi|424|gi|62147986|ref|None aspartyl/glutamyl-tRNA amidotransferase subunit B|Chlamydophila abortus[83555]|Gram-;vi|417|gi|62184917|ref|None aspartyl/glutamyl-tRNA amidotransferase subunit C|Chlamydophila abortus[83555]|Gram-
GO:0004549	tRNA-specific ribonuclease activity	2	0	0.000736751	0.0854631	vi|375|gi|3980256|ref|None filamentous hemagglutinin|Bordetella pertussis[520]|Gram-;vi|381|gi|33592927|ref|NP_880571 filamentous hemagglutinin/adhesin|Bordetella pertussis[520]|Gram-
GO:0003779	actin binding	2	0	0.000736751	0.0854631	vi|308|gi|47056|ref|None None|Shigella[620]|Gram-;vi|310|gi|56404015|ref|NP_858260 IpaC, secreted by the Mxi-Spa secretion machinery, required for entry into epithelial cells|Shigella[620]|Gram-
GO:0047856	dihydrocoumarin hydrolase activity	2	0	0.000736751	0.0854631	vi|594|gi|15676020|ref|NP_273150 putative outer membrane protein P1|Neisseria meningitidis[487]|Gram-;vi|864|gi|9716645|ref|None outer membrane protein P1|Haemophilus influenzae[727]|Gram-
GO:0042954	lipoprotein transporter activity	2	0	0.000736751	0.0854631	vi|768|gi|53719887|ref|YP_108873 putative lipoprotein releasing system transmembrane protein|Burkholderia pseudomallei[28450]|Gram-;vi|347|gi|218928525|ref|YP_002346400 outer-membrane lipoprotein carrier protein|Yersinia pestis[632]|Gram-
GO:0046812	host cell surface binding	2	0	0.000736751	0.0854631	vi|92|gi|157021162|ref|None LTB|Escherichia coli[83334]|Gram-;vi|731|gi|110264635|ref|None cholera toxin B|Vibrio cholerae[666]|Gram-
GO:0005537	mannose binding	2	0	0.000736751	0.0854631	vi|263|gi|91213965|ref|YP_543951 type 1 fimbiral adhesin FimH|Escherichia coli[83334]|Gram-;vi|281|gi|16132141|ref|NP_418740 minor component of type 1 fimbriae|Escherichia coli[83334]|Gram-
GO:0004322	ferroxidase activity	2	0	0.000736751	0.0854631	vi|1829|gi|15609013|ref|NP_216392 bacterioferritin BfrA|Mycobacterium tuberculosis[1773]|Gram+;vi|255|gi|83269559|ref|YP_418850 Ferritin:bacterioferritin|Brucella spp.[234]|Gram-
GO:0015485	cholesterol binding	2	0	0.000736751	0.0854631	vi|607|gi|116515376|ref|YP_817150 pneumolysin|Streptococcus pneumoniae[1313]|Gram+;vi|842|gi|16802248|ref|NP_463733 listeriolysin O precursor|Listeria monocytogenes[1639]|Gram+
GO:0016874	ligase activity	5	32	0.00306605	0.331133	vi|617|gi|15901888|ref|NP_346492 glutamyl-tRNA synthetase|Streptococcus pneumoniae[1313]|Gram+;vi|422|gi|62184918|ref|None aspartyl/glutamyl-tRNA amidotransferase subunit A|Chlamydophila abortus[83555]|Gram-;vi|424|gi|62147986|ref|None aspartyl/glutamyl-tRNA amidotransferase subunit B|Chlamydophila abortus[83555]|Gram-;vi|417|gi|62184917|ref|None aspartyl/glutamyl-tRNA amidotransferase subunit C|…
GO:0004553	hydrolase activity, hydrolyzing O-glycosyl compounds	4	19	0.00315057	0.337112	vi|32|gi|47566476|ref|NC_007322.2 Protective antigen|Bacillus anthracis[1392]|Gram+;vi|374|gi|9280533|ref|None protective antigen|Bacillus anthracis[1392]|Gram+;vi|1397|gi|40646953|ref|AAR88321.1 protective antigen PA83|Bacillus anthracis[1392]|Gram+;vi|270|gi|15675973|ref|NP_273099 putative membrane-bound lytic murein transglycosylase A|Neisseria meningitidis[487]|Gram-
GO:0042301	phosphate ion binding	2	2	0.00426293	0.451871	vi|818|gi|57116798|ref|YP_177768 periplasmic phosphate-binding lipoprotein PSTS3 (PBP-3) (PSTS3) (PHOS1)|Mycobacterium tuberculosis[1773]|Gram+;vi|865|gi|57116801|ref|YP_177770 periplasmic phosphate-binding lipoprotein PSTS1 (PBP-1) (PSTS1)|Mycobacterium tuberculosis[1773]|Gram+
GO:0004096	catalase activity	2	2	0.00426293	0.451871	vi|817|gi|15609045|ref|NP_216424 catalase-peroxidase-peroxynitritase T KATG|Mycobacterium tuberculosis[1773]|Gram+;vi|808|gi|3128145|ref|None catalase|Helicobacter pylori[210]|Gram-
GO:0003824	catalytic activity	10	131	0.00509269	0.52964	vi|5|gi|40646957|ref|AAR88323.1 lethal factor|Bacillus anthracis[1392]|Gram+;vi|38|gi|47566484|ref|NC_007322.2 lethal factor|Bacillus anthracis[1392]|Gram+;vi|1398|gi|40646955|ref|None lethal factor domains I-III|Bacillus anthracis[1392]|Gram+;vi|433|gi|15835381|ref|NP_297140 hypothetical protein|Chlamydia muridarum[83560]|Gram-;vi|440|gi|15618217|ref|NP_224502 acyl-carrier-protein S-malonyltrans…
GO:0004674	protein serine/threonine kinase activity	3	11	0.00579589	0.596977	vi|439|gi|161353778|ref|NP_224303 serine/threonine-protein kinase|Chlamydophila pneumoniae[83558]|Gram-;vi|329|gi|6678323|ref|NP_033396 1|Salmonella spp.[590]|Gram-;vi|340|gi|162417777|ref|YP_001604502 protein kinase YopO|Yersinia pestis[632]|Gram-
GO:0008237	metallopeptidase activity	4	25	0.00743775	0.758651	vi|5|gi|40646957|ref|AAR88323.1 lethal factor|Bacillus anthracis[1392]|Gram+;vi|38|gi|47566484|ref|NC_007322.2 lethal factor|Bacillus anthracis[1392]|Gram+;vi|1398|gi|40646955|ref|None lethal factor domains I-III|Bacillus anthracis[1392]|Gram+;vi|421|gi|62185225|ref|None putative peptidase|Chlamydophila abortus[83555]|Gram-
GO:0008081	phosphoric diester hydrolase activity	2	4	0.0102791	1	vi|480|gi|148971|ref|None protein D|Haemophilus influenzae[727]|Gram-;vi|856|gi|15639249|ref|NP_218698 glycerophosphodiester phosphodiesterase|Treponema pallidum[160]|Gram-
GO:0008889	glycerophosphodiester phosphodiesterase activity	2	5	0.014134	1	vi|480|gi|148971|ref|None protein D|Haemophilus influenzae[727]|Gram-;vi|856|gi|15639249|ref|NP_218698 glycerophosphodiester phosphodiesterase|Treponema pallidum[160]|Gram-
GO:0003755	peptidyl-prolyl cis-trans isomerase activity	2	5	0.014134	1	vi|256|gi|17987352|ref|NP_539986 trigger factor|Brucella spp.[234]|Gram-;vi|258|gi|82699574|ref|YP_414148 peptidyl-prolyl cis-trans isomerase, putative|Brucella spp.[234]|Gram-
GO:0004812	aminoacyl-tRNA ligase activity	2	6	0.0185098	1	vi|617|gi|15901888|ref|NP_346492 glutamyl-tRNA synthetase|Streptococcus pneumoniae[1313]|Gram+;vi|276|gi|4574246|ref|AAD23967.1 outer membrane protein 26|Haemophilus influenzae[727]|Gram-
GO:0008658	penicillin binding	2	6	0.0185098	1	vi|848|gi|49482291|ref|YP_039515 penicillin-binding protein 2 prime (PBP2a)|Staphylococcus aureus[1280]|Gram+;vi|419|gi|62184696|ref|None putative penicillin-binding protein|Chlamydophila abortus[83555]|Gram-
GO:0016491	oxidoreductase activity	11	188	0.0200693	1	vi|817|gi|15609045|ref|NP_216424 catalase-peroxidase-peroxynitritase T KATG|Mycobacterium tuberculosis[1773]|Gram+;vi|622|gi|116515453|ref|YP_815856 6-phosphogluconate dehydrogenase|Streptococcus pneumoniae[1313]|Gram+;vi|3|gi|83269434|ref|YP_418725.1 Copper/Zinc superoxide dismutase|Brucella spp.[234]|Gram-;vi|196|gi|110806439|ref|YP_689959 inosine 5'-monophosphate dehydrogenase|Shigella[620]|Gr…
GO:0004197	cysteine-type endopeptidase activity	1	0	0.0271886	1	vi|432|gi|15835057|ref|NP_296816 adherence factor|Chlamydia muridarum[83560]|Gram-
GO:0030165	PDZ domain binding	1	0	0.0271886	1	vi|613|gi|221232510|ref|YP_002511663 cell wall surface anchored protein|Streptococcus pneumoniae[1313]|Gram+
GO:0042242	cobyrinic acid a,c-diamide synthase activity	1	0	0.0271886	1	vi|1102|gi|82700122|ref|YP_414696 cobyrinic acid a,c-diamide synthase|Brucella spp.[234]|Gram-
GO:0016876	ligase activity, forming aminoacyl-tRNA and related compounds	1	0	0.0271886	1	vi|617|gi|15901888|ref|NP_346492 glutamyl-tRNA synthetase|Streptococcus pneumoniae[1313]|Gram+
GO:0001848	complement binding	1	0	0.0271886	1	vi|1732|gi|387748005|ref|None extracellular fibrinogen-binding protein Efb|Staphylococcus aureus[1280]|Gram+
GO:0003938	IMP dehydrogenase activity	1	0	0.0271886	1	vi|196|gi|110806439|ref|YP_689959 inosine 5'-monophosphate dehydrogenase|Shigella[620]|Gram-
GO:0008294	calcium- and calmodulin-responsive adenylate cyclase activity	1	0	0.0271886	1	vi|376|gi|580668|ref|None adenylate cyclase|Bordetella pertussis[520]|Gram-
GO:0005025	transforming growth factor beta receptor activity, type I	1	0	0.0271886	1	vi|329|gi|6678323|ref|NP_033396 1|Salmonella spp.[590]|Gram-
GO:0019864	IgG binding	1	0	0.0271886	1	vi|627|gi|225870123|ref|YP_002746070 Ig, alpha2-macroglobulin and albumin binding protein Eag|Streptococcus equi[1336]|Gram+
GO:0004314	[acyl-carrier-protein] S-malonyltransferase activity	1	0	0.0271886	1	vi|440|gi|15618217|ref|NP_224502 acyl-carrier-protein S-malonyltransferase|Chlamydophila pneumoniae[83558]|Gram-
GO:0070011	peptidase activity, acting on L-amino acid peptides	1	0	0.0271886	1	vi|726|gi|9650897|ref|NULL heat shock protein|Salmonella spp.[590]|Gram-
GO:0033925	mannosyl-glycoprotein endo-beta-N-acetylglucosaminidase activity	1	0	0.0271886	1	vi|619|gi|116515359|ref|YP_817402 choline binding protein A|Streptococcus pneumoniae[1313]|Gram+
GO:0019808	polyamine binding	1	0	0.0271886	1	vi|769|gi|53721504|ref|YP_110489 putrescine ABC transport system, binding exported protein|Burkholderia pseudomallei[28450]|Gram-
GO:0030414	peptidase inhibitor activity	1	0	0.0271886	1	vi|1692|gi|262223754|ref|None hypothetical protein Eta6|Edwardsiella tarda[636]|Gram-
GO:0004616	phosphogluconate dehydrogenase (decarboxylating) activity	1	0	0.0271886	1	vi|622|gi|116515453|ref|YP_815856 6-phosphogluconate dehydrogenase|Streptococcus pneumoniae[1313]|Gram+
GO:0047286	NAD+-diphthamide ADP-ribosyltransferase activity	1	0	0.0271886	1	vi|750|gi|38199106|ref|None Diphtheria toxin precursor|Corynebacterium diphtheriae[1717]|Gram+
GO:0004675	transmembrane receptor protein serine/threonine kinase activity	1	0	0.0271886	1	vi|329|gi|6678323|ref|NP_033396 1|Salmonella spp.[590]|Gram-
GO:0004673	protein histidine kinase activity	1	0	0.0271886	1	vi|337|gi|16765033|ref|NP_460648 phage shock protein PspA|Streptococcus pneumoniae[1313]|Gram+
GO:0004866	endopeptidase inhibitor activity	1	0	0.0271886	1	vi|259|gi|82700695|ref|YP_415269 lipoprotein Omp19|Brucella spp.[234]|Gram-
GO:0003950	NAD+ ADP-ribosyltransferase activity	1	0	0.0271886	1	vi|379|gi|33594638|ref|NP_882282 toxin subunit 1|Bordetella pertussis[520]|Gram-
GO:0008201	heparin binding	1	0	0.0271886	1	vi|821|gi|148660242|ref|YP_001281765 iron-regulated heparin binding hemagglutinin Hbha|Mycobacterium tuberculosis[1773]|Gram+
GO:0050840	extracellular matrix binding	1	0	0.0271886	1	vi|588|gi|57116926|ref|YP_177849 hypothetical protein|Mycobacterium tuberculosis[1773]|Gram+
GO:0009039	urease activity	1	0	0.0271886	1	vi|804|gi|40737733|ref|None UreB|Helicobacter pylori[210]|Gram-
GO:0004867	serine-type endopeptidase inhibitor activity	1	0	0.0271886	1	vi|1692|gi|262223754|ref|None hypothetical protein Eta6|Edwardsiella tarda[636]|Gram-
GO:0051087	chaperone binding	1	0	0.0271886	1	vi|49|gi|16082716|ref|NP_395162 secreted effector protein|Yersinia pestis[632]|Gram-
GO:0016722	oxidoreductase activity, oxidizing metal ions	1	0	0.0271886	1	vi|806|gi|8777456|ref|None neutrophil-activating protein|Helicobacter pylori[210]|Gram-
GO:0000906	6,7-dimethyl-8-ribityllumazine synthase activity	1	0	0.0271886	1	vi|113|gi|599654|ref|CAA86936.1 None|Brucella spp.[234]|Gram-
GO:0016668	oxidoreductase activity, acting on a sulfur group of donors, NAD(P) as acceptor	1	0	0.0271886	1	vi|596|gi|1017430|ref|None outer membrane protein P64k or PM-6|Neisseria meningitidis[487]|Gram-
GO:0004672	protein kinase activity	2	8	0.0287017	1	vi|439|gi|161353778|ref|NP_224303 serine/threonine-protein kinase|Chlamydophila pneumoniae[83558]|Gram-;vi|340|gi|162417777|ref|YP_001604502 protein kinase YopO|Yersinia pestis[632]|Gram-
GO:0016853	isomerase activity	3	24	0.035949	1	vi|240|gi|157418230|ref|YP_001481302 Iss|Escherichia coli[83334]|Gram-;vi|256|gi|17987352|ref|NP_539986 trigger factor|Brucella spp.[234]|Gram-;vi|258|gi|82699574|ref|YP_414148 peptidyl-prolyl cis-trans isomerase, putative|Brucella spp.[234]|Gram-
GO:0016628	oxidoreductase activity, acting on the CH-CH group of donors, NAD or NADP as acceptor	1	1	0.0536405	1	vi|729|gi|29144603|ref|NP_807945 VI polysaccharide biosynthesis protein, UDP-glucose/GDP-mannose dehydrogenase|Salmonella spp.[590]|Gram-
GO:0004784	superoxide dismutase activity	1	1	0.0536405	1	vi|3|gi|83269434|ref|YP_418725.1 Copper/Zinc superoxide dismutase|Brucella spp.[234]|Gram-
GO:0005096	GTPase activator activity	1	1	0.0536405	1	vi|50|gi|16082697|ref|NP_395143 putative outer membrane virulence protein|Yersinia pestis[632]|Gram-
GO:0004420	hydroxymethylglutaryl-CoA reductase (NADPH) activity	1	1	0.0536405	1	vi|650|gi|112710|ref|None Outer membrane protein A|Rickettsia spp[780]|Gram-
GO:0003866	3-phosphoshikimate 1-carboxyvinyltransferase activity	1	1	0.0536405	1	vi|366|gi|512545|ref|None None|Aeromonas salmonicida[645]|Gram-
GO:0005201	extracellular matrix structural constituent	1	1	0.0536405	1	vi|420|gi|62184824|ref|None outer membrane lipoprotein|Chlamydophila abortus[83555]|Gram-
GO:0016791	phosphatase activity	2	14	0.0688129	1	vi|51|gi|16082755|ref|NP_395201 putative secreted protein-tyrosine phosphatase|Yersinia pestis[632]|Gram-;vi|321|gi|54036439|ref|None Inositol phosphate phosphatase sopB|Salmonella spp.[590]|Gram-
GO:0004601	peroxidase activity	2	14	0.0688129	1	vi|817|gi|15609045|ref|NP_216424 catalase-peroxidase-peroxynitritase T KATG|Mycobacterium tuberculosis[1773]|Gram+;vi|808|gi|3128145|ref|None catalase|Helicobacter pylori[210]|Gram-
GO:0008270	zinc ion binding	9	180	0.0729452	1	vi|445|gi|241183337|ref|None Bont/A1|Clostridium botulinum [1491]|Gram+;vi|446|gi|166236883|ref|None recombinant botulinum toxin F Hc domain|Clostridium botulinum [1491]|Gram+;vi|447|gi|733429|ref|None botulinum neurotoxin serotype A Hc fragment|Clostridium botulinum [1491]|Gram+;vi|448|gi|153936924|ref|YP_001386738 botulinum neurotoxin type A1|Clostridium botulinum [1491]|Gram+;vi|449|gi|1698346…
GO:0016757	transferase activity, transferring glycosyl groups	3	33	0.0735672	1	vi|750|gi|38199106|ref|None Diphtheria toxin precursor|Corynebacterium diphtheriae[1717]|Gram+;vi|432|gi|15835057|ref|NP_296816 adherence factor|Chlamydia muridarum[83560]|Gram-;vi|379|gi|33594638|ref|NP_882282 toxin subunit 1|Bordetella pertussis[520]|Gram-
GO:0003993	acid phosphatase activity	1	2	0.0793756	1	vi|100|gi|None|ref|None None|Haemophilus influenzae[727]|Gram-
GO:0015129	lactate transmembrane transporter activity	1	2	0.0793756	1	vi|600|gi|254667969|ref|None L-lactate permease|Neisseria meningitidis[487]|Gram-
GO:0004148	dihydrolipoyl dehydrogenase activity	1	2	0.0793756	1	vi|596|gi|1017430|ref|None outer membrane protein P64k or PM-6|Neisseria meningitidis[487]|Gram-
GO:0004180	carboxypeptidase activity	1	2	0.0793756	1	vi|848|gi|49482291|ref|YP_039515 penicillin-binding protein 2 prime (PBP2a)|Staphylococcus aureus[1280]|Gram+
GO:0004629	phospholipase C activity	1	2	0.0793756	1	vi|851|gi|511150|ref|CAA48133.1 fibronectin-binding protein|Streptococcus pyogenes[1314]|Gram+
GO:0004818	glutamate-tRNA ligase activity	1	2	0.0793756	1	vi|617|gi|15901888|ref|NP_346492 glutamyl-tRNA synthetase|Streptococcus pneumoniae[1313]|Gram+
GO:0008253	5'-nucleotidase activity	1	3	0.104413	1	vi|863|gi|4929317|ref|None 5'-nucleotidase NucA precursor|Haemophilus influenzae[727]|Gram-
GO:0009002	serine-type D-Ala-D-Ala carboxypeptidase activity	1	3	0.104413	1	vi|848|gi|49482291|ref|YP_039515 penicillin-binding protein 2 prime (PBP2a)|Staphylococcus aureus[1280]|Gram+
GO:0004871	signal transducer activity	2	21	0.128395	1	vi|613|gi|221232510|ref|YP_002511663 cell wall surface anchored protein|Streptococcus pneumoniae[1313]|Gram+;vi|348|gi|16082696|ref|NP_395142 secretion chaperone|Yersinia pestis[632]|Gram-
GO:0016810	hydrolase activity, acting on carbon-nitrogen (but not peptide) bonds	2	21	0.128395	1	vi|433|gi|15835381|ref|NP_297140 hypothetical protein|Chlamydia muridarum[83560]|Gram-;vi|804|gi|40737733|ref|None UreB|Helicobacter pylori[210]|Gram-
GO:0042803	protein homodimerization activity	1	4	0.128772	1	vi|104|gi|57117165|ref|NC_000962.2 6 KDA EARLY SECRETORY ANTIGENIC TARGET ESXA (ESAT-6)|Mycobacterium tuberculosis[1773]|Gram+
GO:0016884	carbon-nitrogen ligase activity, with glutamine as amido-N-donor	1	4	0.128772	1	vi|424|gi|62147986|ref|None aspartyl/glutamyl-tRNA amidotransferase subunit B|Chlamydophila abortus[83555]|Gram-
GO:0004725	protein tyrosine phosphatase activity	1	5	0.152471	1	vi|51|gi|16082755|ref|NP_395201 putative secreted protein-tyrosine phosphatase|Yersinia pestis[632]|Gram-
GO:0008234	cysteine-type peptidase activity	1	5	0.152471	1	vi|862|gi|215422507|ref|None p60|Listeria monocytogenes[1639]|Gram+
GO:0046912	transferase activity, transferring acyl groups, acyl groups converted into alkyl on transfer	1	5	0.152471	1	vi|827|gi|2493711|ref|None Citrate synthase|Helicobacter pylori[210]|Gram-
GO:0015197	peptide transporter activity	1	5	0.152471	1	vi|872|gi|15835089|ref|NP_296848 peptide ABC transporter, periplasmic peptide-binding protein, putative|Chlamydia muridarum[83560]|Gram-
GO:0050661	NADP binding	2	24	0.156622	1	vi|823|gi|62290600|ref|YP_222393 glyceraldehyde-3-phosphate dehydrogenase|Brucella spp.[234]|Gram-;vi|1628|gi|219870280|ref|YP_002474655 glyceraldehyde-3-phosphate dehydrogenase|Haemophilus parasuis[738]|Gram-
GO:0005506	iron ion binding	5	101	0.161883	1	vi|247|gi|117624167|ref|YP_853080 pesticin/yersiniabactin receptor protein|Escherichia coli[83334]|Gram-;vi|280|gi|26249458|ref|NP_755498 IutA protein|Escherichia coli[83334]|Gram-;vi|282|gi|222104801|ref|YP_002539290 outer membrane receptor FepA|Escherichia coli[83334]|Gram-;vi|318|gi|259475459|ref|None None|Salmonella spp.[590]|Gram-;vi|351|gi|22126288|ref|NP_669711 pesticin/yersiniabactin oute…
GO:0051287	NAD binding	3	50	0.174207	1	vi|823|gi|62290600|ref|YP_222393 glyceraldehyde-3-phosphate dehydrogenase|Brucella spp.[234]|Gram-;vi|729|gi|29144603|ref|NP_807945 VI polysaccharide biosynthesis protein, UDP-glucose/GDP-mannose dehydrogenase|Salmonella spp.[590]|Gram-;vi|1628|gi|219870280|ref|YP_002474655 glyceraldehyde-3-phosphate dehydrogenase|Haemophilus parasuis[738]|Gram-
GO:0051213	dioxygenase activity	1	7	0.197958	1	vi|266|gi|15677776|ref|NP_274940 outer membrane lipoprotein|Neisseria meningitidis[487]|Gram-
GO:0004040	amidase activity	1	7	0.197958	1	vi|422|gi|62184918|ref|None aspartyl/glutamyl-tRNA amidotransferase subunit A|Chlamydophila abortus[83555]|Gram-
GO:0016301	kinase activity	4	81	0.200346	1	vi|871|gi|4336671|ref|None hyaluronate-associated protein precursor|Streptococcus equi[1336]|Gram+;vi|439|gi|161353778|ref|NP_224303 serine/threonine-protein kinase|Chlamydophila pneumoniae[83558]|Gram-;vi|232|gi|17986819|ref|NP_539453 periplasmic immunogenic protein|Brucella spp.[234]|Gram-;vi|340|gi|162417777|ref|YP_001604502 protein kinase YopO|Yersinia pestis[632]|Gram-
GO:0008236	serine-type peptidase activity	1	8	0.21978	1	vi|608|gi|116516216|ref|YP_816144 ATP-dependent Clp protease proteolytic subunit|Streptococcus pneumoniae[1313]|Gram+
GO:0050380	undecaprenyl-diphosphatase activity	1	8	0.21978	1	vi|1640|gi|386733821|ref|YP_006204206 Phosphoesterase PA-phosphatase related protein|Bacillus anthracis[1392]|Gram+
GO:0016765	transferase activity, transferring alkyl or aryl (other than methyl) groups	1	8	0.21978	1	vi|366|gi|512545|ref|None None|Aeromonas salmonicida[645]|Gram-
GO:0008289	lipid binding	1	9	0.241011	1	vi|842|gi|16802248|ref|NP_463733 listeriolysin O precursor|Listeria monocytogenes[1639]|Gram+
GO:0016829	lyase activity	3	61	0.25218	1	vi|134|gi|1813949|ref|None None|Campylobacter jejuni[197]|Gram-;vi|348|gi|16082696|ref|NP_395142 secretion chaperone|Yersinia pestis[632]|Gram-;vi|376|gi|580668|ref|None adenylate cyclase|Bordetella pertussis[520]|Gram-
GO:0005524	ATP binding	24	745	0.268777	1	vi|871|gi|4336671|ref|None hyaluronate-associated protein precursor|Streptococcus equi[1336]|Gram+;vi|609|gi|15903091|ref|NP_358641 lipoate-protein ligase, putative|Streptococcus pneumoniae[1313]|Gram+;vi|617|gi|15901888|ref|NP_346492 glutamyl-tRNA synthetase|Streptococcus pneumoniae[1313]|Gram+;vi|866|gi|15607491|ref|NP_214864 molecular chaperone DnaK|Mycobacterium tuberculosis[1773]|Gram+;vi|42…
GO:0004016	adenylate cyclase activity	1	11	0.281761	1	vi|376|gi|580668|ref|None adenylate cyclase|Bordetella pertussis[520]|Gram-
GO:0003899	DNA-directed RNA polymerase activity	1	12	0.301311	1	vi|254|gi|17987867|ref|NP_540501 invasion protein B|Brucella spp.[234]|Gram-
GO:0016616	oxidoreductase activity, acting on the CH-OH group of donors, NAD or NADP as acceptor	1	12	0.301311	1	vi|729|gi|29144603|ref|NP_807945 VI polysaccharide biosynthesis protein, UDP-glucose/GDP-mannose dehydrogenase|Salmonella spp.[590]|Gram-
GO:0008745	N-acetylmuramoyl-L-alanine amidase activity	1	12	0.301311	1	vi|620|gi|116515876|ref|YP_815641 pneumococcal surface protein A|Streptococcus pneumoniae[1313]|Gram+
GO:0003697	single-stranded DNA binding	1	12	0.301311	1	vi|441|gi|15618301|ref|NP_224586 single-stranded DNA-binding protein|Chlamydophila pneumoniae[83558]|Gram-
GO:0015232	heme transporter activity	1	12	0.301311	1	vi|893|gi|151221252|ref|YP_001332074 iron-regulated heme-iron binding protein IsdB|Staphylococcus aureus[1280]|Gram+
GO:0008484	sulfuric ester hydrolase activity	1	12	0.301311	1	vi|346|gi|218930092|ref|YP_002347967 putative sulfatase|Yersinia pestis[632]|Gram-
GO:0030151	molybdenum ion binding	1	13	0.320331	1	vi|387|gi|33601286|ref|NP_888846 putative outer membrane ligand binding protein|Bordetella pertussis[520]|Gram-
GO:0050662	coenzyme binding	1	15	0.356836	1	vi|650|gi|112710|ref|None Outer membrane protein A|Rickettsia spp[780]|Gram-
GO:0016788	hydrolase activity, acting on ester bonds	1	17	0.391386	1	vi|863|gi|4929317|ref|None 5'-nucleotidase NucA precursor|Haemophilus influenzae[727]|Gram-
GO:0004190	aspartic-type endopeptidase activity	1	18	0.407962	1	vi|48|gi|16082686|ref|NP_395233 outer membrane protease|Yersinia pestis[632]|Gram-
GO:0016779	nucleotidyltransferase activity	1	18	0.407962	1	vi|416|gi|62148024|ref|None DNA polymerase III subunit gamma/tau|Chlamydophila abortus[83555]|Gram-
GO:0004527	exonuclease activity	1	19	0.424087	1	vi|23|gi|45478667|ref|NP_995523 F1 capsule antigen|Yersinia pestis[632]|Gram-
GO:0030246	carbohydrate binding	1	23	0.484328	1	vi|93|gi|15804220|ref|NP_290259 intimin adherence protein|Escherichia coli[83334]|Gram-
GO:0005215	transporter activity	7	243	0.522745	1	vi|110|gi|122892474|ref|ABM67295 None|Brucella spp.[234]|Gram-;vi|133|gi|57237809|ref|YP_179057.1 surface antigen, CjaA|Campylobacter jejuni[197]|Gram-;vi|134|gi|1813949|ref|None None|Campylobacter jejuni[197]|Gram-;vi|833|gi|8926211|ref|None transferrin-binding protein A|Neisseria meningitidis[487]|Gram-;vi|344|gi|218927806|ref|YP_002345681 putative sugar binding protein|Yersinia pestis[632]|Gra…
GO:0046872	metal ion binding	11	408	0.591369	1	vi|605|gi|209867628|ref|None PsaA|Streptococcus pneumoniae[1313]|Gram+;vi|1391|gi|193873769|ref|None PA63|Bacillus anthracis[1392]|Gram+;vi|1392|gi|193873765|ref|None TPA-PA63|Bacillus anthracis[1392]|Gram+;vi|1394|gi|193873761|ref|None PA63-LAMP1|Bacillus anthracis[1392]|Gram+;vi|1395|gi|193873763|ref|None TPA-PA63-LAMP1|Bacillus anthracis[1392]|Gram+;vi|1829|gi|15609013|ref|NP_216392 bacteriofe…
GO:0003887	DNA-directed DNA polymerase activity	1	34	0.619525	1	vi|416|gi|62148024|ref|None DNA polymerase III subunit gamma/tau|Chlamydophila abortus[83555]|Gram-
GO:0016887	ATPase activity	2	75	0.623611	1	vi|343|gi|218929030|ref|YP_002346905 inner membrane ABC-transporter YbtQ|Yersinia pestis[632]|Gram-;vi|726|gi|9650897|ref|NULL heat shock protein|Salmonella spp.[590]|Gram-
GO:0004519	endonuclease activity	1	36	0.64	1	vi|23|gi|45478667|ref|NP_995523 F1 capsule antigen|Yersinia pestis[632]|Gram-
GO:0046933	proton-transporting ATP synthase activity, rotational mechanism	1	38	0.659377	1	vi|841|gi|256041910|ref|YP_003110629 decorin binding protein A|Borrelia burgdorferi[139]|Gram-
GO:0043565	sequence-specific DNA binding	1	81	0.89659	1	vi|1103|gi|82700464|ref|YP_415038 AsnC family regulatory protein|Brucella spp.[234]|Gram-
GO:0019843	rRNA binding	1	91	0.921682	1	vi|437|gi|15835415|ref|NP_297174 50S ribosomal protein L6|Chlamydia muridarum[83560]|Gram-
GO:0003735	structural constituent of ribosome	2	157	0.933397	1	vi|437|gi|15835415|ref|NP_297174 50S ribosomal protein L6|Chlamydia muridarum[83560]|Gram-;vi|114|gi|304271|ref|None None|Brucella spp.[234]|Gram-
GO:0050660	flavin adenine dinucleotide binding	1	102	0.94233	1	vi|596|gi|1017430|ref|None outer membrane protein P64k or PM-6|Neisseria meningitidis[487]|Gram-
GO:0003723	RNA binding	1	125	0.969619	1	vi|437|gi|15835415|ref|NP_297174 50S ribosomal protein L6|Chlamydia muridarum[83560]|Gram-
GO:0003700	transcription factor activity, sequence-specific DNA binding	1	251	0.999115	1	vi|1103|gi|82700464|ref|YP_415038 AsnC family regulatory protein|Brucella spp.[234]|Gram-
GO:0003677	DNA binding	4	645	0.999987	1	vi|441|gi|15618301|ref|NP_224586 single-stranded DNA-binding protein|Chlamydophila pneumoniae[83558]|Gram-;vi|416|gi|62148024|ref|None DNA polymerase III subunit gamma/tau|Chlamydophila abortus[83555]|Gram-;vi|1103|gi|82700464|ref|YP_415038 AsnC family regulatory protein|Brucella spp.[234]|Gram-;vi|1644|gi|82615279|ref|None conserved hypothetical protein|Brucella spp.[234]|Gram-

## Sheet: Argot2 GO CC Enrichment
Gene Ontology ID	Description	PA Count	Non-PA Count	Fisher Exact p-value	Adjusted p-value	PAs
GO:0016020	membrane	133	49	9.02055e-180	3.69843e-178	vi|869|gi|255961211|ref|None BibA|Streptococcus agalactiae[1311]|Gram+;vi|893|gi|151221252|ref|YP_001332074 iron-regulated heme-iron binding protein IsdB|Staphylococcus aureus[1280]|Gram+;vi|124|gi|57116841|ref|NC_000962.2 PPE FAMILY PROTEIN|Mycobacterium tuberculosis[1773]|Gram+;vi|818|gi|57116798|ref|YP_177768 periplasmic phosphate-binding lipoprotein PSTS3 (PBP-3) (PSTS3) (PHOS1)|Mycobacterium…
GO:0005576	extracellular region	61	69	7.16119e-62	2.86447e-60	vi|5|gi|40646957|ref|AAR88323.1 lethal factor|Bacillus anthracis[1392]|Gram+;vi|32|gi|47566476|ref|NC_007322.2 Protective antigen|Bacillus anthracis[1392]|Gram+;vi|38|gi|47566484|ref|NC_007322.2 lethal factor|Bacillus anthracis[1392]|Gram+;vi|445|gi|241183337|ref|None Bont/A1|Clostridium botulinum [1491]|Gram+;vi|446|gi|166236883|ref|None recombinant botulinum toxin F Hc domain|Clostridium botuli…
GO:0009279	cell outer membrane	40	7	8.21258e-57	3.20291e-55	vi|48|gi|16082686|ref|NP_395233 outer membrane protease|Yersinia pestis[632]|Gram-;vi|50|gi|16082697|ref|NP_395143 putative outer membrane virulence protein|Yersinia pestis[632]|Gram-;vi|425|gi|40601|ref|None major outer membrane protein|Chlamydophila abortus[83555]|Gram-;vi|435|gi|1518659|ref|None major outer membrane protein|Chlamydia muridarum[83560]|Gram-;vi|843|gi|15596974|ref|NP_250468 majo…
GO:0019867	outer membrane	27	2	6.16271e-41	2.34183e-39	vi|428|gi|15618244|ref|NP_224529 low calcium response E|Chlamydophila pneumoniae[83558]|Gram-;vi|430|gi|15835130|ref|NP_296889 outer membrane protein, putative|Chlamydia muridarum[83560]|Gram-;vi|436|gi|15834883|ref|NP_296642 polymorphic membrane protein G family protein|Chlamydia muridarum[83560]|Gram-;vi|438|gi|15834882|ref|NP_296641 polymorphic membrane protein E/F family protein|Chlamydia mur…
GO:0020002	host cell plasma membrane	7	0	1.02326e-11	3.78608e-10	vi|447|gi|733429|ref|None botulinum neurotoxin serotype A Hc fragment|Clostridium botulinum [1491]|Gram+;vi|607|gi|116515376|ref|YP_817150 pneumolysin|Streptococcus pneumoniae[1313]|Gram+;vi|842|gi|16802248|ref|NP_463733 listeriolysin O precursor|Listeria monocytogenes[1639]|Gram+;vi|199|gi|15804222|ref|NP_290261.1 putative translocated intimin receptor protein|Escherichia coli[83334]|Gram-;vi|36…
GO:0033644	host cell membrane	7	0	1.02326e-11	3.78608e-10	vi|104|gi|57117165|ref|NC_000962.2 6 KDA EARLY SECRETORY ANTIGENIC TARGET ESXA (ESAT-6)|Mycobacterium tuberculosis[1773]|Gram+;vi|607|gi|116515376|ref|YP_817150 pneumolysin|Streptococcus pneumoniae[1313]|Gram+;vi|842|gi|16802248|ref|NP_463733 listeriolysin O precursor|Listeria monocytogenes[1639]|Gram+;vi|199|gi|15804222|ref|NP_290261.1 putative translocated intimin receptor protein|Escherichia c…
GO:0046930	pore complex	6	0	3.84065e-10	1.34423e-08	vi|425|gi|40601|ref|None major outer membrane protein|Chlamydophila abortus[83555]|Gram-;vi|435|gi|1518659|ref|None major outer membrane protein|Chlamydia muridarum[83560]|Gram-;vi|766|gi|94467392|ref|None None|Chlamydophila psittaci[83554]|Gram-;vi|767|gi|144545|ref|AAA17396.1 major outer membrane protein|Chlamydophila psittaci[83554]|Gram-;vi|771|gi|40569|ref|CAA40300.1 major outer membrane pro…
GO:0044156	host cell junction	5	0	1.43662e-08	4.8845e-07	vi|445|gi|241183337|ref|None Bont/A1|Clostridium botulinum [1491]|Gram+;vi|447|gi|733429|ref|None botulinum neurotoxin serotype A Hc fragment|Clostridium botulinum [1491]|Gram+;vi|448|gi|153936924|ref|YP_001386738 botulinum neurotoxin type A1|Clostridium botulinum [1491]|Gram+;vi|449|gi|169834607|ref|YP_001693307 botulinum neurotoxin type B|Clostridium botulinum [1491]|Gram+;vi|450|gi|217781|ref|…
GO:0009289	pilus	5	2	2.88401e-07	9.51724e-06	vi|79|gi|110643341|ref|YP_671071 putative CS1 type fimbrial major subunit|Escherichia coli[83334]|Gram-;vi|263|gi|91213965|ref|YP_543951 type 1 fimbiral adhesin FimH|Escherichia coli[83334]|Gram-;vi|281|gi|16132141|ref|NP_418740 minor component of type 1 fimbriae|Escherichia coli[83334]|Gram-;vi|289|gi|209921909|ref|YP_002295988 fimbrial protein FaeG|Escherichia coli[83334]|Gram-;vi|1665|gi|15599…
GO:0009420	bacterial-type flagellum filament	4	0	5.35553e-07	1.71377e-05	vi|87|gi|15792662|ref|NP_282485.1 flagellin|Campylobacter jejuni[197]|Gram-;vi|398|gi|121612545|ref|YP_001000997 flagellin|Campylobacter jejuni[197]|Gram-;vi|770|gi|1929918|ref|None flagellin|Burkholderia pseudomallei[28450]|Gram-;vi|1690|gi|262223752|ref|None flagellin|Edwardsiella tarda[636]|Gram-
GO:0005615	extracellular space	4	0	5.35553e-07	1.71377e-05	vi|589|gi|15609063|ref|NP_216442 immunogenic protein MPT63 (antigen MPT63/MPB63) (16 kDa immunoprotective extracellular protein)|Mycobacterium tuberculosis[1773]|Gram+;vi|867|gi|15610010|ref|NP_217389 cell surface lipoprotein mpt83 (lipoprotein P23)|Mycobacterium tuberculosis[1773]|Gram+;vi|1732|gi|387748005|ref|None extracellular fibrinogen-binding protein Efb|Staphylococcus aureus[1280]|Gram+;v…
GO:0042597	periplasmic space	7	16	1.72371e-06	5.17112e-05	vi|769|gi|53721504|ref|YP_110489 putrescine ABC transport system, binding exported protein|Burkholderia pseudomallei[28450]|Gram-;vi|110|gi|122892474|ref|ABM67295 None|Brucella spp.[234]|Gram-;vi|258|gi|82699574|ref|YP_414148 peptidyl-prolyl cis-trans isomerase, putative|Brucella spp.[234]|Gram-;vi|275|gi|15676917|ref|NP_274064 hypothetical protein|Neisseria meningitidis[487]|Gram-;vi|347|gi|2189…
GO:0009288	bacterial-type flagellum	5	5	3.23501e-06	9.38152e-05	vi|87|gi|15792662|ref|NP_282485.1 flagellin|Campylobacter jejuni[197]|Gram-;vi|398|gi|121612545|ref|YP_001000997 flagellin|Campylobacter jejuni[197]|Gram-;vi|400|gi|121612344|ref|YP_001000416 flagellin subunit protein FlaC|Campylobacter jejuni[197]|Gram-;vi|770|gi|1929918|ref|None flagellin|Burkholderia pseudomallei[28450]|Gram-;vi|1690|gi|262223752|ref|None flagellin|Edwardsiella tarda[636]|Gram-
GO:0044164	host cell cytosol	3	0	1.98973e-05	0.000557124	vi|445|gi|241183337|ref|None Bont/A1|Clostridium botulinum [1491]|Gram+;vi|447|gi|733429|ref|None botulinum neurotoxin serotype A Hc fragment|Clostridium botulinum [1491]|Gram+;vi|448|gi|153936924|ref|YP_001386738 botulinum neurotoxin type A1|Clostridium botulinum [1491]|Gram+
GO:0030529	intracellular ribonucleoprotein complex	2	0	0.000736751	0.0198923	vi|437|gi|15835415|ref|NP_297174 50S ribosomal protein L6|Chlamydia muridarum[83560]|Gram-;vi|114|gi|304271|ref|None None|Brucella spp.[234]|Gram-
GO:0009986	cell surface	2	4	0.0102791	0.267257	vi|821|gi|148660242|ref|YP_001281765 iron-regulated heparin binding hemagglutinin Hbha|Mycobacterium tuberculosis[1773]|Gram+;vi|428|gi|15618244|ref|NP_224529 low calcium response E|Chlamydophila pneumoniae[83558]|Gram-
GO:0005623	cell	4	29	0.0117738	0.294344	vi|1829|gi|15609013|ref|NP_216392 bacterioferritin BfrA|Mycobacterium tuberculosis[1773]|Gram+;vi|255|gi|83269559|ref|YP_418850 Ferritin:bacterioferritin|Brucella spp.[234]|Gram-;vi|596|gi|1017430|ref|None outer membrane protein P64k or PM-6|Neisseria meningitidis[487]|Gram-;vi|806|gi|8777456|ref|None neutrophil-activating protein|Helicobacter pylori[210]|Gram-
GO:0043190	ATP-binding cassette (ABC) transporter complex	4	35	0.0208559	0.50054	vi|871|gi|4336671|ref|None hyaluronate-associated protein precursor|Streptococcus equi[1336]|Gram+;vi|818|gi|57116798|ref|YP_177768 periplasmic phosphate-binding lipoprotein PSTS3 (PBP-3) (PSTS3) (PHOS1)|Mycobacterium tuberculosis[1773]|Gram+;vi|865|gi|57116801|ref|YP_177770 periplasmic phosphate-binding lipoprotein PSTS1 (PBP-1) (PSTS1)|Mycobacterium tuberculosis[1773]|Gram+;vi|872|gi|15835089|r…
GO:0070062	extracellular exosome	1	0	0.0271886	0.625339	vi|1833|gi|21071030|ref|NP_570602 alpha-1-B glycoprotein|Brucella spp.[234]|Gram-
GO:0020003	symbiont-containing vacuole	1	0	0.0271886	0.625339	vi|321|gi|54036439|ref|None Inositol phosphate phosphatase sopB|Salmonella spp.[590]|Gram-
GO:0005739	mitochondrion	1	0	0.0271886	0.625339	vi|424|gi|62147986|ref|None aspartyl/glutamyl-tRNA amidotransferase subunit B|Chlamydophila abortus[83555]|Gram-
GO:0009349	riboflavin synthase complex	1	0	0.0271886	0.625339	vi|113|gi|599654|ref|CAA86936.1 None|Brucella spp.[234]|Gram-
GO:0042603	capsule	1	0	0.0271886	0.625339	vi|23|gi|45478667|ref|NP_995523 F1 capsule antigen|Yersinia pestis[632]|Gram-
GO:0043230	extracellular organelle	1	0	0.0271886	0.625339	vi|732|gi|21616882|ref|None TcpA|Vibrio cholerae[666]|Gram-
GO:0072562	blood microparticle	1	0	0.0271886	0.625339	vi|1833|gi|21071030|ref|NP_570602 alpha-1-B glycoprotein|Brucella spp.[234]|Gram-
GO:0019031	viral envelope	1	0	0.0271886	0.625339	vi|1730|gi|2326505|ref|None None|Neisseria meningitidis[487]|Gram-
GO:0030956	glutamyl-tRNA(Gln) amidotransferase complex	1	0	0.0271886	0.625339	vi|422|gi|62184918|ref|None aspartyl/glutamyl-tRNA amidotransferase subunit A|Chlamydophila abortus[83555]|Gram-
GO:0005768	endosome	1	0	0.0271886	0.625339	vi|329|gi|6678323|ref|NP_033396 1|Salmonella spp.[590]|Gram-
GO:0019012	virion	1	0	0.0271886	0.625339	vi|1730|gi|2326505|ref|None None|Neisseria meningitidis[487]|Gram-
GO:0055036	virion membrane	1	0	0.0271886	0.625339	vi|1730|gi|2326505|ref|None None|Neisseria meningitidis[487]|Gram-
GO:0009376	HslUV protease complex	1	1	0.0536405	0.625339	vi|726|gi|9650897|ref|NULL heat shock protein|Salmonella spp.[590]|Gram-
GO:0005618	cell wall	6	94	0.0548326	0.625339	vi|893|gi|151221252|ref|YP_001332074 iron-regulated heme-iron binding protein IsdB|Staphylococcus aureus[1280]|Gram+;vi|122|gi|15610940|ref|NC_000962.2 SECRETED ANTIGEN 85-A FBPA (MYCOLYL TRANSFERASE 85A) (FIBRONECTIN-BINDING PROTEIN A) (ANTIGEN 85 COMPLEX A)|Mycobacterium tuberculosis[1773]|Gram+;vi|123|gi|15607267|ref|NC_000962.2 PROBABLE SERINE PROTEASE PEPA (SERINE PROTEINASE) (MTB32A)|Mycoba…
GO:0030257	type III protein secretion system complex	1	2	0.0793756	0.71438	vi|54|gi|16082743|ref|NP_395189 needle complex major subunit|Yersinia pestis[632]|Gram-
GO:0030288	outer membrane-bounded periplasmic space	2	19	0.110335	0.882678	vi|258|gi|82699574|ref|YP_414148 peptidyl-prolyl cis-trans isomerase, putative|Brucella spp.[234]|Gram-;vi|259|gi|82700695|ref|YP_415269 lipoprotein Omp19|Brucella spp.[234]|Gram-
GO:0009360	DNA polymerase III complex	1	8	0.21978	1	vi|416|gi|62148024|ref|None DNA polymerase III subunit gamma/tau|Chlamydophila abortus[83555]|Gram-
GO:0005737	cytoplasm	26	832	0.30935	1	vi|122|gi|15610940|ref|NC_000962.2 SECRETED ANTIGEN 85-A FBPA (MYCOLYL TRANSFERASE 85A) (FIBRONECTIN-BINDING PROTEIN A) (ANTIGEN 85 COMPLEX A)|Mycobacterium tuberculosis[1773]|Gram+;vi|337|gi|16765033|ref|NP_460648 phage shock protein PspA|Streptococcus pneumoniae[1313]|Gram+;vi|608|gi|116516216|ref|YP_816144 ATP-dependent Clp protease proteolytic subunit|Streptococcus pneumoniae[1313]|Gram+;vi|6…
GO:0016021	integral component of membrane	100	3428	0.323566	1	vi|869|gi|255961211|ref|None BibA|Streptococcus agalactiae[1311]|Gram+;vi|893|gi|151221252|ref|YP_001332074 iron-regulated heme-iron binding protein IsdB|Staphylococcus aureus[1280]|Gram+;vi|124|gi|57116841|ref|NC_000962.2 PPE FAMILY PROTEIN|Mycobacterium tuberculosis[1773]|Gram+;vi|820|gi|57116920|ref|YP_177653 PPE family protein|Mycobacterium tuberculosis[1773]|Gram+;vi|822|gi|57116795|ref|YP_1…
GO:0005840	ribosome	3	103	0.553694	1	vi|437|gi|15835415|ref|NP_297174 50S ribosomal protein L6|Chlamydia muridarum[83560]|Gram-;vi|114|gi|304271|ref|None None|Brucella spp.[234]|Gram-;vi|863|gi|4929317|ref|None 5'-nucleotidase NucA precursor|Haemophilus influenzae[727]|Gram-
GO:0005622	intracellular	3	207	0.928411	1	vi|437|gi|15835415|ref|NP_297174 50S ribosomal protein L6|Chlamydia muridarum[83560]|Gram-;vi|114|gi|304271|ref|None None|Brucella spp.[234]|Gram-;vi|1103|gi|82700464|ref|YP_415038 AsnC family regulatory protein|Brucella spp.[234]|Gram-
GO:0005887	integral component of plasma membrane	1	274	0.999538	1	vi|600|gi|254667969|ref|None L-lactate permease|Neisseria meningitidis[487]|Gram-
GO:0005886	plasma membrane	5	1348	1	1	vi|605|gi|209867628|ref|None PsaA|Streptococcus pneumoniae[1313]|Gram+;vi|1640|gi|386733821|ref|YP_006204206 Phosphoesterase PA-phosphatase related protein|Bacillus anthracis[1392]|Gram+;vi|768|gi|53719887|ref|YP_108873 putative lipoprotein releasing system transmembrane protein|Burkholderia pseudomallei[28450]|Gram-;vi|268|gi|15677037|ref|NP_274189 hypothetical protein|Neisseria meningitidis[487…
