# Supplementary material for: Identification of New Features from Known Bacterial Protective Vaccine Antigens Enhances Rational Vaccine Design
Source: Front Immunol. 2017 Oct 26;8:1382. doi: 10.3389/fimmu.2017.01382 (PMC5662880; doi:10.3389/fimmu.2017.01382)
Supplement: Supplementary file 9 [file Table_8.xlsx]

## Sheet: Sheet1
Sequence-derived Features	Program	Download/Website Link	Publication
Subcellular localization	psortB	http://www.psort.org/psortb/	(1)
Adhesin probability	SPAAN	https://sourceforge.net/projects/adhesin/files/SPAAN/	(2)
Signal peptide	SignalP	http://www.cbs.dtu.dk/services/SignalP/	(3)
Transmembrane alpha-helix	TMHMM	http://www.cbs.dtu.dk/services/TMHMM/	(4)
Transmembrane beta-barrel	PROFtmb	https://rostlab.org/owiki/index.php/Packages	(5)
Conserved domain	PfamSCAN	http://ftp.ebi.ac.uk/pub/databases/Pfam/Tools/	(6)
Gene Ontology	Argot2	http://www.medcomp.medicina.unipd.it/Argot2/index.php	(7)
Clusters of Orthologous Groups	eggNOG	http://eggnogdb.embl.de/#/app/home	(8)
(1) Yu, N. Y. et al. PSORTb 3.0: Improved protein subcellular localization prediction with refined localization subcategories and predictive capabilities for all prokaryotes. Bioinformatics 26, 1608–1615 (2010).
(2) Sachdeva, G., Kumar, K., Jain, P. & Ramachandran, S. SPAAN: A software program for prediction of adhesins and adhesin-like proteins using neural networks. Bioinformatics 21, 483–491 (2005).
(3) Petersen, T. N., Brunak, S., von Heijne, G. & Nielsen, H. SignalP 4.0: discriminating signal peptides from transmembrane regions. Nat. Methods 8, 785–786 (2011).
(4) Emanuelsson, O., Brunak, S., von Heijne, G. & Nielsen, H. Locating proteins in the cell using TargetP, SignalP and related tools. Nat. Protoc. 2, 953–971 (2007).
(5) Bigelow, H. R., Petrey, D. S., Liu, J., Przybylski, D. & Rost, B. Predicting transmembrane beta-barrels in proteomes. Nucleic Acids Res. 32, 2566–2577 (2004).
(6) Punta, M. et al. The Pfam protein families databases. Nucleic Acids Res 40 D290-D301. 30, 1–12 (2012).
(7) Falda, M. et al. Argot2: a large scale function prediction tool relying on semantic similarity of weighted Gene Ontology terms. BMC Bioinformatics 13, S14 (2012).
(8) Huerta-Cepas, J. et al. EGGNOG 4.5: A hierarchical orthology framework with improved functional annotations for eukaryotic, prokaryotic and viral sequences. Nucleic Acids Res. 44, D286–D293 (2016).
